# Supplementary material for: A ketogenic diet can mitigate SARS-CoV-2 induced systemic reprogramming and inflammation
Source: Commun Biol. 2023 Nov 3;6:1115. doi: 10.1038/s42003-023-05478-7 (PMC10624922; doi:10.1038/s42003-023-05478-7)
Supplement: Supplementary file 3 — Supplementary Data 1 [file 42003_2023_5478_MOESM3_ESM.xlsx]

## Sheet: Heart
Analysis Type:	PANTHER Overrepresentation Test (Released 20220712)
Annotation Version and Release Date:	GO Ontology database DOI: 10.5281/zenodo.6799722 Released 2022-07-01
Analyzed List:	upload_1 (Mus musculus)
Reference List:	Mus musculus (all genes in database)
Test Type:	FISHER
Correction:	FDR
GO biological process complete	Mus musculus - REFLIST (21997)	upload_1 (219)	upload_1 (expected)	upload_1 (over/under)	upload_1 (fold Enrichment)	upload_1 (raw P-value)	upload_1 (FDR)
positive regulation of glutathione peroxidase activity (GO:1903284)	1	1	0.01	+	> 100	0.0196	0.714
prostaglandin production involved in inflammatory response (GO:0002539)	1	1	0.01	+	> 100	0.0196	0.713
negative regulation of metanephric glomerular mesangial cell proliferation (GO:0072302)	1	1	0.01	+	> 100	0.0196	0.711
metanephric comma-shaped body morphogenesis (GO:0072278)	1	1	0.01	+	> 100	0.0196	0.709
negative regulation of cellular response to hepatocyte growth factor stimulus (GO:2001113)	1	1	0.01	+	> 100	0.0196	0.708
regulation of cellular response to hepatocyte growth factor stimulus (GO:2001112)	1	1	0.01	+	> 100	0.0196	0.706
positive regulation of Rho guanyl-nucleotide exchange factor activity (GO:2001108)	1	1	0.01	+	> 100	0.0196	0.704
positive regulation of metanephric ureteric bud development (GO:2001076)	1	1	0.01	+	> 100	0.0196	0.703
regulation of metanephric ureteric bud development (GO:2001074)	1	1	0.01	+	> 100	0.0196	0.701
negative regulation of catecholamine uptake involved in synaptic transmission (GO:0051945)	1	1	0.01	+	> 100	0.0196	0.7
positive regulation of mast cell activation by Fc-epsilon receptor signaling pathway (GO:0038097)	1	1	0.01	+	> 100	0.0196	0.698
negative regulation of hepatocyte growth factor receptor signaling pathway (GO:1902203)	1	1	0.01	+	> 100	0.0196	0.697
regulation of intermediate filament polymerization or depolymerization (GO:0045108)	1	1	0.01	+	> 100	0.0196	0.695
molybdenum incorporation into molybdenum-molybdopterin complex (GO:0018315)	1	1	0.01	+	> 100	0.0196	0.693
mitochondrial magnesium ion transmembrane transport (GO:0045016)	1	1	0.01	+	> 100	0.0196	0.692
mitochondrial manganese ion transmembrane transport (GO:1990540)	1	1	0.01	+	> 100	0.0196	0.69
negative regulation of norepinephrine uptake (GO:0051622)	1	1	0.01	+	> 100	0.0196	0.689
positive regulation of progesterone biosynthetic process (GO:2000184)	1	1	0.01	+	> 100	0.0196	0.687
negative regulation of dopamine uptake involved in synaptic transmission (GO:0051585)	1	1	0.01	+	> 100	0.0196	0.686
regulation of cellular response to gamma radiation (GO:1905843)	1	1	0.01	+	> 100	0.0196	0.684
elastin biosynthetic process (GO:0051542)	1	1	0.01	+	> 100	0.0196	0.683
positive regulation of lipoprotein transport (GO:0140077)	1	1	0.01	+	> 100	0.0196	0.681
regulation of lipoprotein transport (GO:0140075)	1	1	0.01	+	> 100	0.0196	0.68
stilbene metabolic process (GO:0009810)	1	1	0.01	+	> 100	0.0196	0.678
determination of affect (GO:0050894)	1	1	0.01	+	> 100	0.0196	0.677
protein unfolding (GO:0043335)	1	1	0.01	+	> 100	0.0196	0.675
pyruvate oxidation (GO:0009444)	1	1	0.01	+	> 100	0.0196	0.674
positive regulation of intermediate filament depolymerization (GO:0030844)	1	1	0.01	+	> 100	0.0196	0.672
regulation of intermediate filament depolymerization (GO:0030842)	1	1	0.01	+	> 100	0.0196	0.671
mandibular condyle articular cartilage development (GO:0061978)	1	1	0.01	+	> 100	0.0196	0.669
temporomandibular joint articular cartilage development (GO:0061976)	1	1	0.01	+	> 100	0.0196	0.668
negative regulation of growth plate cartilage chondrocyte proliferation (GO:0061914)	1	1	0.01	+	> 100	0.0196	0.666
positive regulation of guanyl-nucleotide exchange factor activity (GO:1905099)	1	1	0.01	+	> 100	0.0196	0.665
positive regulation of SNARE complex assembly (GO:0035543)	1	1	0.01	+	> 100	0.0196	0.664
negative regulation of glycolytic process through fructose-6-phosphate (GO:1904539)	1	1	0.01	+	> 100	0.0196	0.662
regulation of glycolytic process through fructose-6-phosphate (GO:1904538)	1	1	0.01	+	> 100	0.0196	0.661
positive regulation of oligodendrocyte apoptotic process (GO:1900143)	1	1	0.01	+	> 100	0.0196	0.659
leukocyte adhesion to arterial endothelial cell (GO:0061757)	1	1	0.01	+	> 100	0.0196	0.658
forward locomotion (GO:0043056)	1	1	0.01	+	> 100	0.0196	0.657
metal incorporation into metallo-molybdopterin complex (GO:0042040)	1	1	0.01	+	> 100	0.0196	0.655
plasma membrane selenite transport (GO:0097080)	1	1	0.01	+	> 100	0.0196	0.654
pH elevation (GO:0045852)	1	1	0.01	+	> 100	0.0196	0.652
glycine receptor clustering (GO:0072579)	1	1	0.01	+	> 100	0.0196	0.651
adult somatic muscle development (GO:0007527)	1	1	0.01	+	> 100	0.0196	0.65
stilbene catabolic process (GO:0046272)	1	1	0.01	+	> 100	0.0196	0.648
unsaturated monocarboxylic acid metabolic process (GO:0032789)	3	2	0.03	+	66.96	0.000949	0.124
saturated monocarboxylic acid metabolic process (GO:0032788)	3	2	0.03	+	66.96	0.000949	0.123
positive regulation of monocyte aggregation (GO:1900625)	3	2	0.03	+	66.96	0.000949	0.122
regulation of monocyte aggregation (GO:1900623)	3	2	0.03	+	66.96	0.000949	0.121
positive regulation of hydrogen peroxide catabolic process (GO:1903285)	2	1	0.02	+	50.22	0.0293	0.814
regulation of glutathione peroxidase activity (GO:1903282)	2	1	0.02	+	50.22	0.0293	0.813
cortical granule exocytosis (GO:0060471)	2	1	0.02	+	50.22	0.0293	0.811
isoprenoid biosynthetic process via mevalonate (GO:1902767)	2	1	0.02	+	50.22	0.0293	0.81
farnesyl diphosphate biosynthetic process, mevalonate pathway (GO:0010142)	2	1	0.02	+	50.22	0.0293	0.808
regulation of metanephric glomerular mesangial cell proliferation (GO:0072301)	2	1	0.02	+	50.22	0.0293	0.807
cellular cadmium ion homeostasis (GO:0006876)	2	1	0.02	+	50.22	0.0293	0.806
fourth ventricle development (GO:0021592)	2	1	0.02	+	50.22	0.0293	0.804
regulation of response to gamma radiation (GO:2001228)	2	1	0.02	+	50.22	0.0293	0.803
metanephric S-shaped body morphogenesis (GO:0072284)	2	1	0.02	+	50.22	0.0293	0.801
negative regulation of bone development (GO:1903011)	2	1	0.02	+	50.22	0.0293	0.8
positive regulation of cardiac vascular smooth muscle cell differentiation (GO:2000724)	2	1	0.02	+	50.22	0.0293	0.799
regulation of cardiac vascular smooth muscle cell differentiation (GO:2000722)	2	1	0.02	+	50.22	0.0293	0.797
posterior mesonephric tubule development (GO:0072166)	2	1	0.02	+	50.22	0.0293	0.796
regulation of angiotensin metabolic process (GO:0060177)	2	1	0.02	+	50.22	0.0293	0.794
striated muscle myosin thick filament assembly (GO:0071688)	2	1	0.02	+	50.22	0.0293	0.793
response to psychosocial stress (GO:1990911)	2	1	0.02	+	50.22	0.0293	0.792
endothelial cell-matrix adhesion (GO:0090673)	2	1	0.02	+	50.22	0.0293	0.79
positive regulation of peroxidase activity (GO:2000470)	2	1	0.02	+	50.22	0.0293	0.789
uropod organization (GO:0032796)	2	1	0.02	+	50.22	0.0293	0.788
positive regulation of tyrosinase activity (GO:0032773)	2	1	0.02	+	50.22	0.0293	0.786
regulation of tyrosinase activity (GO:0032771)	2	1	0.02	+	50.22	0.0293	0.785
cellular response to cell-matrix adhesion (GO:0071460)	2	1	0.02	+	50.22	0.0293	0.784
benzoyl-CoA metabolic process (GO:1901787)	2	1	0.02	+	50.22	0.0293	0.782
response to vitamin A (GO:0033189)	2	1	0.02	+	50.22	0.0293	0.781
sucrose biosynthetic process (GO:0005986)	2	1	0.02	+	50.22	0.0293	0.78
cellular response to glucagon stimulus (GO:0071377)	2	1	0.02	+	50.22	0.0293	0.778
regulation of ribosomal subunit export from nucleus (GO:2000200)	2	1	0.02	+	50.22	0.0293	0.777
regulation of norepinephrine uptake (GO:0051621)	2	1	0.02	+	50.22	0.0293	0.776
actin filament bundle distribution (GO:0070650)	2	1	0.02	+	50.22	0.0293	0.775
molybdopterin cofactor biosynthetic process (GO:0032324)	2	1	0.02	+	50.22	0.0293	0.773
detection of mechanical stimulus involved in sensory perception of touch (GO:0050976)	2	1	0.02	+	50.22	0.0293	0.772
negative regulation of negative chemotaxis (GO:0050925)	2	1	0.02	+	50.22	0.0293	0.771
sensory processing (GO:0050893)	2	1	0.02	+	50.22	0.0293	0.769
olefinic compound catabolic process (GO:0120256)	2	1	0.02	+	50.22	0.0293	0.768
endocytic hemoglobin import into cell (GO:0020028)	2	1	0.02	+	50.22	0.0293	0.767
adrenal cortex formation (GO:0035802)	2	1	0.02	+	50.22	0.0293	0.766
positive regulation of telomerase catalytic core complex assembly (GO:1904884)	2	1	0.02	+	50.22	0.0293	0.764
regulation of telomerase catalytic core complex assembly (GO:1904882)	2	1	0.02	+	50.22	0.0293	0.763
hepatic stellate cell activation (GO:0035733)	2	1	0.02	+	50.22	0.0293	0.762
negative regulation of chaperone-mediated autophagy (GO:1904715)	2	1	0.02	+	50.22	0.0293	0.76
positive regulation of hepatic stellate cell migration (GO:0061870)	2	1	0.02	+	50.22	0.0293	0.759
mesenchymal cell apoptotic process involved in metanephros development (GO:1900200)	2	1	0.02	+	50.22	0.0293	0.758
nuclear migration along microfilament (GO:0031022)	2	1	0.02	+	50.22	0.0293	0.757
establishment of RNA localization to telomere (GO:0097694)	2	1	0.02	+	50.22	0.0293	0.755
positive regulation of protein processing in phagocytic vesicle (GO:1903923)	2	1	0.02	+	50.22	0.0293	0.754
regulation of protein processing in phagocytic vesicle (GO:1903921)	2	1	0.02	+	50.22	0.0293	0.753
negative regulation of actin filament severing (GO:1903919)	2	1	0.02	+	50.22	0.0293	0.752
regulation of actin filament severing (GO:1903918)	2	1	0.02	+	50.22	0.0293	0.751
magnesium ion transmembrane transport (GO:1903830)	2	1	0.02	+	50.22	0.0293	0.749
fructosamine catabolic process (GO:0030392)	2	1	0.02	+	50.22	0.0293	0.748
skeletal muscle myosin thick filament assembly (GO:0030241)	2	1	0.02	+	50.22	0.0293	0.747
negative regulation of spontaneous neurotransmitter secretion (GO:1904049)	2	1	0.02	+	50.22	0.0293	0.746
fasciculation of motor neuron axon (GO:0097156)	2	1	0.02	+	50.22	0.0293	0.745
cellular manganese ion homeostasis (GO:0030026)	2	1	0.02	+	50.22	0.0293	0.743
smooth muscle cell apoptotic process (GO:0034390)	2	1	0.02	+	50.22	0.0293	0.742
skeletal muscle hypertrophy (GO:0014734)	2	1	0.02	+	50.22	0.0293	0.741
positive regulation of dendritic cell apoptotic process (GO:2000670)	5	2	0.05	+	40.18	0.00197	0.194
regulation of acyl-CoA biosynthetic process (GO:0050812)	5	2	0.05	+	40.18	0.00197	0.193
folate import across plasma membrane (GO:1904447)	5	2	0.05	+	40.18	0.00197	0.191
negative regulation of catecholamine metabolic process (GO:0045914)	5	2	0.05	+	40.18	0.00197	0.19
arachidonic acid metabolite production involved in inflammatory response (GO:0002538)	3	1	0.03	+	33.48	0.0389	0.898
cerebellar cortex structural organization (GO:0021698)	3	1	0.03	+	33.48	0.0389	0.897
thorax and anterior abdomen determination (GO:0007356)	3	1	0.03	+	33.48	0.0389	0.895
biphenyl metabolic process (GO:0018879)	3	1	0.03	+	33.48	0.0389	0.894
odontoblast differentiation (GO:0071895)	6	2	0.06	+	33.48	0.0026	0.224
response to carbon dioxide (GO:0010037)	3	1	0.03	+	33.48	0.0389	0.893
positive regulation of transcription from RNA polymerase II promoter involved in smooth muscle cell differentiation (GO:2000721)	3	1	0.03	+	33.48	0.0389	0.892
pre-B cell allelic exclusion (GO:0002331)	3	1	0.03	+	33.48	0.0389	0.89
positive regulation of histone H3-K27 trimethylation (GO:1902466)	3	1	0.03	+	33.48	0.0389	0.889
farnesyl diphosphate biosynthetic process (GO:0045337)	3	1	0.03	+	33.48	0.0389	0.888
copper ion export (GO:0060003)	3	1	0.03	+	33.48	0.0389	0.886
extracellular polysaccharide biosynthetic process (GO:0045226)	3	1	0.03	+	33.48	0.0389	0.885
renin secretion into blood stream (GO:0002001)	3	1	0.03	+	33.48	0.0389	0.884
sucrose metabolic process (GO:0005985)	3	1	0.03	+	33.48	0.0389	0.883
regulation of cell growth by extracellular stimulus (GO:0001560)	3	1	0.03	+	33.48	0.0389	0.881
calcium ion export (GO:1901660)	3	1	0.03	+	33.48	0.0389	0.88
directional locomotion (GO:0033058)	3	1	0.03	+	33.48	0.0389	0.879
regulation of hydrogen peroxide catabolic process (GO:2000295)	3	1	0.03	+	33.48	0.0389	0.877
negative regulation of female gonad development (GO:2000195)	3	1	0.03	+	33.48	0.0389	0.876
regulation of progesterone biosynthetic process (GO:2000182)	3	1	0.03	+	33.48	0.0389	0.875
regulation of Rap protein signal transduction (GO:0032487)	3	1	0.03	+	33.48	0.0389	0.874
positive regulation of mismatch repair (GO:0032425)	3	1	0.03	+	33.48	0.0389	0.872
sarcomerogenesis (GO:0048769)	3	1	0.03	+	33.48	0.0389	0.871
paranodal junction maintenance (GO:1990227)	3	1	0.03	+	33.48	0.0389	0.87
negative regulation of thrombin-activated receptor signaling pathway (GO:0070495)	3	1	0.03	+	33.48	0.0389	0.869
regulation of thrombin-activated receptor signaling pathway (GO:0070494)	3	1	0.03	+	33.48	0.0389	0.868
iron ion import across plasma membrane (GO:0098711)	3	1	0.03	+	33.48	0.0389	0.866
gene expression involved in extracellular matrix organization (GO:1901148)	3	1	0.03	+	33.48	0.0389	0.865
cellular response to interleukin-13 (GO:0035963)	3	1	0.03	+	33.48	0.0389	0.864
response to interleukin-13 (GO:0035962)	3	1	0.03	+	33.48	0.0389	0.863
adrenal cortex development (GO:0035801)	3	1	0.03	+	33.48	0.0389	0.861
positive regulation of podocyte apoptotic process (GO:1904635)	3	1	0.03	+	33.48	0.0389	0.86
regulation of podocyte apoptotic process (GO:1904633)	3	1	0.03	+	33.48	0.0389	0.859
regulation of phenotypic switching (GO:1900239)	3	1	0.03	+	33.48	0.0389	0.858
negative regulation of astrocyte activation (GO:0061889)	3	1	0.03	+	33.48	0.0389	0.857
regulation of astrocyte activation (GO:0061888)	3	1	0.03	+	33.48	0.0389	0.855
regulation of hepatic stellate cell migration (GO:0061869)	3	1	0.03	+	33.48	0.0389	0.854
regulation of oligodendrocyte apoptotic process (GO:1900141)	3	1	0.03	+	33.48	0.0389	0.853
cadmium ion homeostasis (GO:0055073)	3	1	0.03	+	33.48	0.0389	0.852
manganese ion homeostasis (GO:0055071)	3	1	0.03	+	33.48	0.0389	0.851
myosin filament assembly (GO:0031034)	3	1	0.03	+	33.48	0.0389	0.849
myosin filament organization (GO:0031033)	3	1	0.03	+	33.48	0.0389	0.848
double-strand break repair via alternative nonhomologous end joining (GO:0097681)	3	1	0.03	+	33.48	0.0389	0.847
DN4 thymocyte differentiation (GO:1904157)	3	1	0.03	+	33.48	0.0389	0.846
regulation of growth plate cartilage chondrocyte proliferation (GO:0003420)	3	1	0.03	+	33.48	0.0389	0.845
regulation of spontaneous neurotransmitter secretion (GO:1904048)	3	1	0.03	+	33.48	0.0389	0.844
fasciculation of sensory neuron axon (GO:0097155)	3	1	0.03	+	33.48	0.0389	0.842
extracellular polysaccharide metabolic process (GO:0046379)	3	1	0.03	+	33.48	0.0389	0.841
positive regulation of glial cell apoptotic process (GO:0034352)	3	1	0.03	+	33.48	0.0389	0.84
dendritic cell apoptotic process (GO:0097048)	3	1	0.03	+	33.48	0.0389	0.839
nucleokinesis involved in cell motility in cerebral cortex radial glia guided migration (GO:0021817)	3	1	0.03	+	33.48	0.0389	0.838
establishment of synaptic specificity at neuromuscular junction (GO:0007529)	3	1	0.03	+	33.48	0.0389	0.837
somatic muscle development (GO:0007525)	3	1	0.03	+	33.48	0.0389	0.836
S-shaped body morphogenesis (GO:0072050)	7	2	0.07	+	28.7	0.00333	0.256
negative regulation of cellular amine metabolic process (GO:0033239)	7	2	0.07	+	28.7	0.00333	0.255
folate transmembrane transport (GO:0098838)	7	2	0.07	+	28.7	0.00333	0.253
9-cis-retinoic acid metabolic process (GO:0042905)	7	2	0.07	+	28.7	0.00333	0.252
9-cis-retinoic acid biosynthetic process (GO:0042904)	7	2	0.07	+	28.7	0.00333	0.251
folic acid transport (GO:0015884)	7	2	0.07	+	28.7	0.00333	0.25
activation of protein kinase A activity (GO:0034199)	4	1	0.04	+	25.11	0.0483	0.944
substrate-dependent cell migration, cell extension (GO:0006930)	8	2	0.08	+	25.11	0.00413	0.292
response to iron(II) ion (GO:0010040)	4	1	0.04	+	25.11	0.0483	0.943
renal response to blood flow involved in circulatory renin-angiotensin regulation of systemic arterial blood pressure (GO:0001999)	4	1	0.04	+	25.11	0.0483	0.942
negative regulation of osteoclast development (GO:2001205)	4	1	0.04	+	25.11	0.0483	0.941
androgen catabolic process (GO:0006710)	4	1	0.04	+	25.11	0.0483	0.939
negative regulation of glomerular mesangial cell proliferation (GO:0072125)	4	1	0.04	+	25.11	0.0483	0.938
urinary bladder development (GO:0060157)	4	1	0.04	+	25.11	0.0483	0.937
negative regulation of platelet-derived growth factor receptor-beta signaling pathway (GO:2000587)	4	1	0.04	+	25.11	0.0483	0.936
circadian temperature homeostasis (GO:0060086)	4	1	0.04	+	25.11	0.0483	0.935
response to odorant (GO:1990834)	4	1	0.04	+	25.11	0.0483	0.934
cellular response to nitrosative stress (GO:0071500)	4	1	0.04	+	25.11	0.0483	0.932
positive regulation of mitochondrial DNA metabolic process (GO:1901860)	4	1	0.04	+	25.11	0.0483	0.931
regulation of peroxidase activity (GO:2000468)	4	1	0.04	+	25.11	0.0483	0.93
Fc-epsilon receptor signaling pathway (GO:0038095)	4	1	0.04	+	25.11	0.0483	0.929
regulation of hepatocyte growth factor receptor signaling pathway (GO:1902202)	4	1	0.04	+	25.11	0.0483	0.928
endocardial cushion to mesenchymal transition (GO:0090500)	4	1	0.04	+	25.11	0.0483	0.927
cellular response to corticotropin-releasing hormone stimulus (GO:0071376)	4	1	0.04	+	25.11	0.0483	0.926
medium-chain fatty acid catabolic process (GO:0051793)	4	1	0.04	+	25.11	0.0483	0.925
positive regulation of bile acid biosynthetic process (GO:0070859)	4	1	0.04	+	25.11	0.0483	0.923
negative regulation of serotonin uptake (GO:0051612)	4	1	0.04	+	25.11	0.0483	0.922
regulation of mismatch repair (GO:0032423)	4	1	0.04	+	25.11	0.0483	0.921
negative regulation of neurotransmitter uptake (GO:0051581)	4	1	0.04	+	25.11	0.0483	0.92
regulation of odontoblast differentiation (GO:1901329)	4	1	0.04	+	25.11	0.0483	0.919
cadmium ion transmembrane transport (GO:0070574)	4	1	0.04	+	25.11	0.0483	0.918
regulation of negative chemotaxis (GO:0050923)	4	1	0.04	+	25.11	0.0483	0.917
positive regulation of DNA methylation (GO:1905643)	4	1	0.04	+	25.11	0.0483	0.916
detection of muscle stretch (GO:0035995)	4	1	0.04	+	25.11	0.0483	0.915
prostaglandin catabolic process (GO:1905344)	4	1	0.04	+	25.11	0.0483	0.913
response to corticotropin-releasing hormone (GO:0043435)	4	1	0.04	+	25.11	0.0483	0.912
regulation of chaperone-mediated autophagy (GO:1904714)	4	1	0.04	+	25.11	0.0483	0.911
leukotriene B4 metabolic process (GO:0036102)	4	1	0.04	+	25.11	0.0483	0.91
leukotriene B4 catabolic process (GO:0036101)	4	1	0.04	+	25.11	0.0483	0.909
leukotriene catabolic process (GO:0036100)	4	1	0.04	+	25.11	0.0483	0.908
negative regulation of mesenchymal cell apoptotic process involved in metanephros development (GO:1900212)	4	1	0.04	+	25.11	0.0483	0.907
regulation of mesenchymal cell apoptotic process involved in metanephros development (GO:1900211)	4	1	0.04	+	25.11	0.0483	0.906
sequestering of TGFbeta in extracellular matrix (GO:0035583)	4	1	0.04	+	25.11	0.0483	0.905
sequestering of BMP in extracellular matrix (GO:0035582)	4	1	0.04	+	25.11	0.0483	0.904
prostanoid catabolic process (GO:0062232)	4	1	0.04	+	25.11	0.0483	0.903
gastric emptying (GO:0035483)	4	1	0.04	+	25.11	0.0483	0.902
ketone body biosynthetic process (GO:0046951)	4	1	0.04	+	25.11	0.0483	0.901
positive regulation of GTP binding (GO:1904426)	4	1	0.04	+	25.11	0.0483	0.899
chemoattraction of axon (GO:0061642)	4	1	0.04	+	25.11	0.0483	0.898
nuclear migration along microtubule (GO:0030473)	4	1	0.04	+	25.11	0.0483	0.897
lymphoid lineage cell migration (GO:0097534)	4	1	0.04	+	25.11	0.0483	0.896
epinephrine metabolic process (GO:0042414)	4	1	0.04	+	25.11	0.0483	0.895
cadmium ion transport (GO:0015691)	4	1	0.04	+	25.11	0.0483	0.894
menaquinone catabolic process (GO:0042361)	4	1	0.04	+	25.11	0.0483	0.893
fructosamine metabolic process (GO:0030389)	4	1	0.04	+	25.11	0.0483	0.892
positive regulation of bile acid metabolic process (GO:1904253)	4	1	0.04	+	25.11	0.0483	0.891
negative regulation of wound healing, spreading of epidermal cells (GO:1903690)	4	1	0.04	+	25.11	0.0483	0.89
nuclear speck organization (GO:0035063)	4	1	0.04	+	25.11	0.0483	0.889
neuronal signal transduction (GO:0023041)	4	1	0.04	+	25.11	0.0483	0.888
regulation of acetyl-CoA biosynthetic process from pyruvate (GO:0010510)	4	1	0.04	+	25.11	0.0483	0.887
brainstem development (GO:0003360)	4	1	0.04	+	25.11	0.0483	0.886
epoxide metabolic process (GO:0097176)	4	1	0.04	+	25.11	0.0483	0.885
negative regulation of dopamine metabolic process (GO:0045963)	4	1	0.04	+	25.11	0.0483	0.884
negative regulation of brown fat cell differentiation (GO:1903444)	4	1	0.04	+	25.11	0.0483	0.883
disaccharide biosynthetic process (GO:0046351)	4	1	0.04	+	25.11	0.0483	0.882
modulation of microtubule cytoskeleton involved in cerebral cortex radial glia guided migration (GO:0021815)	4	1	0.04	+	25.11	0.0483	0.881
relaxation of smooth muscle (GO:0044557)	9	2	0.09	+	22.32	0.00502	0.341
voluntary musculoskeletal movement (GO:0050882)	9	2	0.09	+	22.32	0.00502	0.339
regulation of cardiac muscle cell membrane potential (GO:0086036)	9	2	0.09	+	22.32	0.00502	0.338
cell communication by electrical coupling (GO:0010644)	9	2	0.09	+	22.32	0.00502	0.337
ventricular compact myocardium morphogenesis (GO:0003223)	9	2	0.09	+	22.32	0.00502	0.335
terpenoid biosynthetic process (GO:0016114)	15	3	0.15	+	20.09	0.000691	0.105
negative regulation of chondrocyte proliferation (GO:1902731)	5	1	0.05	+	20.09	0.0577	0.991
protein deubiquitination involved in ubiquitin-dependent protein catabolic process (GO:0071947)	5	1	0.05	+	20.09	0.0577	0.99
positive regulation of melanocyte differentiation (GO:0045636)	5	1	0.05	+	20.09	0.0577	0.989
third ventricle development (GO:0021678)	5	1	0.05	+	20.09	0.0577	0.988
zygotic determination of anterior/posterior axis, embryo (GO:0007354)	5	1	0.05	+	20.09	0.0577	0.987
negative regulation of cell adhesion molecule production (GO:0060354)	5	1	0.05	+	20.09	0.0577	0.986
Fc receptor mediated stimulatory signaling pathway (GO:0002431)	5	1	0.05	+	20.09	0.0577	0.985
regulation of metanephros development (GO:0072215)	5	1	0.05	+	20.09	0.0577	0.984
regulation of histone H3-K27 trimethylation (GO:1902464)	5	1	0.05	+	20.09	0.0577	0.982
connective tissue replacement involved in inflammatory response wound healing (GO:0002248)	5	1	0.05	+	20.09	0.0577	0.981
farnesyl diphosphate metabolic process (GO:0045338)	5	1	0.05	+	20.09	0.0577	0.98
negative regulation of skeletal muscle cell differentiation (GO:2001015)	5	1	0.05	+	20.09	0.0577	0.979
regulation of platelet-derived growth factor receptor-alpha signaling pathway (GO:2000583)	5	1	0.05	+	20.09	0.0577	0.978
comma-shaped body morphogenesis (GO:0072049)	5	1	0.05	+	20.09	0.0577	0.977
soft palate development (GO:0060023)	5	1	0.05	+	20.09	0.0577	0.976
ERBB2-ERBB3 signaling pathway (GO:0038133)	5	1	0.05	+	20.09	0.0577	0.975
ERBB3 signaling pathway (GO:0038129)	5	1	0.05	+	20.09	0.0577	0.974
retinoic acid biosynthetic process (GO:0002138)	10	2	0.1	+	20.09	0.00598	0.357
positive regulation of mast cell cytokine production (GO:0032765)	5	1	0.05	+	20.09	0.0577	0.973
non-canonical Wnt signaling pathway via JNK cascade (GO:0038031)	5	1	0.05	+	20.09	0.0577	0.972
positive regulation of synaptic vesicle exocytosis (GO:2000302)	5	1	0.05	+	20.09	0.0577	0.971
positive regulation of superoxide dismutase activity (GO:1901671)	5	1	0.05	+	20.09	0.0577	0.97
negative regulation of gonad development (GO:1905940)	5	1	0.05	+	20.09	0.0577	0.969
retrograde trans-synaptic signaling by trans-synaptic protein complex (GO:0098942)	5	1	0.05	+	20.09	0.0577	0.968
sensory perception of touch (GO:0050975)	5	1	0.05	+	20.09	0.0577	0.967
establishment of meiotic spindle localization (GO:0051295)	5	1	0.05	+	20.09	0.0577	0.966
positive regulation of the force of heart contraction (GO:0098735)	5	1	0.05	+	20.09	0.0577	0.965
cartilage homeostasis (GO:1990079)	5	1	0.05	+	20.09	0.0577	0.964
hemidesmosome assembly (GO:0031581)	5	1	0.05	+	20.09	0.0577	0.963
brain-derived neurotrophic factor receptor signaling pathway (GO:0031547)	5	1	0.05	+	20.09	0.0577	0.962
ciliary neurotrophic factor-mediated signaling pathway (GO:0070120)	5	1	0.05	+	20.09	0.0577	0.961
regulation of CAMKK-AMPK signaling cascade (GO:1905289)	5	1	0.05	+	20.09	0.0577	0.96
gamma-aminobutyric acid biosynthetic process (GO:0009449)	5	1	0.05	+	20.09	0.0577	0.959
negative regulation of secondary metabolite biosynthetic process (GO:1900377)	5	1	0.05	+	20.09	0.0577	0.958
negative regulation of melanin biosynthetic process (GO:0048022)	5	1	0.05	+	20.09	0.0577	0.957
menaquinone metabolic process (GO:0009233)	5	1	0.05	+	20.09	0.0577	0.956
positive regulation of TORC2 signaling (GO:1904515)	5	1	0.05	+	20.09	0.0577	0.955
positive regulation of hyaluronan biosynthetic process (GO:1900127)	5	1	0.05	+	20.09	0.0577	0.954
gastric motility (GO:0035482)	5	1	0.05	+	20.09	0.0577	0.953
positive regulation of Notch signaling pathway involved in heart induction (GO:0035481)	5	1	0.05	+	20.09	0.0577	0.952
regulation of Notch signaling pathway involved in heart induction (GO:0035480)	5	1	0.05	+	20.09	0.0577	0.951
sialic acid transport (GO:0015739)	5	1	0.05	+	20.09	0.0577	0.95
cell communication by electrical coupling involved in cardiac conduction (GO:0086064)	5	1	0.05	+	20.09	0.0577	0.949
pentose-phosphate shunt, non-oxidative branch (GO:0009052)	5	1	0.05	+	20.09	0.0577	0.948
axon midline choice point recognition (GO:0016199)	5	1	0.05	+	20.09	0.0577	0.947
diterpenoid biosynthetic process (GO:0016102)	10	2	0.1	+	20.09	0.00598	0.356
negative regulation of iron ion transmembrane transport (GO:0034760)	5	1	0.05	+	20.09	0.0577	0.946
positive regulation of basement membrane assembly involved in embryonic body morphogenesis (GO:1904261)	5	1	0.05	+	20.09	0.0577	0.945
regulation of basement membrane assembly involved in embryonic body morphogenesis (GO:1904259)	5	1	0.05	+	20.09	0.0577	0.944
retinal blood vessel morphogenesis (GO:0061304)	5	1	0.05	+	20.09	0.0577	0.943
dentinogenesis (GO:0097187)	5	1	0.05	+	20.09	0.0577	0.942
gamma-aminobutyric acid receptor clustering (GO:0097112)	5	1	0.05	+	20.09	0.0577	0.941
negative regulation of glycolytic process (GO:0045820)	17	3	0.17	+	17.73	0.000952	0.12
detoxification of copper ion (GO:0010273)	6	1	0.06	+	16.74	0.067	1
negative regulation of leukocyte tethering or rolling (GO:1903237)	6	1	0.06	+	16.74	0.067	1
DNA damage induced protein phosphorylation (GO:0006975)	6	1	0.06	+	16.74	0.067	1
Mo-molybdopterin cofactor biosynthetic process (GO:0006777)	6	1	0.06	+	16.74	0.067	1
pre-B cell differentiation (GO:0002329)	6	1	0.06	+	16.74	0.067	1
negative regulation of mesenchymal cell apoptotic process (GO:2001054)	12	2	0.12	+	16.74	0.00814	0.441
righting reflex (GO:0060013)	12	2	0.12	+	16.74	0.00814	0.44
vestibular reflex (GO:0060005)	6	1	0.06	+	16.74	0.067	1
histone H3-K27 demethylation (GO:0071557)	6	1	0.06	+	16.74	0.067	1
regulation of catecholamine uptake involved in synaptic transmission (GO:0051940)	6	1	0.06	+	16.74	0.067	1
positive regulation of cAMP-dependent protein kinase activity (GO:2000481)	6	1	0.06	+	16.74	0.067	1
non-canonical Wnt signaling pathway via MAPK cascade (GO:0038030)	6	1	0.06	+	16.74	0.067	1
protein sulfation (GO:0006477)	6	1	0.06	+	16.74	0.067	1
manganese ion transmembrane transport (GO:0071421)	6	1	0.06	+	16.74	0.067	1
negative regulation of cell proliferation involved in kidney development (GO:1901723)	6	1	0.06	+	16.74	0.067	1
protein geranylgeranylation (GO:0018344)	6	1	0.06	+	16.74	0.067	1
protein prenylation (GO:0018342)	12	2	0.12	+	16.74	0.00814	0.438
medium-chain fatty acid biosynthetic process (GO:0051792)	6	1	0.06	+	16.74	0.067	1
cellular response to cGMP (GO:0071321)	6	1	0.06	+	16.74	0.067	1
regulation of superoxide dismutase activity (GO:1901668)	6	1	0.06	+	16.74	0.067	1
cellular response to magnesium ion (GO:0071286)	6	1	0.06	+	16.74	0.067	1
regulation of serotonin uptake (GO:0051611)	6	1	0.06	+	16.74	0.067	1
regulation of dopamine uptake involved in synaptic transmission (GO:0051584)	6	1	0.06	+	16.74	0.067	1
elastin metabolic process (GO:0051541)	6	1	0.06	+	16.74	0.067	1
fructose catabolic process (GO:0006001)	6	1	0.06	+	16.74	0.067	1
regulation of cellular protein metabolic process (GO:0032268)	6	1	0.06	+	16.74	0.067	1
regulation of plasma membrane repair (GO:1905684)	6	1	0.06	+	16.74	0.067	1
positive regulation of oligodendrocyte progenitor proliferation (GO:0070447)	6	1	0.06	+	16.74	0.067	1
positive regulation of appetite (GO:0032100)	6	1	0.06	+	16.74	0.067	1
stress response to copper ion (GO:1990169)	6	1	0.06	+	16.74	0.067	1
positive regulation of fertilization (GO:1905516)	6	1	0.06	+	16.74	0.067	1
positive regulation of response to food (GO:0032097)	6	1	0.06	+	16.74	0.067	1
prosthetic group metabolic process (GO:0051189)	6	1	0.06	+	16.74	0.067	1
molybdopterin cofactor metabolic process (GO:0043545)	6	1	0.06	+	16.74	0.067	1
positive regulation of cytochrome-c oxidase activity (GO:1904960)	6	1	0.06	+	16.74	0.067	1
positive regulation of enamel mineralization (GO:0070175)	6	1	0.06	+	16.74	0.067	1
positive regulation of CD8-positive, alpha-beta T cell differentiation (GO:0043378)	6	1	0.06	+	16.74	0.067	1
positive regulation of electron transfer activity (GO:1904734)	6	1	0.06	+	16.74	0.067	1
regulation of sulfur metabolic process (GO:0042762)	12	2	0.12	+	16.74	0.00814	0.437
negative regulation of long-term synaptic potentiation (GO:1900272)	12	2	0.12	+	16.74	0.00814	0.435
regulation of SNARE complex assembly (GO:0035542)	6	1	0.06	+	16.74	0.067	1
connective tissue replacement (GO:0097709)	6	1	0.06	+	16.74	0.067	1
calcium-independent cell-cell adhesion via plasma membrane cell-adhesion molecules (GO:0016338)	6	1	0.06	+	16.74	0.067	1
carnitine transport (GO:0015879)	6	1	0.06	+	16.74	0.067	1
copper ion transmembrane transport (GO:0035434)	6	1	0.06	+	16.74	0.067	1
habituation (GO:0046959)	6	1	0.06	+	16.74	0.067	1
positive regulation of retinoic acid biosynthetic process (GO:1900054)	6	1	0.06	+	16.74	0.067	0.999
regulation of TORC2 signaling (GO:1903939)	6	1	0.06	+	16.74	0.067	0.998
bundle of His cell-Purkinje myocyte adhesion involved in cell communication (GO:0086073)	6	1	0.06	+	16.74	0.067	0.997
bicarbonate transport (GO:0015701)	18	3	0.18	+	16.74	0.0011	0.128
negative regulation of sequestering of triglyceride (GO:0010891)	6	1	0.06	+	16.74	0.067	0.996
copper ion import (GO:0015677)	6	1	0.06	+	16.74	0.067	0.995
vitamin K catabolic process (GO:0042377)	6	1	0.06	+	16.74	0.067	0.995
phylloquinone catabolic process (GO:0042376)	6	1	0.06	+	16.74	0.067	0.994
phylloquinone metabolic process (GO:0042374)	6	1	0.06	+	16.74	0.067	0.993
prenylation (GO:0097354)	12	2	0.12	+	16.74	0.00814	0.434
skeletal muscle thin filament assembly (GO:0030240)	6	1	0.06	+	16.74	0.067	0.992
omega-hydroxylase P450 pathway (GO:0097267)	6	1	0.06	+	16.74	0.067	0.991
Mo-molybdopterin cofactor metabolic process (GO:0019720)	6	1	0.06	+	16.74	0.067	0.99
ductus arteriosus closure (GO:0097070)	6	1	0.06	+	16.74	0.067	0.989
positive regulation of isoprenoid metabolic process (GO:0045828)	6	1	0.06	+	16.74	0.067	0.988
cerebral cortex GABAergic interneuron migration (GO:0021853)	6	1	0.06	+	16.74	0.067	0.987
fibroblast activation (GO:0072537)	6	1	0.06	+	16.74	0.067	0.986
negative regulation of vascular associated smooth muscle cell migration (GO:1904753)	13	2	0.13	+	15.45	0.00933	0.473
response to leptin (GO:0044321)	20	3	0.2	+	15.07	0.00145	0.156
response to glucagon (GO:0033762)	7	1	0.07	+	14.35	0.0762	1
negative regulation of hydrogen peroxide-induced neuron death (GO:1903208)	7	1	0.07	+	14.35	0.0762	1
regulation of hydrogen peroxide-induced neuron death (GO:1903207)	7	1	0.07	+	14.35	0.0762	1
regulation of melanocyte differentiation (GO:0045634)	7	1	0.07	+	14.35	0.0762	1
dAMP catabolic process (GO:0046059)	7	1	0.07	+	14.35	0.0762	1
cobalt ion transport (GO:0006824)	7	1	0.07	+	14.35	0.0762	1
lens induction in camera-type eye (GO:0060235)	7	1	0.07	+	14.35	0.0762	1
mesenchymal to epithelial transition (GO:0060231)	14	2	0.14	+	14.35	0.0106	0.524
regulation of dendritic cell apoptotic process (GO:2000668)	14	2	0.14	+	14.35	0.0106	0.522
maintenance of protein location in extracellular region (GO:0071694)	7	1	0.07	+	14.35	0.0762	1
embryonic retina morphogenesis in camera-type eye (GO:0060059)	7	1	0.07	+	14.35	0.0762	1
zinc ion import across plasma membrane (GO:0071578)	7	1	0.07	+	14.35	0.0762	1
optic cup morphogenesis involved in camera-type eye development (GO:0002072)	7	1	0.07	+	14.35	0.0762	1
clustering of voltage-gated sodium channels (GO:0045162)	7	1	0.07	+	14.35	0.0762	1
negative regulation of nitric-oxide synthase biosynthetic process (GO:0051771)	7	1	0.07	+	14.35	0.0762	1
quinone catabolic process (GO:1901662)	7	1	0.07	+	14.35	0.0762	1
icosanoid catabolic process (GO:1901523)	7	1	0.07	+	14.35	0.0762	1
regulation of endothelial tube morphogenesis (GO:1901509)	7	1	0.07	+	14.35	0.0762	1
positive regulation of arachidonic acid secretion (GO:0090238)	7	1	0.07	+	14.35	0.0762	1
response to nitrosative stress (GO:0051409)	7	1	0.07	+	14.35	0.0762	1
positive regulation of pigment cell differentiation (GO:0050942)	7	1	0.07	+	14.35	0.0762	1
regulation of extracellular matrix assembly (GO:1901201)	14	2	0.14	+	14.35	0.0106	0.52
positive regulation of response to nutrient levels (GO:0032109)	7	1	0.07	+	14.35	0.0762	1
positive regulation of response to extracellular stimulus (GO:0032106)	7	1	0.07	+	14.35	0.0762	1
maintenance of lens transparency (GO:0036438)	7	1	0.07	+	14.35	0.0762	1
negative regulation of leukocyte adhesion to vascular endothelial cell (GO:1904995)	7	1	0.07	+	14.35	0.0762	1
ameloblast differentiation (GO:0036305)	7	1	0.07	+	14.35	0.0762	1
negative regulation of lipoprotein lipase activity (GO:0051005)	7	1	0.07	+	14.35	0.0762	1
gamma-aminobutyric acid metabolic process (GO:0009448)	7	1	0.07	+	14.35	0.0762	1
articular cartilage development (GO:0061975)	7	1	0.07	+	14.35	0.0762	1
positive regulation of vascular associated smooth muscle cell differentiation (GO:1905065)	7	1	0.07	+	14.35	0.0762	1
regulation of retinoic acid biosynthetic process (GO:1900052)	7	1	0.07	+	14.35	0.0762	1
negative regulation of hepatocyte apoptotic process (GO:1903944)	7	1	0.07	+	14.35	0.0762	1
cardiac muscle cell-cardiac muscle cell adhesion (GO:0086042)	7	1	0.07	+	14.35	0.0762	1
axon choice point recognition (GO:0016198)	7	1	0.07	+	14.35	0.0762	1
regulation of spontaneous synaptic transmission (GO:0150003)	7	1	0.07	+	14.35	0.0762	1
regulation of iron ion transmembrane transport (GO:0034759)	7	1	0.07	+	14.35	0.0762	1
negative regulation of platelet-derived growth factor receptor signaling pathway (GO:0010642)	14	2	0.14	+	14.35	0.0106	0.519
hyaluronan biosynthetic process (GO:0030213)	7	1	0.07	+	14.35	0.0762	1
positive regulation of DNA catabolic process (GO:1903626)	7	1	0.07	+	14.35	0.0762	1
positive regulation of mast cell chemotaxis (GO:0060754)	7	1	0.07	+	14.35	0.0762	1
release of sequestered calcium ion into cytosol by sarcoplasmic reticulum (GO:0014808)	7	1	0.07	+	14.35	0.0762	1
pulmonary artery morphogenesis (GO:0061156)	7	1	0.07	+	14.35	0.0762	1
positive regulation of fatty acid oxidation (GO:0046321)	21	3	0.21	+	14.35	0.00164	0.169
iris morphogenesis (GO:0061072)	7	1	0.07	+	14.35	0.0762	1
cell motility involved in cerebral cortex radial glia guided migration (GO:0021814)	7	1	0.07	+	14.35	0.0762	1
cerebral cortex tangential migration (GO:0021800)	7	1	0.07	+	14.35	0.0762	1
regulation of mesenchymal cell apoptotic process (GO:2001053)	15	2	0.15	+	13.39	0.0119	0.552
response to magnesium ion (GO:0032026)	15	2	0.15	+	13.39	0.0119	0.55
regulation of secondary metabolic process (GO:0043455)	15	2	0.15	+	13.39	0.0119	0.548
regulation of secondary metabolite biosynthetic process (GO:1900376)	15	2	0.15	+	13.39	0.0119	0.547
regulation of melanin biosynthetic process (GO:0048021)	15	2	0.15	+	13.39	0.0119	0.545
regulation of sequestering of triglyceride (GO:0010889)	15	2	0.15	+	13.39	0.0119	0.544
protein kinase A signaling (GO:0010737)	15	2	0.15	+	13.39	0.0119	0.542
regulation of DNA catabolic process (GO:1903624)	15	2	0.15	+	13.39	0.0119	0.541
olfactory behavior (GO:0042048)	15	2	0.15	+	13.39	0.0119	0.539
regulation of skeletal muscle adaptation (GO:0014733)	15	2	0.15	+	13.39	0.0119	0.537
regulation of response to food (GO:0032095)	23	3	0.23	+	13.1	0.00208	0.196
negative regulation of ATP metabolic process (GO:1903579)	23	3	0.23	+	13.1	0.00208	0.195
chemosensory behavior (GO:0007635)	23	3	0.23	+	13.1	0.00208	0.194
negative regulation of cold-induced thermogenesis (GO:0120163)	47	6	0.47	+	12.82	1.34e-05	0.01
prevention of polyspermy (GO:0060468)	8	1	0.08	+	12.56	0.0853	1
negative regulation of fertilization (GO:0060467)	8	1	0.08	+	12.56	0.0853	1
negative regulation of gastric acid secretion (GO:0060455)	8	1	0.08	+	12.56	0.0853	1
negative regulation of toll-like receptor 4 signaling pathway (GO:0034144)	8	1	0.08	+	12.56	0.0853	1
glomerular epithelial cell development (GO:0072310)	8	1	0.08	+	12.56	0.0853	1
positive regulation of ryanodine-sensitive calcium-release channel activity (GO:0060316)	8	1	0.08	+	12.56	0.0853	1
positive regulation of CD8-positive, alpha-beta T cell activation (GO:2001187)	8	1	0.08	+	12.56	0.0853	1
positive regulation of ATP biosynthetic process (GO:2001171)	16	2	0.16	+	12.56	0.0133	0.579
regulation of platelet-derived growth factor receptor-beta signaling pathway (GO:2000586)	8	1	0.08	+	12.56	0.0853	1
relaxation of vascular associated smooth muscle (GO:0060087)	8	1	0.08	+	12.56	0.0853	1
podocyte development (GO:0072015)	8	1	0.08	+	12.56	0.0853	1
regulation of relaxation of cardiac muscle (GO:1901897)	8	1	0.08	+	12.56	0.0853	1
iron import into cell (GO:0033212)	8	1	0.08	+	12.56	0.0853	1
regulation of mast cell cytokine production (GO:0032763)	8	1	0.08	+	12.56	0.0853	1
cellular response to gonadotropin stimulus (GO:0071371)	16	2	0.16	+	12.56	0.0133	0.578
cellular response to caffeine (GO:0071313)	8	1	0.08	+	12.56	0.0853	1
UMP biosynthetic process (GO:0006222)	8	1	0.08	+	12.56	0.0853	1
IMP catabolic process (GO:0006204)	8	1	0.08	+	12.56	0.0853	1
positive regulation of Wnt signaling pathway, planar cell polarity pathway (GO:2000096)	8	1	0.08	+	12.56	0.0853	1
fructose metabolic process (GO:0006000)	16	2	0.16	+	12.56	0.0133	0.576
response to cGMP (GO:0070305)	8	1	0.08	+	12.56	0.0853	1
regulation of enamel mineralization (GO:0070173)	8	1	0.08	+	12.56	0.0853	1
positive regulation of tooth mineralization (GO:0070172)	8	1	0.08	+	12.56	0.0853	1
regulation of CD8-positive, alpha-beta T cell differentiation (GO:0043376)	8	1	0.08	+	12.56	0.0853	1
regulation of modification of postsynaptic actin cytoskeleton (GO:1905274)	8	1	0.08	+	12.56	0.0853	1
regulation of vascular associated smooth muscle cell migration (GO:1904752)	32	4	0.32	+	12.56	0.000423	0.0784
negative regulation of apoptotic process involved in development (GO:1904746)	8	1	0.08	+	12.56	0.0853	1
snRNA transcription by RNA polymerase III (GO:0042796)	8	1	0.08	+	12.56	0.0853	1
positive regulation of developmental pigmentation (GO:0048087)	8	1	0.08	+	12.56	0.0853	1
very long-chain fatty acid catabolic process (GO:0042760)	8	1	0.08	+	12.56	0.0853	1
regulation of myosin-light-chain-phosphatase activity (GO:0035507)	8	1	0.08	+	12.56	0.0853	1
pyrimidine ribonucleoside monophosphate biosynthetic process (GO:0009174)	8	1	0.08	+	12.56	0.0853	1
cellular ketone body metabolic process (GO:0046950)	8	1	0.08	+	12.56	0.0853	1
hemoglobin biosynthetic process (GO:0042541)	8	1	0.08	+	12.56	0.0853	1
negative regulation of microglial cell activation (GO:1903979)	8	1	0.08	+	12.56	0.0853	1
regulation of microglial cell activation (GO:1903978)	16	2	0.16	+	12.56	0.0133	0.575
regulation of hepatocyte apoptotic process (GO:1903943)	8	1	0.08	+	12.56	0.0853	1
urate transport (GO:0015747)	8	1	0.08	+	12.56	0.0853	1
regulation of skeletal muscle acetylcholine-gated channel clustering (GO:1904393)	8	1	0.08	+	12.56	0.0853	1
negative regulation of iron ion transport (GO:0034757)	8	1	0.08	+	12.56	0.0853	1
cardiac muscle cell fate commitment (GO:0060923)	8	1	0.08	+	12.56	0.0853	1
negative regulation of mitochondrial fusion (GO:0010637)	8	1	0.08	+	12.56	0.0853	1
regulation of wound healing, spreading of epidermal cells (GO:1903689)	8	1	0.08	+	12.56	0.0853	1
lymphatic endothelial cell differentiation (GO:0060836)	8	1	0.08	+	12.56	0.0853	1
release of sequestered calcium ion into cytosol by endoplasmic reticulum (GO:1903514)	8	1	0.08	+	12.56	0.0853	1
skeletal myofibril assembly (GO:0014866)	8	1	0.08	+	12.56	0.0853	1
positive regulation of inhibitory postsynaptic potential (GO:0097151)	8	1	0.08	+	12.56	0.0853	1
positive regulation of aspartic-type endopeptidase activity involved in amyloid precursor protein catabolic process (GO:1902961)	8	1	0.08	+	12.56	0.0853	1
positive regulation of histone H3-K27 methylation (GO:0061087)	8	1	0.08	+	12.56	0.0853	1
cerebral cortex GABAergic interneuron development (GO:0021894)	8	1	0.08	+	12.56	0.0853	1
adult heart development (GO:0007512)	16	2	0.16	+	12.56	0.0133	0.573
negative regulation of purine nucleotide metabolic process (GO:1900543)	25	3	0.25	+	12.05	0.00258	0.225
regulation of platelet-derived growth factor receptor signaling pathway (GO:0010640)	25	3	0.25	+	12.05	0.00258	0.224
negative regulation of neurotransmitter transport (GO:0051589)	17	2	0.17	+	11.82	0.0148	0.608
postsynaptic actin cytoskeleton organization (GO:0098974)	17	2	0.17	+	11.82	0.0148	0.606
postsynaptic cytoskeleton organization (GO:0099188)	17	2	0.17	+	11.82	0.0148	0.605
response to gonadotropin (GO:0034698)	17	2	0.17	+	11.82	0.0148	0.603
positive regulation of vitamin metabolic process (GO:0046136)	9	1	0.09	+	11.16	0.0943	1
regulation of cell adhesion molecule production (GO:0060353)	9	1	0.09	+	11.16	0.0943	1
dAMP metabolic process (GO:0046053)	9	1	0.09	+	11.16	0.0943	1
response to manganese ion (GO:0010042)	9	1	0.09	+	11.16	0.0943	1
regulation of bone development (GO:1903010)	9	1	0.09	+	11.16	0.0943	1
xenobiotic detoxification by transmembrane export across the plasma membrane (GO:1990961)	9	1	0.09	+	11.16	0.0943	1
positive regulation of protein glycosylation (GO:0060050)	9	1	0.09	+	11.16	0.0943	1
reflex (GO:0060004)	27	3	0.27	+	11.16	0.00315	0.25
cellular response to X-ray (GO:0071481)	9	1	0.09	+	11.16	0.0943	1
disaccharide metabolic process (GO:0005984)	9	1	0.09	+	11.16	0.0943	1
cellular response to copper ion (GO:0071280)	18	2	0.18	+	11.16	0.0164	0.638
positive regulation of DNA demethylation (GO:1901537)	9	1	0.09	+	11.16	0.0943	1
regulation of ribonucleoprotein complex localization (GO:2000197)	9	1	0.09	+	11.16	0.0943	1
regulation of female gonad development (GO:2000194)	9	1	0.09	+	11.16	0.0943	1
succinyl-CoA metabolic process (GO:0006104)	9	1	0.09	+	11.16	0.0943	1
negative regulation of mitochondrial fission (GO:0090258)	9	1	0.09	+	11.16	0.0943	1
semicircular canal morphogenesis (GO:0048752)	9	1	0.09	+	11.16	0.0943	1
positive regulation of male gonad development (GO:2000020)	9	1	0.09	+	11.16	0.0943	1
equilibrioception (GO:0050957)	9	1	0.09	+	11.16	0.0943	1
regulation of pigment cell differentiation (GO:0050932)	9	1	0.09	+	11.16	0.0943	1
modulation of inhibitory postsynaptic potential (GO:0098828)	9	1	0.09	+	11.16	0.0943	1
positive regulation of extracellular matrix assembly (GO:1901203)	9	1	0.09	+	11.16	0.0943	1
thyroid hormone transport (GO:0070327)	9	1	0.09	+	11.16	0.0943	1
skeletal muscle adaptation (GO:0043501)	9	1	0.09	+	11.16	0.0943	1
response to superoxide (GO:0000303)	18	2	0.18	+	11.16	0.0164	0.636
peptidyl-serine autophosphorylation (GO:0036289)	9	1	0.09	+	11.16	0.0943	1
positive regulation of aspartic-type peptidase activity (GO:1905247)	9	1	0.09	+	11.16	0.0943	1
regulation of modification of synaptic structure (GO:1905244)	18	2	0.18	+	11.16	0.0164	0.635
positive regulation of secondary metabolite biosynthetic process (GO:1900378)	9	1	0.09	+	11.16	0.0943	1
positive regulation of melanin biosynthetic process (GO:0048023)	9	1	0.09	+	11.16	0.0943	1
negative regulation of amyloid-beta clearance (GO:1900222)	9	1	0.09	+	11.16	0.0943	1
regulation of hyaluronan biosynthetic process (GO:1900125)	9	1	0.09	+	11.16	0.0943	1
ventricular cardiac muscle cell differentiation (GO:0055012)	18	2	0.18	+	11.16	0.0164	0.633
cardiac myofibril assembly (GO:0055003)	18	2	0.18	+	11.16	0.0164	0.632
amino-acid betaine transport (GO:0015838)	9	1	0.09	+	11.16	0.0943	1
nonassociative learning (GO:0046958)	9	1	0.09	+	11.16	0.0943	1
negative regulation of telomere capping (GO:1904354)	9	1	0.09	+	11.16	0.0943	1
positive regulation of sequestering of triglyceride (GO:0010890)	9	1	0.09	+	11.16	0.0943	1
regulation of cardiac muscle contraction by regulation of the release of sequestered calcium ion (GO:0010881)	9	1	0.09	+	11.16	0.0943	1
positive regulation of hydrogen peroxide metabolic process (GO:0010726)	9	1	0.09	+	11.16	0.0943	1
muscle cell apoptotic process (GO:0010657)	18	2	0.18	+	11.16	0.0164	0.63
proteoglycan catabolic process (GO:0030167)	9	1	0.09	+	11.16	0.0943	1
regulation of isoprenoid metabolic process (GO:0019747)	9	1	0.09	+	11.16	0.0943	1
regulation of mast cell chemotaxis (GO:0060753)	9	1	0.09	+	11.16	0.0943	1
negative regulation of nucleotide metabolic process (GO:0045980)	27	3	0.27	+	11.16	0.00315	0.248
olfactory bulb interneuron development (GO:0021891)	9	1	0.09	+	11.16	0.0943	1
visceral serous pericardium development (GO:0061032)	9	1	0.09	+	11.16	0.0943	1
forebrain neuron fate commitment (GO:0021877)	9	1	0.09	+	11.16	0.0943	1
interneuron migration from the subpallium to the cortex (GO:0021830)	9	1	0.09	+	11.16	0.0943	1
endothelial cell apoptotic process (GO:0072577)	9	1	0.09	+	11.16	0.0943	1
regulation of fertilization (GO:0080154)	18	2	0.18	+	11.16	0.0164	0.629
diaphragm development (GO:0060539)	9	1	0.09	+	11.16	0.0943	1
type I pneumocyte differentiation (GO:0060509)	9	1	0.09	+	11.16	0.0943	1
acyl-CoA metabolic process (GO:0006637)	83	9	0.83	+	10.89	3.19e-07	0.00168
thioester metabolic process (GO:0035383)	83	9	0.83	+	10.89	3.19e-07	0.00126
regulation of purine nucleotide biosynthetic process (GO:1900371)	37	4	0.37	+	10.86	0.000699	0.105
regulation of nucleotide biosynthetic process (GO:0030808)	37	4	0.37	+	10.86	0.000699	0.104
forebrain neuron development (GO:0021884)	28	3	0.28	+	10.76	0.00346	0.256
synapse maturation (GO:0060074)	19	2	0.19	+	10.57	0.018	0.672
response to oxygen radical (GO:0000305)	19	2	0.19	+	10.57	0.018	0.671
vitamin transmembrane transport (GO:0035461)	19	2	0.19	+	10.57	0.018	0.669
regulation of type B pancreatic cell proliferation (GO:0061469)	19	2	0.19	+	10.57	0.018	0.668
negative regulation of actin filament bundle assembly (GO:0032232)	39	4	0.39	+	10.3	0.000839	0.118
isoprenoid biosynthetic process (GO:0008299)	30	3	0.3	+	10.04	0.00415	0.292
positive regulation of chondrocyte proliferation (GO:1902732)	10	1	0.1	+	10.04	0.103	1
cerebellar Purkinje cell layer formation (GO:0021694)	20	2	0.2	+	10.04	0.0196	0.647
fusion of sperm to egg plasma membrane involved in single fertilization (GO:0007342)	20	2	0.2	+	10.04	0.0196	0.646
negative regulation of SMAD protein signal transduction (GO:0060392)	10	1	0.1	+	10.04	0.103	1
dGMP catabolic process (GO:0046055)	10	1	0.1	+	10.04	0.103	1
transferrin transport (GO:0033572)	10	1	0.1	+	10.04	0.103	1
positive regulation of neurotransmitter secretion (GO:0001956)	20	2	0.2	+	10.04	0.0196	0.645
cellular detoxification of aldehyde (GO:0110095)	10	1	0.1	+	10.04	0.103	1
positive regulation of activin receptor signaling pathway (GO:0032927)	10	1	0.1	+	10.04	0.103	1
post-translational protein targeting to endoplasmic reticulum membrane (GO:0006620)	20	2	0.2	+	10.04	0.0196	0.643
wound healing involved in inflammatory response (GO:0002246)	10	1	0.1	+	10.04	0.103	1
metanephric mesenchyme development (GO:0072075)	10	1	0.1	+	10.04	0.103	1
glomerular basement membrane development (GO:0032836)	10	1	0.1	+	10.04	0.103	1
regulation of mitochondrial DNA metabolic process (GO:1901858)	10	1	0.1	+	10.04	0.103	1
dolichol-linked oligosaccharide biosynthetic process (GO:0006488)	10	1	0.1	+	10.04	0.103	1
ketone body metabolic process (GO:1902224)	10	1	0.1	+	10.04	0.103	1
regulation of synapse structural plasticity (GO:0051823)	10	1	0.1	+	10.04	0.103	1
regulation of histone deacetylase activity (GO:1901725)	10	1	0.1	+	10.04	0.103	1
actin filament reorganization (GO:0090527)	10	1	0.1	+	10.04	0.103	1
neurotransmitter receptor diffusion trapping (GO:0099628)	10	1	0.1	+	10.04	0.103	1
Rap protein signal transduction (GO:0032486)	10	1	0.1	+	10.04	0.103	1
AMP catabolic process (GO:0006196)	10	1	0.1	+	10.04	0.103	1
regulation of arachidonic acid secretion (GO:0090237)	10	1	0.1	+	10.04	0.103	1
postsynaptic neurotransmitter receptor diffusion trapping (GO:0098970)	10	1	0.1	+	10.04	0.103	1
receptor diffusion trapping (GO:0098953)	10	1	0.1	+	10.04	0.103	1
retrograde trans-synaptic signaling (GO:0098917)	10	1	0.1	+	10.04	0.103	1
modification of postsynaptic actin cytoskeleton (GO:0098885)	10	1	0.1	+	10.04	0.103	1
synapse pruning (GO:0098883)	10	1	0.1	+	10.04	0.103	1
post-embryonic animal organ morphogenesis (GO:0048563)	10	1	0.1	+	10.04	0.103	1
regulation of cytochrome-c oxidase activity (GO:1904959)	10	1	0.1	+	10.04	0.103	1
negative regulation of urine volume (GO:0035811)	10	1	0.1	+	10.04	0.103	1
common myeloid progenitor cell proliferation (GO:0035726)	10	1	0.1	+	10.04	0.103	1
positive regulation of vascular associated smooth muscle cell migration (GO:1904754)	20	2	0.2	+	10.04	0.0196	0.642
cellular response to platelet-derived growth factor stimulus (GO:0036120)	20	2	0.2	+	10.04	0.0196	0.641
snRNA transcription by RNA polymerase II (GO:0042795)	10	1	0.1	+	10.04	0.103	1
sequestering of extracellular ligand from receptor (GO:0035581)	10	1	0.1	+	10.04	0.103	1
negative regulation of chromatin binding (GO:0035562)	10	1	0.1	+	10.04	0.103	1
negative regulation of execution phase of apoptosis (GO:1900118)	10	1	0.1	+	10.04	0.103	1
detoxification of inorganic compound (GO:0061687)	10	1	0.1	+	10.04	0.103	1
norepinephrine biosynthetic process (GO:0042421)	10	1	0.1	+	10.04	0.103	1
stress response to metal ion (GO:0097501)	10	1	0.1	+	10.04	0.103	1
vitamin K metabolic process (GO:0042373)	10	1	0.1	+	10.04	0.103	1
negative regulation of macrophage derived foam cell differentiation (GO:0010745)	10	1	0.1	+	10.04	0.103	1
coronary artery morphogenesis (GO:0060982)	10	1	0.1	+	10.04	0.103	1
adult feeding behavior (GO:0008343)	10	1	0.1	+	10.04	0.103	1
behavioral response to nicotine (GO:0035095)	10	1	0.1	+	10.04	0.103	1
desmosome organization (GO:0002934)	10	1	0.1	+	10.04	0.103	1
retina vasculature development in camera-type eye (GO:0061298)	20	2	0.2	+	10.04	0.0196	0.639
transition between fast and slow fiber (GO:0014883)	10	1	0.1	+	10.04	0.103	1
epithelial fluid transport (GO:0042045)	10	1	0.1	+	10.04	0.103	1
corticospinal tract morphogenesis (GO:0021957)	10	1	0.1	+	10.04	0.103	1
cellular response to thyroid hormone stimulus (GO:0097067)	10	1	0.1	+	10.04	0.103	1
substrate-independent telencephalic tangential interneuron migration (GO:0021843)	10	1	0.1	+	10.04	0.103	1
substrate-independent telencephalic tangential migration (GO:0021826)	10	1	0.1	+	10.04	0.103	1
relaxation of muscle (GO:0090075)	21	2	0.21	+	9.57	0.0214	0.677
white fat cell differentiation (GO:0050872)	21	2	0.21	+	9.57	0.0214	0.676
response to muscle stretch (GO:0035994)	21	2	0.21	+	9.57	0.0214	0.675
positive regulation of purine nucleotide biosynthetic process (GO:1900373)	21	2	0.21	+	9.57	0.0214	0.673
positive regulation of nucleotide biosynthetic process (GO:0030810)	21	2	0.21	+	9.57	0.0214	0.672
regulation of fatty acid oxidation (GO:0046320)	42	4	0.42	+	9.57	0.00108	0.127
modified amino acid transport (GO:0072337)	32	3	0.32	+	9.42	0.0049	0.334
aorta development (GO:0035904)	64	6	0.64	+	9.42	6.64e-05	0.0255
response to iron ion (GO:0010039)	22	2	0.22	+	9.13	0.0232	0.717
positive regulation of vasculogenesis (GO:2001214)	11	1	0.11	+	9.13	0.112	1
regulation of osteoclast development (GO:2001204)	11	1	0.11	+	9.13	0.112	1
positive regulation of cardiac muscle cell differentiation (GO:2000727)	11	1	0.11	+	9.13	0.112	1
regulation of basement membrane organization (GO:0110011)	11	1	0.11	+	9.13	0.112	1
nephric duct morphogenesis (GO:0072178)	11	1	0.11	+	9.13	0.112	1
establishment of T cell polarity (GO:0001768)	11	1	0.11	+	9.13	0.112	1
establishment of lymphocyte polarity (GO:0001767)	11	1	0.11	+	9.13	0.112	1
nerve growth factor signaling pathway (GO:0038180)	11	1	0.11	+	9.13	0.112	1
vagina development (GO:0060068)	11	1	0.11	+	9.13	0.112	1
aggressive behavior (GO:0002118)	11	1	0.11	+	9.13	0.112	1
positive regulation of mitochondrial depolarization (GO:0051901)	11	1	0.11	+	9.13	0.112	1
cellular response to purine-containing compound (GO:0071415)	11	1	0.11	+	9.13	0.112	1
cellular response to follicle-stimulating hormone stimulus (GO:0071372)	11	1	0.11	+	9.13	0.112	1
trans-synaptic signaling by trans-synaptic complex (GO:0099545)	11	1	0.11	+	9.13	0.112	1
histone mRNA catabolic process (GO:0071044)	11	1	0.11	+	9.13	0.112	1
embryonic foregut morphogenesis (GO:0048617)	11	1	0.11	+	9.13	0.112	1
positive regulation of extracellular matrix disassembly (GO:0090091)	11	1	0.11	+	9.13	0.112	1
negative regulation of calcium-mediated signaling (GO:0050849)	22	2	0.22	+	9.13	0.0232	0.716
negative regulation of dendrite morphogenesis (GO:0050774)	11	1	0.11	+	9.13	0.112	1
atrioventricular canal development (GO:0036302)	11	1	0.11	+	9.13	0.112	1
positive regulation of long-term synaptic depression (GO:1900454)	11	1	0.11	+	9.13	0.112	1
regulation of electron transfer activity (GO:1904732)	11	1	0.11	+	9.13	0.112	1
regulation of guanyl-nucleotide exchange factor activity (GO:1905097)	11	1	0.11	+	9.13	0.112	1
extracellular negative regulation of signal transduction (GO:1900116)	11	1	0.11	+	9.13	0.112	1
extracellular regulation of signal transduction (GO:1900115)	11	1	0.11	+	9.13	0.112	1
ventricular cardiac muscle cell development (GO:0055015)	11	1	0.11	+	9.13	0.112	1
purine deoxyribonucleoside monophosphate catabolic process (GO:0009172)	11	1	0.11	+	9.13	0.112	1
vitamin D metabolic process (GO:0042359)	11	1	0.11	+	9.13	0.112	1
fructose 1,6-bisphosphate metabolic process (GO:0030388)	11	1	0.11	+	9.13	0.112	1
liver regeneration (GO:0097421)	11	1	0.11	+	9.13	0.112	1
embryonic camera-type eye formation (GO:0060900)	11	1	0.11	+	9.13	0.112	1
xenobiotic export from cell (GO:0046618)	11	1	0.11	+	9.13	0.112	1
semicircular canal development (GO:0060872)	11	1	0.11	+	9.13	0.112	1
retina vasculature morphogenesis in camera-type eye (GO:0061299)	11	1	0.11	+	9.13	0.112	1
nuclear-transcribed mRNA catabolic process, exonucleolytic, 3'-5' (GO:0034427)	11	1	0.11	+	9.13	0.112	1
microvillus assembly (GO:0030033)	11	1	0.11	+	9.13	0.112	1
regulation of aspartic-type endopeptidase activity involved in amyloid precursor protein catabolic process (GO:1902959)	11	1	0.11	+	9.13	0.112	1
cerebral cortex GABAergic interneuron differentiation (GO:0021892)	11	1	0.11	+	9.13	0.112	1
secondary heart field specification (GO:0003139)	11	1	0.11	+	9.13	0.112	1
negative regulation of cellular extravasation (GO:0002692)	11	1	0.11	+	9.13	0.112	1
auditory receptor cell development (GO:0060117)	33	3	0.33	+	9.13	0.00531	0.347
nuclear migration (GO:0007097)	33	3	0.33	+	9.13	0.00531	0.346
negative regulation of signaling receptor activity (GO:2000272)	33	3	0.33	+	9.13	0.00531	0.344
negative regulation of stress fiber assembly (GO:0051497)	33	3	0.33	+	9.13	0.00531	0.343
very long-chain fatty acid metabolic process (GO:0000038)	34	3	0.34	+	8.86	0.00574	0.352
auditory receptor cell stereocilium organization (GO:0060088)	23	2	0.23	+	8.73	0.025	0.758
plasma membrane fusion (GO:0045026)	23	2	0.23	+	8.73	0.025	0.757
response to platelet-derived growth factor (GO:0036119)	23	2	0.23	+	8.73	0.025	0.755
regulation of release of sequestered calcium ion into cytosol by sarcoplasmic reticulum (GO:0010880)	23	2	0.23	+	8.73	0.025	0.754
purine nucleoside bisphosphate metabolic process (GO:0034032)	105	9	1.05	+	8.61	1.97e-06	0.00194
regulation of response to nutrient levels (GO:0032107)	35	3	0.35	+	8.61	0.00618	0.365
regulation of response to extracellular stimulus (GO:0032104)	35	3	0.35	+	8.61	0.00618	0.364
ribonucleoside bisphosphate metabolic process (GO:0033875)	105	9	1.05	+	8.61	1.97e-06	0.00183
nucleoside bisphosphate metabolic process (GO:0033865)	105	9	1.05	+	8.61	1.97e-06	0.00173
foregut morphogenesis (GO:0007440)	12	1	0.12	+	8.37	0.121	1
regulation of gastric acid secretion (GO:0060453)	12	1	0.12	+	8.37	0.121	1
dGMP metabolic process (GO:0046054)	12	1	0.12	+	8.37	0.121	1
adrenergic receptor signaling pathway (GO:0071875)	24	2	0.24	+	8.37	0.0269	0.792
regulation of ATP biosynthetic process (GO:2001169)	24	2	0.24	+	8.37	0.0269	0.79
nephric duct development (GO:0072176)	12	1	0.12	+	8.37	0.121	1
regulation of glomerular mesangial cell proliferation (GO:0072124)	12	1	0.12	+	8.37	0.121	1
Bergmann glial cell differentiation (GO:0060020)	12	1	0.12	+	8.37	0.121	1
indolalkylamine metabolic process (GO:0006586)	12	1	0.12	+	8.37	0.121	1
tryptophan metabolic process (GO:0006568)	12	1	0.12	+	8.37	0.121	1
gastric acid secretion (GO:0001696)	12	1	0.12	+	8.37	0.121	1
regulation of hepatic stellate cell activation (GO:2000489)	12	1	0.12	+	8.37	0.121	1
Fc receptor signaling pathway (GO:0038093)	12	1	0.12	+	8.37	0.121	1
collagen-activated tyrosine kinase receptor signaling pathway (GO:0038063)	12	1	0.12	+	8.37	0.121	1
oligosaccharide-lipid intermediate biosynthetic process (GO:0006490)	12	1	0.12	+	8.37	0.121	1
meiotic telomere clustering (GO:0045141)	12	1	0.12	+	8.37	0.121	1
establishment of endothelial intestinal barrier (GO:0090557)	12	1	0.12	+	8.37	0.121	1
positive regulation of feeding behavior (GO:2000253)	12	1	0.12	+	8.37	0.121	1
cellular response to iron ion (GO:0071281)	12	1	0.12	+	8.37	0.121	1
positive regulation of gonad development (GO:1905941)	12	1	0.12	+	8.37	0.121	1
replicative senescence (GO:0090399)	12	1	0.12	+	8.37	0.121	1
negative regulation of amyloid fibril formation (GO:1905907)	12	1	0.12	+	8.37	0.121	1
regulation of DNA demethylation (GO:1901535)	12	1	0.12	+	8.37	0.121	1
response to follicle-stimulating hormone (GO:0032354)	12	1	0.12	+	8.37	0.121	1
positive regulation of hormone metabolic process (GO:0032352)	24	2	0.24	+	8.37	0.0269	0.789
regulation of male gonad development (GO:2000018)	12	1	0.12	+	8.37	0.121	1
regulation of ventricular cardiac muscle cell action potential (GO:0098911)	12	1	0.12	+	8.37	0.121	1
regulation of oligodendrocyte progenitor proliferation (GO:0070445)	12	1	0.12	+	8.37	0.121	1
catechol-containing compound biosynthetic process (GO:0009713)	24	2	0.24	+	8.37	0.0269	0.787
regulation of tooth mineralization (GO:0070170)	12	1	0.12	+	8.37	0.121	1
negative regulation of vascular endothelial growth factor receptor signaling pathway (GO:0030948)	12	1	0.12	+	8.37	0.121	1
regulation of aspartic-type peptidase activity (GO:1905245)	12	1	0.12	+	8.37	0.121	1
snRNA transcription (GO:0009301)	12	1	0.12	+	8.37	0.121	1
negative regulation of neurotransmitter secretion (GO:0046929)	12	1	0.12	+	8.37	0.121	1
benzene-containing compound metabolic process (GO:0042537)	24	2	0.24	+	8.37	0.0269	0.786
cell junction disassembly (GO:0150146)	12	1	0.12	+	8.37	0.121	1
hormone catabolic process (GO:0042447)	12	1	0.12	+	8.37	0.121	1
catecholamine biosynthetic process (GO:0042423)	24	2	0.24	+	8.37	0.0269	0.784
dopamine biosynthetic process (GO:0042416)	12	1	0.12	+	8.37	0.121	1
positive regulation of fibroblast migration (GO:0010763)	24	2	0.24	+	8.37	0.0269	0.783
negative regulation of smooth muscle cell migration (GO:0014912)	36	3	0.36	+	8.37	0.00665	0.383
amelogenesis (GO:0097186)	24	2	0.24	+	8.37	0.0269	0.781
dendritic spine maintenance (GO:0097062)	12	1	0.12	+	8.37	0.121	1
heart field specification (GO:0003128)	12	1	0.12	+	8.37	0.121	1
negative regulation of cellular carbohydrate metabolic process (GO:0010677)	49	4	0.49	+	8.2	0.00184	0.185
ventricular system development (GO:0021591)	37	3	0.37	+	8.14	0.00714	0.398
negative regulation of hydrogen peroxide-induced cell death (GO:1903206)	25	2	0.25	+	8.04	0.0289	0.814
response to X-ray (GO:0010165)	25	2	0.25	+	8.04	0.0289	0.813
cerebellar Purkinje cell layer morphogenesis (GO:0021692)	25	2	0.25	+	8.04	0.0289	0.812
plasma membrane repair (GO:0001778)	25	2	0.25	+	8.04	0.0289	0.81
positive regulation of neurotransmitter transport (GO:0051590)	25	2	0.25	+	8.04	0.0289	0.809
negative regulation of response to reactive oxygen species (GO:1901032)	25	2	0.25	+	8.04	0.0289	0.807
negative regulation of Rho protein signal transduction (GO:0035024)	25	2	0.25	+	8.04	0.0289	0.806
regulation of catecholamine metabolic process (GO:0042069)	25	2	0.25	+	8.04	0.0289	0.804
cellular response to cAMP (GO:0071320)	38	3	0.38	+	7.93	0.00765	0.421
neuroepithelial cell differentiation (GO:0060563)	38	3	0.38	+	7.93	0.00765	0.42
removal of superoxide radicals (GO:0019430)	13	1	0.13	+	7.73	0.13	1
substrate-dependent cell migration (GO:0006929)	26	2	0.26	+	7.73	0.0309	0.766
lateral ventricle development (GO:0021670)	13	1	0.13	+	7.73	0.13	1
egg activation (GO:0007343)	13	1	0.13	+	7.73	0.13	1
regulation of axon guidance (GO:1902667)	13	1	0.13	+	7.73	0.13	1
regulation of systemic arterial blood pressure by circulatory renin-angiotensin (GO:0001991)	13	1	0.13	+	7.73	0.13	1
negative regulation of cellular response to vascular endothelial growth factor stimulus (GO:1902548)	13	1	0.13	+	7.73	0.13	1
regulation of apoptotic DNA fragmentation (GO:1902510)	13	1	0.13	+	7.73	0.13	1
negative regulation of motor neuron apoptotic process (GO:2000672)	13	1	0.13	+	7.73	0.13	1
adaptive thermogenesis (GO:1990845)	26	2	0.26	+	7.73	0.0309	0.765
auditory receptor cell morphogenesis (GO:0002093)	26	2	0.26	+	7.73	0.0309	0.764
inflammatory response to wounding (GO:0090594)	13	1	0.13	+	7.73	0.13	1
positive regulation of hepatocyte proliferation (GO:2000347)	13	1	0.13	+	7.73	0.13	1
microvillus organization (GO:0032528)	13	1	0.13	+	7.73	0.13	1
positive regulation of keratinocyte migration (GO:0051549)	13	1	0.13	+	7.73	0.13	1
chromosome localization to nuclear envelope involved in homologous chromosome segregation (GO:0090220)	13	1	0.13	+	7.73	0.13	1
pentose-phosphate shunt (GO:0006098)	13	1	0.13	+	7.73	0.13	1
regulation of pigmentation (GO:0120305)	13	1	0.13	+	7.73	0.13	1
negative regulation of oxidoreductase activity (GO:0051354)	26	2	0.26	+	7.73	0.0309	0.762
protein desumoylation (GO:0016926)	13	1	0.13	+	7.73	0.13	1
regulation of appetite (GO:0032098)	26	2	0.26	+	7.73	0.0309	0.761
regulation of modification of postsynaptic structure (GO:0099159)	13	1	0.13	+	7.73	0.13	1
sarcoplasmic reticulum calcium ion transport (GO:0070296)	13	1	0.13	+	7.73	0.13	1
lateral mesoderm development (GO:0048368)	13	1	0.13	+	7.73	0.13	1
sodium ion export across plasma membrane (GO:0036376)	13	1	0.13	+	7.73	0.13	1
elastic fiber assembly (GO:0048251)	13	1	0.13	+	7.73	0.13	1
astral microtubule organization (GO:0030953)	13	1	0.13	+	7.73	0.13	1
allantoin metabolic process (GO:0000255)	13	1	0.13	+	7.73	0.13	1
positive regulation of vesicle fusion (GO:0031340)	13	1	0.13	+	7.73	0.13	1
auditory behavior (GO:0031223)	13	1	0.13	+	7.73	0.13	1
regulation of developmental pigmentation (GO:0048070)	13	1	0.13	+	7.73	0.13	1
muscle cell fate commitment (GO:0042693)	13	1	0.13	+	7.73	0.13	1
negative regulation of cellular response to hypoxia (GO:1900038)	13	1	0.13	+	7.73	0.13	1
bundle of His cell to Purkinje myocyte communication (GO:0086069)	13	1	0.13	+	7.73	0.13	1
serotonin metabolic process (GO:0042428)	13	1	0.13	+	7.73	0.13	1
regulation of deacetylase activity (GO:0150065)	13	1	0.13	+	7.73	0.13	1
regulation of neuron projection arborization (GO:0150011)	13	1	0.13	+	7.73	0.13	1
regulation of iron ion transport (GO:0034756)	13	1	0.13	+	7.73	0.13	1
positive regulation of protein kinase A signaling (GO:0010739)	13	1	0.13	+	7.73	0.13	1
cardiac cell fate commitment (GO:0060911)	13	1	0.13	+	7.73	0.13	1
positive regulation of membrane depolarization (GO:1904181)	13	1	0.13	+	7.73	0.13	1
physiological cardiac muscle hypertrophy (GO:0003301)	13	1	0.13	+	7.73	0.13	1
mesenchymal cell apoptotic process (GO:0097152)	13	1	0.13	+	7.73	0.13	1
exit from mitosis (GO:0010458)	13	1	0.13	+	7.73	0.13	1
physiological muscle hypertrophy (GO:0003298)	13	1	0.13	+	7.73	0.13	1
telomere localization (GO:0034397)	13	1	0.13	+	7.73	0.13	1
response to thyroid hormone (GO:0097066)	13	1	0.13	+	7.73	0.13	1
regulation of histone H3-K27 methylation (GO:0061085)	13	1	0.13	+	7.73	0.13	1
cell growth involved in cardiac muscle cell development (GO:0061049)	13	1	0.13	+	7.73	0.13	1
pyramidal neuron development (GO:0021860)	13	1	0.13	+	7.73	0.13	1
cerebellar Purkinje cell layer development (GO:0021680)	39	3	0.39	+	7.73	0.00817	0.434
nucleus localization (GO:0051647)	39	3	0.39	+	7.73	0.00817	0.432
striated muscle hypertrophy (GO:0014897)	39	3	0.39	+	7.73	0.00817	0.431
artery development (GO:0060840)	107	8	1.07	+	7.51	1.88e-05	0.0129
retinoic acid metabolic process (GO:0042573)	27	2	0.27	+	7.44	0.033	0.8
negative regulation of carbohydrate metabolic process (GO:0045912)	54	4	0.54	+	7.44	0.00257	0.225
outflow tract septum morphogenesis (GO:0003148)	27	2	0.27	+	7.44	0.033	0.799
muscle hypertrophy (GO:0014896)	41	3	0.41	+	7.35	0.0093	0.473
neuromuscular process controlling balance (GO:0050885)	69	5	0.69	+	7.28	0.000825	0.118
positive regulation of cell size (GO:0045793)	14	1	0.14	+	7.17	0.138	1
DNA damage response, signal transduction by p53 class mediator resulting in transcription of p21 class mediator (GO:0006978)	14	1	0.14	+	7.17	0.138	1
UMP metabolic process (GO:0046049)	14	1	0.14	+	7.17	0.138	1
copper ion transport (GO:0006825)	14	1	0.14	+	7.17	0.138	1
cerebellum morphogenesis (GO:0021587)	56	4	0.56	+	7.17	0.00291	0.24
negative regulation of epidermal growth factor-activated receptor activity (GO:0007175)	14	1	0.14	+	7.17	0.138	1
kidney mesenchyme development (GO:0072074)	14	1	0.14	+	7.17	0.138	1
tyrosine metabolic process (GO:0006570)	14	1	0.14	+	7.17	0.138	1
negative regulation of monooxygenase activity (GO:0032769)	14	1	0.14	+	7.17	0.138	1
neuronal ion channel clustering (GO:0045161)	14	1	0.14	+	7.17	0.138	1
regulation of nitric-oxide synthase biosynthetic process (GO:0051769)	28	2	0.28	+	7.17	0.0351	0.837
cellular response to zinc ion (GO:0071294)	14	1	0.14	+	7.17	0.138	1
negative regulation of platelet aggregation (GO:0090331)	14	1	0.14	+	7.17	0.138	1
positive regulation of non-canonical Wnt signaling pathway (GO:2000052)	14	1	0.14	+	7.17	0.138	1
fructose 6-phosphate metabolic process (GO:0006002)	14	1	0.14	+	7.17	0.138	1
endoplasmic reticulum membrane organization (GO:0090158)	14	1	0.14	+	7.17	0.138	1
negative regulation of adenylate cyclase-activating G protein-coupled receptor signaling pathway (GO:0106072)	14	1	0.14	+	7.17	0.138	1
dicarboxylic acid catabolic process (GO:0043649)	14	1	0.14	+	7.17	0.138	1
negative regulation of appetite (GO:0032099)	14	1	0.14	+	7.17	0.138	1
positive regulation of smooth muscle cell differentiation (GO:0051152)	14	1	0.14	+	7.17	0.138	1
positive regulation of DNA damage response, signal transduction by p53 class mediator (GO:0043517)	14	1	0.14	+	7.17	0.138	1
enamel mineralization (GO:0070166)	14	1	0.14	+	7.17	0.138	1
insulin secretion involved in cellular response to glucose stimulus (GO:0035773)	14	1	0.14	+	7.17	0.138	1
oligosaccharide biosynthetic process (GO:0009312)	14	1	0.14	+	7.17	0.138	1
somatic hypermutation of immunoglobulin genes (GO:0016446)	14	1	0.14	+	7.17	0.138	1
regulation of vascular associated smooth muscle cell differentiation (GO:1905063)	14	1	0.14	+	7.17	0.138	1
SNARE complex assembly (GO:0035493)	14	1	0.14	+	7.17	0.138	1
phosphate ion transmembrane transport (GO:0035435)	14	1	0.14	+	7.17	0.138	1
pyrimidine ribonucleoside monophosphate metabolic process (GO:0009173)	14	1	0.14	+	7.17	0.138	1
positive regulation of hormone biosynthetic process (GO:0046886)	14	1	0.14	+	7.17	0.138	1
regulation of cardiac muscle contraction by calcium ion signaling (GO:0010882)	14	1	0.14	+	7.17	0.138	1
fat-soluble vitamin catabolic process (GO:0042363)	14	1	0.14	+	7.17	0.138	1
response to copper ion (GO:0046688)	28	2	0.28	+	7.17	0.0351	0.836
cardiac muscle cell apoptotic process (GO:0010659)	14	1	0.14	+	7.17	0.138	1
regulation of mitochondrial fusion (GO:0010635)	14	1	0.14	+	7.17	0.138	1
negative regulation of sprouting angiogenesis (GO:1903671)	14	1	0.14	+	7.17	0.138	1
prostate gland growth (GO:0060736)	14	1	0.14	+	7.17	0.138	1
negative regulation of epidermal growth factor receptor signaling pathway (GO:0042059)	28	2	0.28	+	7.17	0.0351	0.835
response to muscle activity (GO:0014850)	14	1	0.14	+	7.17	0.138	1
negative regulation of cell growth involved in cardiac muscle cell development (GO:0061052)	14	1	0.14	+	7.17	0.138	1
neuron apoptotic process (GO:0051402)	113	8	1.13	+	7.11	2.72e-05	0.0153
cardiac muscle cell development (GO:0055013)	71	5	0.71	+	7.07	0.000931	0.123
regulation of macrophage activation (GO:0043030)	57	4	0.57	+	7.05	0.00309	0.25
positive regulation of release of sequestered calcium ion into cytosol (GO:0051281)	43	3	0.43	+	7.01	0.0105	0.522
basement membrane organization (GO:0071711)	29	2	0.29	+	6.93	0.0373	0.874
regulation of phosphoprotein phosphatase activity (GO:0043666)	58	4	0.58	+	6.93	0.00328	0.256
positive regulation of steroid biosynthetic process (GO:0010893)	29	2	0.29	+	6.93	0.0373	0.872
response to activity (GO:0014823)	29	2	0.29	+	6.93	0.0373	0.871
coronary vasculature development (GO:0060976)	73	5	0.73	+	6.88	0.00105	0.125
cellular response to retinoic acid (GO:0071300)	44	3	0.44	+	6.85	0.0111	0.534
calcium ion transport into cytosol (GO:0060402)	15	1	0.15	+	6.7	0.147	1
somatic diversification of immune receptors via somatic mutation (GO:0002566)	15	1	0.15	+	6.7	0.147	1
adenosine metabolic process (GO:0046085)	15	1	0.15	+	6.7	0.147	1
negative regulation of anoikis (GO:2000811)	15	1	0.15	+	6.7	0.147	1
hindbrain morphogenesis (GO:0021575)	60	4	0.6	+	6.7	0.00368	0.267
cellular response to aldehyde (GO:0110096)	15	1	0.15	+	6.7	0.147	1
immature B cell differentiation (GO:0002327)	15	1	0.15	+	6.7	0.147	1
ERBB2 signaling pathway (GO:0038128)	15	1	0.15	+	6.7	0.147	1
arginine metabolic process (GO:0006525)	15	1	0.15	+	6.7	0.147	1
cellular response to superoxide (GO:0071451)	15	1	0.15	+	6.7	0.147	1
cellular response to oxygen radical (GO:0071450)	15	1	0.15	+	6.7	0.147	1
positive regulation of flagellated sperm motility (GO:1902093)	15	1	0.15	+	6.7	0.147	1
neurotransmitter receptor localization to postsynaptic specialization membrane (GO:0099645)	15	1	0.15	+	6.7	0.147	1
protein localization to postsynaptic specialization membrane (GO:0099633)	15	1	0.15	+	6.7	0.147	1
regulation of amyloid fibril formation (GO:1905906)	15	1	0.15	+	6.7	0.147	1
positive regulation of cilium-dependent cell motility (GO:2000155)	15	1	0.15	+	6.7	0.147	1
regulation of keratinocyte migration (GO:0051547)	15	1	0.15	+	6.7	0.147	1
regulation of Wnt signaling pathway, planar cell polarity pathway (GO:2000095)	15	1	0.15	+	6.7	0.147	1
negative regulation of axon regeneration (GO:0048681)	15	1	0.15	+	6.7	0.147	1
induction of positive chemotaxis (GO:0050930)	15	1	0.15	+	6.7	0.147	1
embryonic camera-type eye morphogenesis (GO:0048596)	30	2	0.3	+	6.7	0.0395	0.843
negative regulation of response to nutrient levels (GO:0032108)	15	1	0.15	+	6.7	0.147	1
negative regulation of response to extracellular stimulus (GO:0032105)	15	1	0.15	+	6.7	0.147	1
negative regulation of release of sequestered calcium ion into cytosol (GO:0051280)	15	1	0.15	+	6.7	0.147	1
negative regulation of ERBB signaling pathway (GO:1901185)	30	2	0.3	+	6.7	0.0395	0.842
primary amino compound metabolic process (GO:1901160)	15	1	0.15	+	6.7	0.147	1
negative regulation of response to food (GO:0032096)	15	1	0.15	+	6.7	0.147	1
hemoglobin metabolic process (GO:0020027)	15	1	0.15	+	6.7	0.147	1
modification of postsynaptic structure (GO:0099010)	15	1	0.15	+	6.7	0.147	1
DNA damage response, signal transduction resulting in transcription (GO:0042772)	15	1	0.15	+	6.7	0.147	1
negative regulation of microtubule polymerization (GO:0031115)	15	1	0.15	+	6.7	0.147	1
negative regulation of macrophage activation (GO:0043031)	15	1	0.15	+	6.7	0.147	1
purine deoxyribonucleoside monophosphate metabolic process (GO:0009170)	15	1	0.15	+	6.7	0.147	1
purine ribonucleoside monophosphate catabolic process (GO:0009169)	15	1	0.15	+	6.7	0.147	1
purine deoxyribonucleotide catabolic process (GO:0009155)	15	1	0.15	+	6.7	0.147	1
pyrimidine nucleoside monophosphate biosynthetic process (GO:0009130)	15	1	0.15	+	6.7	0.147	1
response to caffeine (GO:0031000)	15	1	0.15	+	6.7	0.147	1
magnesium ion homeostasis (GO:0010960)	15	1	0.15	+	6.7	0.147	1
negative regulation of cholesterol storage (GO:0010887)	15	1	0.15	+	6.7	0.147	1
positive regulation of keratinocyte proliferation (GO:0010838)	15	1	0.15	+	6.7	0.147	1
negative regulation of myotube differentiation (GO:0010832)	15	1	0.15	+	6.7	0.147	1
magnesium ion transport (GO:0015693)	15	1	0.15	+	6.7	0.147	1
negative regulation of neuroinflammatory response (GO:0150079)	15	1	0.15	+	6.7	0.147	1
regulation of neuroinflammatory response (GO:0150077)	30	2	0.3	+	6.7	0.0395	0.841
iron ion transmembrane transport (GO:0034755)	15	1	0.15	+	6.7	0.147	1
striated muscle cell apoptotic process (GO:0010658)	15	1	0.15	+	6.7	0.147	1
positive regulation of inositol phosphate biosynthetic process (GO:0060732)	15	1	0.15	+	6.7	0.147	1
short-chain fatty acid metabolic process (GO:0046459)	15	1	0.15	+	6.7	0.147	1
negative regulation of smooth muscle cell apoptotic process (GO:0034392)	15	1	0.15	+	6.7	0.147	1
regulation of glial cell apoptotic process (GO:0034350)	15	1	0.15	+	6.7	0.147	1
olfactory bulb interneuron differentiation (GO:0021889)	15	1	0.15	+	6.7	0.147	1
neurotransmitter-gated ion channel clustering (GO:0072578)	15	1	0.15	+	6.7	0.147	1
cerebellar cortex morphogenesis (GO:0021696)	45	3	0.45	+	6.7	0.0118	0.55
cellular response to toxic substance (GO:0097237)	45	3	0.45	+	6.7	0.0118	0.549
cardiac muscle cell differentiation (GO:0055007)	106	7	1.06	+	6.63	0.000131	0.0397
regulation of polysaccharide metabolic process (GO:0032881)	46	3	0.46	+	6.55	0.0125	0.554
forebrain neuron differentiation (GO:0021879)	46	3	0.46	+	6.55	0.0125	0.552
cardiac cell development (GO:0055006)	77	5	0.77	+	6.52	0.00131	0.149
fat-soluble vitamin metabolic process (GO:0006775)	31	2	0.31	+	6.48	0.0418	0.872
post-embryonic development (GO:0009791)	124	8	1.23	+	6.48	5.07e-05	0.0242
aorta morphogenesis (GO:0035909)	31	2	0.31	+	6.48	0.0418	0.871
regulation of vascular endothelial growth factor receptor signaling pathway (GO:0030947)	31	2	0.31	+	6.48	0.0418	0.87
dopamine metabolic process (GO:0042417)	31	2	0.31	+	6.48	0.0418	0.868
response to nicotine (GO:0035094)	31	2	0.31	+	6.48	0.0418	0.867
myoblast fusion (GO:0007520)	31	2	0.31	+	6.48	0.0418	0.866
negative regulation of response to oxidative stress (GO:1902883)	31	2	0.31	+	6.48	0.0418	0.865
neuron maturation (GO:0042551)	47	3	0.47	+	6.41	0.0132	0.577
positive regulation of fatty acid metabolic process (GO:0045923)	47	3	0.47	+	6.41	0.0132	0.575
adult walking behavior (GO:0007628)	47	3	0.47	+	6.41	0.0132	0.574
cellular copper ion homeostasis (GO:0006878)	16	1	0.16	+	6.28	0.155	1
regulation of vasculogenesis (GO:2001212)	16	1	0.16	+	6.28	0.155	1
synaptic transmission, cholinergic (GO:0007271)	16	1	0.16	+	6.28	0.155	1
synaptic transmission, dopaminergic (GO:0001963)	16	1	0.16	+	6.28	0.155	1
lymphangiogenesis (GO:0001946)	16	1	0.16	+	6.28	0.155	1
positive regulation of receptor recycling (GO:0001921)	16	1	0.16	+	6.28	0.155	1
NADPH regeneration (GO:0006740)	16	1	0.16	+	6.28	0.155	1
regulation of protein glycosylation (GO:0060049)	16	1	0.16	+	6.28	0.155	1
glycine metabolic process (GO:0006544)	16	1	0.16	+	6.28	0.155	1
regulation of cAMP-dependent protein kinase activity (GO:2000479)	16	1	0.16	+	6.28	0.155	1
collagen-activated signaling pathway (GO:0038065)	16	1	0.16	+	6.28	0.155	1
diet induced thermogenesis (GO:0002024)	16	1	0.16	+	6.28	0.155	1
neuron death (GO:0070997)	128	8	1.27	+	6.28	6.27e-05	0.0253
regulation of cell proliferation involved in kidney development (GO:1901722)	16	1	0.16	+	6.28	0.155	1
negative regulation of endothelial cell apoptotic process (GO:2000352)	32	2	0.32	+	6.28	0.0441	0.901
interleukin-1 production (GO:0032612)	16	1	0.16	+	6.28	0.155	1
interleukin-1 beta production (GO:0032611)	16	1	0.16	+	6.28	0.155	1
negative regulation of calcineurin-NFAT signaling cascade (GO:0070885)	16	1	0.16	+	6.28	0.155	1
regulation of bile acid biosynthetic process (GO:0070857)	16	1	0.16	+	6.28	0.155	1
fatty acid derivative catabolic process (GO:1901569)	16	1	0.16	+	6.28	0.155	1
negative regulation of calcineurin-mediated signaling (GO:0106057)	16	1	0.16	+	6.28	0.155	1
nuclear-transcribed mRNA catabolic process, exonucleolytic (GO:0000291)	16	1	0.16	+	6.28	0.155	1
regulation of apoptotic process involved in development (GO:1904748)	16	1	0.16	+	6.28	0.155	1
neuron remodeling (GO:0016322)	16	1	0.16	+	6.28	0.155	1
purine nucleoside monophosphate catabolic process (GO:0009128)	16	1	0.16	+	6.28	0.155	1
vitamin catabolic process (GO:0009111)	16	1	0.16	+	6.28	0.155	1
positive regulation of transforming growth factor beta receptor signaling pathway (GO:0030511)	32	2	0.32	+	6.28	0.0441	0.9
cell communication involved in cardiac conduction (GO:0086065)	32	2	0.32	+	6.28	0.0441	0.899
positive regulation of cellular response to transforming growth factor beta stimulus (GO:1903846)	32	2	0.32	+	6.28	0.0441	0.898
quaternary ammonium group transport (GO:0015697)	16	1	0.16	+	6.28	0.155	1
positive regulation of voltage-gated potassium channel activity (GO:1903818)	16	1	0.16	+	6.28	0.155	1
regulation of extracellular matrix disassembly (GO:0010715)	16	1	0.16	+	6.28	0.155	1
negative regulation of miRNA maturation (GO:1903799)	16	1	0.16	+	6.28	0.155	1
coronary vasculature morphogenesis (GO:0060977)	32	2	0.32	+	6.28	0.0441	0.897
heart formation (GO:0060914)	16	1	0.16	+	6.28	0.155	1
ketone catabolic process (GO:0042182)	16	1	0.16	+	6.28	0.155	1
lipoprotein catabolic process (GO:0042159)	16	1	0.16	+	6.28	0.155	1
positive regulation of cilium movement (GO:0003353)	16	1	0.16	+	6.28	0.155	1
mechanosensory behavior (GO:0007638)	16	1	0.16	+	6.28	0.155	1
pyramidal neuron differentiation (GO:0021859)	16	1	0.16	+	6.28	0.155	1
branching involved in ureteric bud morphogenesis (GO:0001658)	49	3	0.49	+	6.15	0.0146	0.609
regulation of glycolytic process (GO:0006110)	49	3	0.49	+	6.15	0.0146	0.608
negative regulation of microtubule polymerization or depolymerization (GO:0031111)	49	3	0.49	+	6.15	0.0146	0.606
neuromuscular junction development (GO:0007528)	49	3	0.49	+	6.15	0.0146	0.604
cerebellar cortex formation (GO:0021697)	33	2	0.33	+	6.09	0.0465	0.925
negative regulation of vascular associated smooth muscle cell proliferation (GO:1904706)	33	2	0.33	+	6.09	0.0465	0.924
calcium-dependent cell-cell adhesion via plasma membrane cell adhesion molecules (GO:0016339)	33	2	0.33	+	6.09	0.0465	0.922
heme metabolic process (GO:0042168)	33	2	0.33	+	6.09	0.0465	0.921
heart growth (GO:0060419)	50	3	0.5	+	6.03	0.0154	0.62
walking behavior (GO:0090659)	50	3	0.5	+	6.03	0.0154	0.618
glial cell migration (GO:0008347)	50	3	0.5	+	6.03	0.0154	0.617
regulation of smooth muscle cell migration (GO:0014910)	100	6	1	+	6.03	0.000644	0.101
cerebellar cortex development (GO:0021695)	67	4	0.67	+	6	0.00533	0.343
positive regulation of glycogen biosynthetic process (GO:0045725)	17	1	0.17	+	5.91	0.163	1
regulation of hydrogen peroxide-induced cell death (GO:1903205)	34	2	0.34	+	5.91	0.0489	0.889
glomerular epithelial cell differentiation (GO:0072311)	17	1	0.17	+	5.91	0.163	1
negative regulation of proteolysis involved in protein catabolic process (GO:1903051)	68	4	0.68	+	5.91	0.0056	0.349
suckling behavior (GO:0001967)	17	1	0.17	+	5.91	0.163	1
regulation of CD8-positive, alpha-beta T cell activation (GO:2001185)	17	1	0.17	+	5.91	0.163	1
endothelial cell morphogenesis (GO:0001886)	17	1	0.17	+	5.91	0.163	1
podocyte differentiation (GO:0072112)	17	1	0.17	+	5.91	0.163	1
positive regulation of leukocyte apoptotic process (GO:2000108)	34	2	0.34	+	5.91	0.0489	0.888
cellular response to leptin stimulus (GO:0044320)	17	1	0.17	+	5.91	0.163	1
negative regulation of neuron projection regeneration (GO:0070571)	17	1	0.17	+	5.91	0.163	1
epithelial cell-cell adhesion (GO:0090136)	17	1	0.17	+	5.91	0.163	1
post-embryonic animal morphogenesis (GO:0009886)	17	1	0.17	+	5.91	0.163	1
cellular response to cold (GO:0070417)	17	1	0.17	+	5.91	0.163	1
positive regulation of sequestering of calcium ion (GO:0051284)	17	1	0.17	+	5.91	0.163	1
release of sequestered calcium ion into cytosol (GO:0051209)	51	3	0.51	+	5.91	0.0162	0.642
presynaptic modulation of chemical synaptic transmission (GO:0099171)	17	1	0.17	+	5.91	0.163	1
interneuron migration (GO:1904936)	17	1	0.17	+	5.91	0.163	1
regulation of lipoprotein lipase activity (GO:0051004)	17	1	0.17	+	5.91	0.163	1
copper ion homeostasis (GO:0055070)	17	1	0.17	+	5.91	0.163	1
nuclear body organization (GO:0030575)	17	1	0.17	+	5.91	0.163	1
female genitalia development (GO:0030540)	17	1	0.17	+	5.91	0.163	1
regulation of inositol phosphate biosynthetic process (GO:0010919)	17	1	0.17	+	5.91	0.163	1
cellular carbohydrate biosynthetic process (GO:0034637)	51	3	0.51	+	5.91	0.0162	0.64
renal filtration cell differentiation (GO:0061318)	17	1	0.17	+	5.91	0.163	1
regulation of ketone biosynthetic process (GO:0010566)	17	1	0.17	+	5.91	0.163	1
negative regulation of androgen receptor signaling pathway (GO:0060766)	17	1	0.17	+	5.91	0.163	1
keratinocyte development (GO:0003334)	17	1	0.17	+	5.91	0.163	1
urate metabolic process (GO:0046415)	17	1	0.17	+	5.91	0.163	1
vascular associated smooth muscle contraction (GO:0014829)	17	1	0.17	+	5.91	0.163	1
motor neuron apoptotic process (GO:0097049)	17	1	0.17	+	5.91	0.163	1
extracellular matrix assembly (GO:0085029)	34	2	0.34	+	5.91	0.0489	0.887
pulmonary valve morphogenesis (GO:0003184)	17	1	0.17	+	5.91	0.163	1
negative regulation of sequestering of calcium ion (GO:0051283)	52	3	0.52	+	5.79	0.017	0.647
regulation of purine nucleotide metabolic process (GO:1900542)	88	5	0.88	+	5.71	0.00229	0.209
cerebellar Purkinje cell differentiation (GO:0021702)	18	1	0.18	+	5.58	0.172	1
tripartite regional subdivision (GO:0007351)	18	1	0.18	+	5.58	0.172	1
phosphate ion transport (GO:0006817)	18	1	0.18	+	5.58	0.172	1
metanephric nephron morphogenesis (GO:0072273)	18	1	0.18	+	5.58	0.172	1
negative regulation of lipase activity (GO:0060192)	18	1	0.18	+	5.58	0.172	1
negative regulation of microtubule depolymerization (GO:0007026)	36	2	0.36	+	5.58	0.0539	0.955
positive regulation of protein depolymerization (GO:1901881)	18	1	0.18	+	5.58	0.172	1
N-glycan processing (GO:0006491)	18	1	0.18	+	5.58	0.172	1
regulation of gonad development (GO:1905939)	18	1	0.18	+	5.58	0.172	1
fatty acid derivative biosynthetic process (GO:1901570)	18	1	0.18	+	5.58	0.172	1
regulation of neurotransmitter uptake (GO:0051580)	18	1	0.18	+	5.58	0.172	1
neuron projection arborization (GO:0140058)	18	1	0.18	+	5.58	0.172	1
regulation of astrocyte differentiation (GO:0048710)	36	2	0.36	+	5.58	0.0539	0.954
negative regulation of double-strand break repair via homologous recombination (GO:2000042)	18	1	0.18	+	5.58	0.172	1
detoxification (GO:0098754)	54	3	0.54	+	5.58	0.0187	0.692
regulation of relaxation of muscle (GO:1901077)	18	1	0.18	+	5.58	0.172	1
regulation of vascular associated smooth muscle cell proliferation (GO:1904705)	72	4	0.72	+	5.58	0.00678	0.386
response to morphine (GO:0043278)	18	1	0.18	+	5.58	0.172	1
sodium-independent organic anion transport (GO:0043252)	18	1	0.18	+	5.58	0.172	1
embryonic eye morphogenesis (GO:0048048)	36	2	0.36	+	5.58	0.0539	0.953
regulation of amyloid-beta clearance (GO:1900221)	18	1	0.18	+	5.58	0.172	1
regulation of vitamin metabolic process (GO:0030656)	18	1	0.18	+	5.58	0.172	1
hair follicle morphogenesis (GO:0031069)	36	2	0.36	+	5.58	0.0539	0.952
regulation of GTP binding (GO:1904424)	18	1	0.18	+	5.58	0.172	1
regulation of cellular response to hypoxia (GO:1900037)	18	1	0.18	+	5.58	0.172	1
anterior/posterior axis specification, embryo (GO:0008595)	18	1	0.18	+	5.58	0.172	1
regulation of plasma membrane organization (GO:1903729)	18	1	0.18	+	5.58	0.172	1
collagen fibril organization (GO:0030199)	54	3	0.54	+	5.58	0.0187	0.691
regulation of gastrulation (GO:0010470)	18	1	0.18	+	5.58	0.172	1
amino sugar catabolic process (GO:0046348)	18	1	0.18	+	5.58	0.172	1
artery morphogenesis (GO:0048844)	73	4	0.73	+	5.5	0.00709	0.398
inner ear auditory receptor cell differentiation (GO:0042491)	55	3	0.55	+	5.48	0.0196	0.715
regulation of cold-induced thermogenesis (GO:0120161)	147	8	1.46	+	5.47	0.000156	0.0439
regulation of glycogen metabolic process (GO:0070873)	37	2	0.37	+	5.43	0.0565	0.978
negative regulation of cardiac muscle cell apoptotic process (GO:0010667)	37	2	0.37	+	5.43	0.0565	0.977
positive regulation of ATP metabolic process (GO:1903580)	37	2	0.37	+	5.43	0.0565	0.976
cardiac muscle hypertrophy (GO:0003300)	37	2	0.37	+	5.43	0.0565	0.975
cardiac muscle tissue development (GO:0048738)	204	11	2.03	+	5.42	1.01e-05	0.00834
adult behavior (GO:0030534)	186	10	1.85	+	5.4	2.62e-05	0.0153
positive regulation of biomineral tissue development (GO:0070169)	56	3	0.56	+	5.38	0.0205	0.655
negative regulation of BMP signaling pathway (GO:0030514)	56	3	0.56	+	5.38	0.0205	0.654
ureteric bud development (GO:0001657)	94	5	0.94	+	5.34	0.003	0.245
regulation of nucleotide metabolic process (GO:0006140)	94	5	0.94	+	5.34	0.003	0.244
negative regulation of gluconeogenesis (GO:0045721)	19	1	0.19	+	5.29	0.18	1
negative regulation of homotypic cell-cell adhesion (GO:0034111)	19	1	0.19	+	5.29	0.18	1
specification of animal organ identity (GO:0010092)	19	1	0.19	+	5.29	0.18	1
manganese ion transport (GO:0006828)	19	1	0.19	+	5.29	0.18	1
mesonephric tubule development (GO:0072164)	95	5	0.95	+	5.29	0.00314	0.251
mesonephric epithelium development (GO:0072163)	95	5	0.95	+	5.29	0.00314	0.25
regulation of motor neuron apoptotic process (GO:2000671)	19	1	0.19	+	5.29	0.18	1
glomerular epithelium development (GO:0072010)	19	1	0.19	+	5.29	0.18	1
Sertoli cell development (GO:0060009)	19	1	0.19	+	5.29	0.18	1
response to isoquinoline alkaloid (GO:0014072)	19	1	0.19	+	5.29	0.18	1
cellular detoxification (GO:1990748)	38	2	0.38	+	5.29	0.0591	0.957
positive regulation of glycogen metabolic process (GO:0070875)	19	1	0.19	+	5.29	0.18	1
positive regulation of amyloid-beta formation (GO:1902004)	19	1	0.19	+	5.29	0.18	1
regulation of adenylate cyclase-activating G protein-coupled receptor signaling pathway (GO:0106070)	19	1	0.19	+	5.29	0.18	1
regulation of long-term synaptic depression (GO:1900452)	19	1	0.19	+	5.29	0.18	1
meiotic spindle organization (GO:0000212)	19	1	0.19	+	5.29	0.18	1
positive regulation of cardiocyte differentiation (GO:1905209)	19	1	0.19	+	5.29	0.18	1
retinal ganglion cell axon guidance (GO:0031290)	19	1	0.19	+	5.29	0.18	1
pyrimidine ribonucleotide biosynthetic process (GO:0009220)	19	1	0.19	+	5.29	0.18	1
regulation of execution phase of apoptosis (GO:1900117)	19	1	0.19	+	5.29	0.18	1
hippo signaling (GO:0035329)	19	1	0.19	+	5.29	0.18	1
positive regulation of protein export from nucleus (GO:0046827)	19	1	0.19	+	5.29	0.18	1
norepinephrine metabolic process (GO:0042415)	19	1	0.19	+	5.29	0.18	1
regulation of bile acid metabolic process (GO:1904251)	19	1	0.19	+	5.29	0.18	1
negative regulation of miRNA-mediated gene silencing (GO:0060965)	19	1	0.19	+	5.29	0.18	1
maintenance of gastrointestinal epithelium (GO:0030277)	19	1	0.19	+	5.29	0.18	1
platelet formation (GO:0030220)	19	1	0.19	+	5.29	0.18	1
negative regulation of platelet activation (GO:0010544)	19	1	0.19	+	5.29	0.18	1
maintenance of cell polarity (GO:0030011)	19	1	0.19	+	5.29	0.18	1
positive regulation of transcription by RNA polymerase III (GO:0045945)	19	1	0.19	+	5.29	0.18	1
positive regulation of biomineralization (GO:0110151)	57	3	0.57	+	5.29	0.0214	0.673
regulation of extracellular matrix organization (GO:1903053)	57	3	0.57	+	5.29	0.0214	0.671
positive regulation of oxidoreductase activity (GO:0051353)	57	3	0.57	+	5.29	0.0214	0.67
striated muscle tissue development (GO:0014706)	210	11	2.09	+	5.26	1.3e-05	0.0103
regulation of cellular ketone metabolic process (GO:0010565)	153	8	1.52	+	5.25	0.000203	0.0524
cardiocyte differentiation (GO:0035051)	134	7	1.33	+	5.25	0.000509	0.0872
central nervous system neuron development (GO:0021954)	97	5	0.97	+	5.18	0.00342	0.255
regulation of polysaccharide biosynthetic process (GO:0032885)	39	2	0.39	+	5.15	0.0617	0.987
regulation of cellular amine metabolic process (GO:0033238)	39	2	0.39	+	5.15	0.0617	0.986
amine biosynthetic process (GO:0009309)	39	2	0.39	+	5.15	0.0617	0.985
regulation of microtubule depolymerization (GO:0031114)	39	2	0.39	+	5.15	0.0617	0.984
cellular biogenic amine biosynthetic process (GO:0042401)	39	2	0.39	+	5.15	0.0617	0.983
renal tubule morphogenesis (GO:0061333)	78	4	0.78	+	5.15	0.00883	0.455
mesonephros development (GO:0001823)	98	5	0.98	+	5.12	0.00356	0.262
response to cAMP (GO:0051591)	59	3	0.59	+	5.11	0.0233	0.72
response to toxic substance (GO:0009636)	118	6	1.17	+	5.11	0.00146	0.155
forebrain generation of neurons (GO:0021872)	59	3	0.59	+	5.11	0.0233	0.719
extracellular matrix organization (GO:0030198)	279	14	2.78	+	5.04	1.38e-06	0.00168
regulation of carbohydrate catabolic process (GO:0043470)	60	3	0.6	+	5.02	0.0243	0.746
actin filament bundle assembly (GO:0051017)	60	3	0.6	+	5.02	0.0243	0.745
ureteric bud morphogenesis (GO:0060675)	60	3	0.6	+	5.02	0.0243	0.743
cerebral cortex radially oriented cell migration (GO:0021799)	40	2	0.4	+	5.02	0.0644	1
cellular polysaccharide biosynthetic process (GO:0033692)	40	2	0.4	+	5.02	0.0644	1
regulation of ryanodine-sensitive calcium-release channel activity (GO:0060314)	20	1	0.2	+	5.02	0.188	1
adenylate cyclase-activating adrenergic receptor signaling pathway (GO:0071880)	20	1	0.2	+	5.02	0.188	1
regulation of cardiac muscle cell differentiation (GO:2000725)	20	1	0.2	+	5.02	0.188	1
porphyrin-containing compound metabolic process (GO:0006778)	40	2	0.4	+	5.02	0.0644	1
negative regulation of post-transcriptional gene silencing (GO:0060149)	20	1	0.2	+	5.02	0.188	1
macrophage activation involved in immune response (GO:0002281)	20	1	0.2	+	5.02	0.188	1
cell-substrate junction assembly (GO:0007044)	40	2	0.4	+	5.02	0.0644	1
temperature homeostasis (GO:0001659)	40	2	0.4	+	5.02	0.0644	1
glycogen biosynthetic process (GO:0005978)	20	1	0.2	+	5.02	0.188	1
V(D)J recombination (GO:0033151)	20	1	0.2	+	5.02	0.188	1
negative regulation of astrocyte differentiation (GO:0048712)	20	1	0.2	+	5.02	0.188	1
lactate metabolic process (GO:0006089)	20	1	0.2	+	5.02	0.188	1
positive regulation of icosanoid secretion (GO:0032305)	20	1	0.2	+	5.02	0.188	1
detection of mechanical stimulus involved in sensory perception of pain (GO:0050966)	20	1	0.2	+	5.02	0.188	1
positive chemotaxis (GO:0050918)	20	1	0.2	+	5.02	0.188	1
cellular oxidant detoxification (GO:0098869)	20	1	0.2	+	5.02	0.188	1
regulation of protein kinase C signaling (GO:0090036)	20	1	0.2	+	5.02	0.188	1
post-embryonic animal organ development (GO:0048569)	20	1	0.2	+	5.02	0.188	1
lymph vessel morphogenesis (GO:0036303)	20	1	0.2	+	5.02	0.188	1
plasma membrane phospholipid scrambling (GO:0017121)	20	1	0.2	+	5.02	0.188	1
polysaccharide biosynthetic process (GO:0000271)	40	2	0.4	+	5.02	0.0644	1
behavioral response to cocaine (GO:0048148)	20	1	0.2	+	5.02	0.188	1
negative regulation of post-transcriptional gene silencing by RNA (GO:1900369)	20	1	0.2	+	5.02	0.188	1
positive regulation of vascular associated smooth muscle cell proliferation (GO:1904707)	40	2	0.4	+	5.02	0.0644	1
stress fiber assembly (GO:0043149)	20	1	0.2	+	5.02	0.188	1
negative regulation of vascular permeability (GO:0043116)	20	1	0.2	+	5.02	0.188	1
glucan biosynthetic process (GO:0009250)	20	1	0.2	+	5.02	0.188	1
deoxyribonucleoside monophosphate catabolic process (GO:0009159)	20	1	0.2	+	5.02	0.188	1
negative regulation of TORC1 signaling (GO:1904262)	20	1	0.2	+	5.02	0.188	1
synaptic vesicle priming (GO:0016082)	20	1	0.2	+	5.02	0.188	1
negative regulation of gene silencing by RNA (GO:0060967)	20	1	0.2	+	5.02	0.188	1
negative regulation of striated muscle cell apoptotic process (GO:0010664)	40	2	0.4	+	5.02	0.0644	1
histone mRNA metabolic process (GO:0008334)	20	1	0.2	+	5.02	0.188	1
venous blood vessel development (GO:0060841)	20	1	0.2	+	5.02	0.188	1
GABAergic neuron differentiation (GO:0097154)	20	1	0.2	+	5.02	0.188	1
contractile actin filament bundle assembly (GO:0030038)	20	1	0.2	+	5.02	0.188	1
negative regulation of smooth muscle contraction (GO:0045986)	20	1	0.2	+	5.02	0.188	1
dendritic spine organization (GO:0097061)	40	2	0.4	+	5.02	0.0644	1
extracellular structure organization (GO:0043062)	280	14	2.79	+	5.02	1.44e-06	0.00162
external encapsulating structure organization (GO:0045229)	281	14	2.8	+	5	1.5e-06	0.00157
positive regulation of ossification (GO:0045778)	61	3	0.61	+	4.94	0.0254	0.761
mesonephric tubule morphogenesis (GO:0072171)	61	3	0.61	+	4.94	0.0254	0.76
cellular component maintenance (GO:0043954)	61	3	0.61	+	4.94	0.0254	0.758
regulation of fatty acid metabolic process (GO:0019217)	102	5	1.02	+	4.92	0.00419	0.294
postsynapse organization (GO:0099173)	102	5	1.02	+	4.92	0.00419	0.292
phenol-containing compound biosynthetic process (GO:0046189)	41	2	0.41	+	4.9	0.0671	0.987
excitatory postsynaptic potential (GO:0060079)	41	2	0.41	+	4.9	0.0671	0.986
cell-cell fusion (GO:0140253)	41	2	0.41	+	4.9	0.0671	0.985
syncytium formation by plasma membrane fusion (GO:0000768)	41	2	0.41	+	4.9	0.0671	0.984
regulation of release of sequestered calcium ion into cytosol (GO:0051279)	82	4	0.82	+	4.9	0.0104	0.522
vitamin transport (GO:0051180)	41	2	0.41	+	4.9	0.0671	0.983
negative regulation of striated muscle cell differentiation (GO:0051154)	41	2	0.41	+	4.9	0.0671	0.982
regulation of response to reactive oxygen species (GO:1901031)	41	2	0.41	+	4.9	0.0671	0.981
platelet-derived growth factor receptor signaling pathway (GO:0048008)	41	2	0.41	+	4.9	0.0671	0.98
retinol metabolic process (GO:0042572)	41	2	0.41	+	4.9	0.0671	0.98
cell-substrate junction organization (GO:0150115)	41	2	0.41	+	4.9	0.0671	0.979
negative regulation of cellular response to growth factor stimulus (GO:0090288)	103	5	1.03	+	4.88	0.00436	0.303
detection of mechanical stimulus (GO:0050982)	62	3	0.62	+	4.86	0.0264	0.785
cytoplasmic microtubule organization (GO:0031122)	62	3	0.62	+	4.86	0.0264	0.783
hair cell differentiation (GO:0035315)	62	3	0.62	+	4.86	0.0264	0.782
positive regulation of cellular carbohydrate metabolic process (GO:0010676)	62	3	0.62	+	4.86	0.0264	0.78
insulin receptor signaling pathway (GO:0008286)	62	3	0.62	+	4.86	0.0264	0.779
regulation of cellular carbohydrate metabolic process (GO:0010675)	166	8	1.65	+	4.84	0.000343	0.0693
positive regulation of gluconeogenesis (GO:0045722)	21	1	0.21	+	4.78	0.196	1
cell adhesion mediated by integrin (GO:0033627)	42	2	0.42	+	4.78	0.0699	1
endothelial cell differentiation (GO:0045446)	84	4	0.84	+	4.78	0.0112	0.537
microtubule depolymerization (GO:0007019)	21	1	0.21	+	4.78	0.196	1
regulation of mitochondrial depolarization (GO:0051900)	21	1	0.21	+	4.78	0.196	1
vascular endothelial growth factor signaling pathway (GO:0038084)	21	1	0.21	+	4.78	0.196	1
protein N-linked glycosylation (GO:0006487)	63	3	0.63	+	4.78	0.0275	0.791
fatty acid derivative metabolic process (GO:1901568)	42	2	0.42	+	4.78	0.0699	1
modification of synaptic structure (GO:0099563)	21	1	0.21	+	4.78	0.196	1
positive regulation of calcium ion import (GO:0090280)	21	1	0.21	+	4.78	0.196	1
epidermis morphogenesis (GO:0048730)	42	2	0.42	+	4.78	0.0699	1
gluconeogenesis (GO:0006094)	42	2	0.42	+	4.78	0.0699	1
glycerol metabolic process (GO:0006071)	21	1	0.21	+	4.78	0.196	1
anatomical structure arrangement (GO:0048532)	21	1	0.21	+	4.78	0.196	1
mesodermal cell differentiation (GO:0048333)	21	1	0.21	+	4.78	0.196	1
platelet morphogenesis (GO:0036344)	21	1	0.21	+	4.78	0.196	1
positive regulation of purine nucleotide metabolic process (GO:1900544)	42	2	0.42	+	4.78	0.0699	1
negative regulation of B cell proliferation (GO:0030889)	21	1	0.21	+	4.78	0.196	1
calcium-mediated signaling using intracellular calcium source (GO:0035584)	21	1	0.21	+	4.78	0.196	1
embryonic camera-type eye development (GO:0031076)	42	2	0.42	+	4.78	0.0699	1
actin filament bundle organization (GO:0061572)	63	3	0.63	+	4.78	0.0275	0.79
dendritic spine morphogenesis (GO:0060997)	21	1	0.21	+	4.78	0.196	1
negative regulation of histone acetylation (GO:0035067)	21	1	0.21	+	4.78	0.196	1
positive regulation of nucleotide metabolic process (GO:0045981)	42	2	0.42	+	4.78	0.0699	1
positive regulation of carbohydrate metabolic process (GO:0045913)	84	4	0.84	+	4.78	0.0112	0.536
negative regulation of glucose import (GO:0046325)	21	1	0.21	+	4.78	0.196	1
regulation of hydrogen peroxide metabolic process (GO:0010310)	21	1	0.21	+	4.78	0.196	1
pulmonary valve development (GO:0003177)	21	1	0.21	+	4.78	0.196	1
seminiferous tubule development (GO:0072520)	21	1	0.21	+	4.78	0.196	1
inner ear receptor cell development (GO:0060119)	64	3	0.64	+	4.71	0.0285	0.813
regulation of focal adhesion assembly (GO:0051893)	64	3	0.64	+	4.71	0.0285	0.812
regulation of cell-substrate junction assembly (GO:0090109)	64	3	0.64	+	4.71	0.0285	0.81
positive regulation of smooth muscle cell migration (GO:0014911)	64	3	0.64	+	4.71	0.0285	0.809
syncytium formation (GO:0006949)	43	2	0.43	+	4.67	0.0727	1
response to dietary excess (GO:0002021)	43	2	0.43	+	4.67	0.0727	1
protein targeting to ER (GO:0045047)	43	2	0.43	+	4.67	0.0727	1
neuron cellular homeostasis (GO:0070050)	43	2	0.43	+	4.67	0.0727	1
response to acetylcholine (GO:1905144)	43	2	0.43	+	4.67	0.0727	1
positive regulation of substrate adhesion-dependent cell spreading (GO:1900026)	43	2	0.43	+	4.67	0.0727	1
regulation of phosphatase activity (GO:0010921)	86	4	0.86	+	4.67	0.0121	0.544
negative regulation of organ growth (GO:0046621)	43	2	0.43	+	4.67	0.0727	1
adult locomotory behavior (GO:0008344)	108	5	1.08	+	4.65	0.00528	0.347
positive regulation of cell-matrix adhesion (GO:0001954)	65	3	0.65	+	4.64	0.0296	0.745
negative regulation of muscle cell apoptotic process (GO:0010656)	65	3	0.65	+	4.64	0.0296	0.744
ventricular cardiac muscle tissue development (GO:0003229)	65	3	0.65	+	4.64	0.0296	0.743
calcium ion transmembrane import into cytosol (GO:0097553)	87	4	0.87	+	4.62	0.0126	0.556
cerebellum development (GO:0021549)	109	5	1.09	+	4.61	0.00548	0.347
regulation of carbohydrate biosynthetic process (GO:0043255)	109	5	1.09	+	4.61	0.00548	0.345
positive regulation of lipid biosynthetic process (GO:0046889)	109	5	1.09	+	4.61	0.00548	0.344
regulation of leukocyte tethering or rolling (GO:1903236)	22	1	0.22	+	4.57	0.204	1
regulation of toll-like receptor 4 signaling pathway (GO:0034143)	22	1	0.22	+	4.57	0.204	1
release of cytochrome c from mitochondria (GO:0001836)	22	1	0.22	+	4.57	0.204	1
vocalization behavior (GO:0071625)	22	1	0.22	+	4.57	0.204	1
regulation of skeletal muscle cell differentiation (GO:2001014)	22	1	0.22	+	4.57	0.204	1
cell-cell junction maintenance (GO:0045217)	22	1	0.22	+	4.57	0.204	1
cellular response to fatty acid (GO:0071398)	22	1	0.22	+	4.57	0.204	1
positive regulation of nitric-oxide synthase biosynthetic process (GO:0051770)	22	1	0.22	+	4.57	0.204	1
regulation of anoikis (GO:2000209)	22	1	0.22	+	4.57	0.204	1
positive regulation of phosphoprotein phosphatase activity (GO:0032516)	22	1	0.22	+	4.57	0.204	1
actin filament-based transport (GO:0099515)	22	1	0.22	+	4.57	0.204	1
regulation of carbohydrate metabolic process (GO:0006109)	198	9	1.97	+	4.57	0.000223	0.055
regulation of flagellated sperm motility (GO:1901317)	22	1	0.22	+	4.57	0.204	1
detection of mechanical stimulus involved in sensory perception of sound (GO:0050910)	22	1	0.22	+	4.57	0.204	1
poly(A)+ mRNA export from nucleus (GO:0016973)	22	1	0.22	+	4.57	0.204	1
sodium ion import across plasma membrane (GO:0098719)	22	1	0.22	+	4.57	0.204	1
calcium ion import across plasma membrane (GO:0098703)	22	1	0.22	+	4.57	0.204	1
response to stilbenoid (GO:0035634)	22	1	0.22	+	4.57	0.204	1
regulation of chromatin binding (GO:0035561)	22	1	0.22	+	4.57	0.204	1
ribonucleoside monophosphate catabolic process (GO:0009158)	22	1	0.22	+	4.57	0.204	1
regulation of receptor clustering (GO:1903909)	22	1	0.22	+	4.57	0.204	1
protein localization to cell-cell junction (GO:0150105)	22	1	0.22	+	4.57	0.204	1
regulation of cholesterol storage (GO:0010885)	22	1	0.22	+	4.57	0.204	1
regulation of macrophage derived foam cell differentiation (GO:0010743)	22	1	0.22	+	4.57	0.204	1
extracellular matrix disassembly (GO:0022617)	22	1	0.22	+	4.57	0.204	1
amyloid-beta clearance (GO:0097242)	22	1	0.22	+	4.57	0.204	1
tooth mineralization (GO:0034505)	22	1	0.22	+	4.57	0.204	1
negative regulation of reactive oxygen species biosynthetic process (GO:1903427)	22	1	0.22	+	4.57	0.204	1
adipose tissue development (GO:0060612)	44	2	0.44	+	4.57	0.0755	1
retrograde axonal transport (GO:0008090)	22	1	0.22	+	4.57	0.204	1
cytoplasmic pattern recognition receptor signaling pathway (GO:0002753)	22	1	0.22	+	4.57	0.204	1
aortic valve morphogenesis (GO:0003180)	22	1	0.22	+	4.57	0.204	1
regulation of miRNA transcription (GO:1902893)	88	4	0.88	+	4.57	0.0131	0.574
mesoderm formation (GO:0001707)	66	3	0.66	+	4.57	0.0308	0.764
homophilic cell adhesion via plasma membrane adhesion molecules (GO:0007156)	111	5	1.11	+	4.52	0.00589	0.359
negative regulation of response to wounding (GO:1903035)	89	4	0.89	+	4.51	0.0136	0.581
cellular iron ion homeostasis (GO:0006879)	67	3	0.67	+	4.5	0.0319	0.783
neuromuscular process (GO:0050905)	179	8	1.78	+	4.49	0.000553	0.0918
chondrocyte differentiation (GO:0002062)	90	4	0.9	+	4.46	0.0141	0.596
glycosaminoglycan biosynthetic process (GO:0006024)	45	2	0.45	+	4.46	0.0783	1
actin filament-based movement (GO:0030048)	90	4	0.9	+	4.46	0.0141	0.594
positive regulation of steroid metabolic process (GO:0045940)	45	2	0.45	+	4.46	0.0783	1
adherens junction organization (GO:0034332)	45	2	0.45	+	4.46	0.0783	1
hexose biosynthetic process (GO:0019319)	46	2	0.46	+	4.37	0.0812	1
positive regulation of neuron migration (GO:2001224)	23	1	0.23	+	4.37	0.212	1
blood vessel remodeling (GO:0001974)	46	2	0.46	+	4.37	0.0812	1
heme biosynthetic process (GO:0006783)	23	1	0.23	+	4.37	0.212	1
inner ear receptor cell stereocilium organization (GO:0060122)	46	2	0.46	+	4.37	0.0812	1
leukotriene metabolic process (GO:0006691)	23	1	0.23	+	4.37	0.212	1
heart contraction (GO:0060047)	92	4	0.92	+	4.37	0.0151	0.611
regulation of monooxygenase activity (GO:0032768)	46	2	0.46	+	4.37	0.0812	1
transcytosis (GO:0045056)	23	1	0.23	+	4.37	0.212	1
erythrocyte development (GO:0048821)	46	2	0.46	+	4.37	0.0812	1
histone H2A acetylation (GO:0043968)	23	1	0.23	+	4.37	0.212	1
ossification involved in bone maturation (GO:0043931)	23	1	0.23	+	4.37	0.212	1
response to interleukin-1 (GO:0070555)	92	4	0.92	+	4.37	0.0151	0.61
musculoskeletal movement (GO:0050881)	46	2	0.46	+	4.37	0.0812	1
multicellular organismal movement (GO:0050879)	46	2	0.46	+	4.37	0.0812	1
glucose 6-phosphate metabolic process (GO:0051156)	23	1	0.23	+	4.37	0.212	1
regulation of transforming growth factor beta receptor signaling pathway (GO:0017015)	138	6	1.37	+	4.37	0.00309	0.249
mitochondrion transport along microtubule (GO:0047497)	23	1	0.23	+	4.37	0.212	1
purine deoxyribonucleotide metabolic process (GO:0009151)	23	1	0.23	+	4.37	0.212	1
pyrimidine nucleoside monophosphate metabolic process (GO:0009129)	23	1	0.23	+	4.37	0.212	1
male genitalia development (GO:0030539)	23	1	0.23	+	4.37	0.212	1
positive regulation of bone mineralization (GO:0030501)	46	2	0.46	+	4.37	0.0812	1
regulation of cell-substrate junction organization (GO:0150116)	69	3	0.69	+	4.37	0.0343	0.823
regulation of protein kinase A signaling (GO:0010738)	23	1	0.23	+	4.37	0.212	1
establishment of mitochondrion localization, microtubule-mediated (GO:0034643)	23	1	0.23	+	4.37	0.212	1
renal tubule development (GO:0061326)	92	4	0.92	+	4.37	0.0151	0.608
ammonium ion metabolic process (GO:0097164)	23	1	0.23	+	4.37	0.212	1
regulation of dopamine metabolic process (GO:0042053)	23	1	0.23	+	4.37	0.212	1
endocardial cushion formation (GO:0003272)	23	1	0.23	+	4.37	0.212	1
negative regulation of miRNA transcription (GO:1902894)	23	1	0.23	+	4.37	0.212	1
kidney epithelium development (GO:0072073)	139	6	1.38	+	4.34	0.0032	0.251
mesoderm development (GO:0007498)	116	5	1.15	+	4.33	0.00702	0.395
negative regulation of transforming growth factor beta receptor signaling pathway (GO:0030512)	93	4	0.93	+	4.32	0.0156	0.623
mesoderm morphogenesis (GO:0048332)	70	3	0.7	+	4.3	0.0355	0.842
negative regulation of epithelial cell apoptotic process (GO:1904036)	70	3	0.7	+	4.3	0.0355	0.84
catecholamine metabolic process (GO:0006584)	47	2	0.47	+	4.27	0.0842	1
detection of mechanical stimulus involved in sensory perception (GO:0050974)	47	2	0.47	+	4.27	0.0842	1
catechol-containing compound metabolic process (GO:0009712)	47	2	0.47	+	4.27	0.0842	1
response to cold (GO:0009409)	47	2	0.47	+	4.27	0.0842	1
cardiac muscle tissue growth (GO:0055017)	47	2	0.47	+	4.27	0.0842	1
positive regulation of glucose metabolic process (GO:0010907)	47	2	0.47	+	4.27	0.0842	1
epithelial cell morphogenesis (GO:0003382)	47	2	0.47	+	4.27	0.0842	1
energy homeostasis (GO:0097009)	47	2	0.47	+	4.27	0.0842	1
establishment of protein localization to endoplasmic reticulum (GO:0072599)	47	2	0.47	+	4.27	0.0842	1
heart valve morphogenesis (GO:0003179)	47	2	0.47	+	4.27	0.0842	1
regulation of cellular response to transforming growth factor beta stimulus (GO:1903844)	141	6	1.4	+	4.27	0.00342	0.255
negative regulation of wound healing (GO:0061045)	71	3	0.71	+	4.24	0.0367	0.862
regulation of oxidoreductase activity (GO:0051341)	95	4	0.95	+	4.23	0.0167	0.639
negative regulation of oxidative stress-induced neuron death (GO:1903204)	24	1	0.24	+	4.19	0.219	1
alditol metabolic process (GO:0019400)	24	1	0.24	+	4.19	0.219	1
negative regulation of digestive system process (GO:0060457)	24	1	0.24	+	4.19	0.219	1
IMP metabolic process (GO:0046040)	24	1	0.24	+	4.19	0.219	1
cardiac epithelial to mesenchymal transition (GO:0060317)	24	1	0.24	+	4.19	0.219	1
regulation of cellular response to vascular endothelial growth factor stimulus (GO:1902547)	24	1	0.24	+	4.19	0.219	1
negative regulation of miRNA metabolic process (GO:2000629)	24	1	0.24	+	4.19	0.219	1
circadian regulation of gene expression (GO:0032922)	72	3	0.72	+	4.19	0.038	0.885
nephron tubule morphogenesis (GO:0072078)	72	3	0.72	+	4.19	0.038	0.884
microtubule nucleation (GO:0007020)	24	1	0.24	+	4.19	0.219	1
zinc ion transmembrane transport (GO:0071577)	24	1	0.24	+	4.19	0.219	1
regulation of hepatocyte proliferation (GO:2000345)	24	1	0.24	+	4.19	0.219	1
negative regulation of phosphoprotein phosphatase activity (GO:0032515)	24	1	0.24	+	4.19	0.219	1
negative regulation of cytosolic calcium ion concentration (GO:0051481)	24	1	0.24	+	4.19	0.219	1
paraxial mesoderm development (GO:0048339)	24	1	0.24	+	4.19	0.219	1
notochord development (GO:0030903)	24	1	0.24	+	4.19	0.219	1
negative regulation of CD4-positive, alpha-beta T cell differentiation (GO:0043371)	24	1	0.24	+	4.19	0.219	1
ribosomal large subunit assembly (GO:0000027)	24	1	0.24	+	4.19	0.219	1
cardiac muscle tissue morphogenesis (GO:0055008)	72	3	0.72	+	4.19	0.038	0.882
negative regulation of cytokine production involved in inflammatory response (GO:1900016)	24	1	0.24	+	4.19	0.219	1
regulation of protein dephosphorylation (GO:0035304)	96	4	0.96	+	4.19	0.0173	0.651
indole-containing compound metabolic process (GO:0042430)	24	1	0.24	+	4.19	0.219	1
retina layer formation (GO:0010842)	24	1	0.24	+	4.19	0.219	1
regulation of fibroblast migration (GO:0010762)	48	2	0.48	+	4.19	0.0871	1
androgen metabolic process (GO:0008209)	24	1	0.24	+	4.19	0.219	1
metanephros morphogenesis (GO:0003338)	24	1	0.24	+	4.19	0.219	1
microtubule anchoring (GO:0034453)	24	1	0.24	+	4.19	0.219	1
positive regulation of miRNA transcription (GO:1902895)	72	3	0.72	+	4.19	0.038	0.881
negative regulation of transmembrane receptor protein serine/threonine kinase signaling pathway (GO:0090101)	145	6	1.44	+	4.16	0.0039	0.28
negative regulation of neuron death (GO:1901215)	266	11	2.65	+	4.15	0.000102	0.0342
negative regulation of neuron apoptotic process (GO:0043524)	194	8	1.93	+	4.14	0.000916	0.123
endothelium development (GO:0003158)	97	4	0.97	+	4.14	0.0178	0.67
positive regulation of small molecule metabolic process (GO:0062013)	170	7	1.69	+	4.14	0.00192	0.191
negative regulation of smooth muscle cell proliferation (GO:0048662)	73	3	0.73	+	4.13	0.0393	0.84
regulation of neurotransmitter secretion (GO:0046928)	122	5	1.21	+	4.12	0.00856	0.444
tetrapyrrole metabolic process (GO:0033013)	49	2	0.49	+	4.1	0.0901	1
negative regulation of supramolecular fiber organization (GO:1902904)	172	7	1.71	+	4.09	0.00204	0.194
metencephalon development (GO:0022037)	123	5	1.22	+	4.08	0.00884	0.454
long-chain fatty acid metabolic process (GO:0001676)	123	5	1.22	+	4.08	0.00884	0.453
cell-cell adhesion via plasma-membrane adhesion molecules (GO:0098742)	197	8	1.96	+	4.08	0.00101	0.123
nephron epithelium morphogenesis (GO:0072088)	74	3	0.74	+	4.07	0.0406	0.856
cardiac muscle contraction (GO:0060048)	74	3	0.74	+	4.07	0.0406	0.854
regulation of ATP metabolic process (GO:1903578)	74	3	0.74	+	4.07	0.0406	0.853
regulation of sequestering of calcium ion (GO:0051282)	124	5	1.23	+	4.05	0.00913	0.466
regulation of generation of precursor metabolites and energy (GO:0043467)	149	6	1.48	+	4.04	0.00443	0.307
response to hypoxia (GO:0001666)	199	8	1.98	+	4.04	0.00107	0.126
negative regulation of cyclin-dependent protein serine/threonine kinase activity (GO:0045736)	25	1	0.25	+	4.02	0.227	1
axonal fasciculation (GO:0007413)	25	1	0.25	+	4.02	0.227	1
heparan sulfate proteoglycan biosynthetic process (GO:0015012)	25	1	0.25	+	4.02	0.227	1
ether metabolic process (GO:0018904)	25	1	0.25	+	4.02	0.227	1
cellular zinc ion homeostasis (GO:0006882)	25	1	0.25	+	4.02	0.227	1
stress granule assembly (GO:0034063)	25	1	0.25	+	4.02	0.227	1
iron ion transport (GO:0006826)	50	2	0.5	+	4.02	0.0931	1
negative regulation of peptidyl-lysine acetylation (GO:2000757)	25	1	0.25	+	4.02	0.227	1
terpenoid metabolic process (GO:0006721)	75	3	0.75	+	4.02	0.0419	0.866
heterophilic cell-cell adhesion via plasma membrane cell adhesion molecules (GO:0007157)	50	2	0.5	+	4.02	0.0931	1
regulation of miRNA metabolic process (GO:2000628)	100	4	1	+	4.02	0.0197	0.639
regulation of activin receptor signaling pathway (GO:0032925)	25	1	0.25	+	4.02	0.227	1
activin receptor signaling pathway (GO:0032924)	25	1	0.25	+	4.02	0.227	1
neurotrophin signaling pathway (GO:0038179)	25	1	0.25	+	4.02	0.227	1
membrane protein ectodomain proteolysis (GO:0006509)	25	1	0.25	+	4.02	0.227	1
regulation of glutamate secretion (GO:0014048)	25	1	0.25	+	4.02	0.227	1
bone maturation (GO:0070977)	25	1	0.25	+	4.02	0.227	1
regulation of AMPA receptor activity (GO:2000311)	25	1	0.25	+	4.02	0.227	1
transcription by RNA polymerase III (GO:0006383)	25	1	0.25	+	4.02	0.227	1
cellular response to estradiol stimulus (GO:0071392)	25	1	0.25	+	4.02	0.227	1
regulation of transcription by RNA polymerase III (GO:0006359)	25	1	0.25	+	4.02	0.227	1
medium-chain fatty acid metabolic process (GO:0051791)	25	1	0.25	+	4.02	0.227	1
cellular response to interleukin-1 (GO:0071347)	75	3	0.75	+	4.02	0.0419	0.865
positive regulation of fatty acid transport (GO:2000193)	25	1	0.25	+	4.02	0.227	1
chemical synaptic transmission, postsynaptic (GO:0099565)	50	2	0.5	+	4.02	0.0931	1
genitalia development (GO:0048806)	50	2	0.5	+	4.02	0.0931	1
regulation of non-canonical Wnt signaling pathway (GO:2000050)	25	1	0.25	+	4.02	0.227	1
regulation of icosanoid secretion (GO:0032303)	25	1	0.25	+	4.02	0.227	1
calcium ion import (GO:0070509)	25	1	0.25	+	4.02	0.227	1
neuron projection fasciculation (GO:0106030)	25	1	0.25	+	4.02	0.227	1
peptide catabolic process (GO:0043171)	25	1	0.25	+	4.02	0.227	1
leukocyte adhesion to vascular endothelial cell (GO:0061756)	25	1	0.25	+	4.02	0.227	1
nucleoside monophosphate catabolic process (GO:0009125)	25	1	0.25	+	4.02	0.227	1
positive regulation of lipid storage (GO:0010884)	25	1	0.25	+	4.02	0.227	1
adrenal gland development (GO:0030325)	25	1	0.25	+	4.02	0.227	1
melanocyte differentiation (GO:0030318)	25	1	0.25	+	4.02	0.227	1
regulation of miRNA maturation (GO:1903798)	25	1	0.25	+	4.02	0.227	1
cyclic-nucleotide-mediated signaling (GO:0019935)	50	2	0.5	+	4.02	0.0931	1
cAMP-mediated signaling (GO:0019933)	25	1	0.25	+	4.02	0.227	1
positive regulation of insulin receptor signaling pathway (GO:0046628)	25	1	0.25	+	4.02	0.227	1
positive regulation of glycoprotein biosynthetic process (GO:0010560)	25	1	0.25	+	4.02	0.227	1
establishment of monopolar cell polarity (GO:0061162)	25	1	0.25	+	4.02	0.227	1
positive regulation of amyloid precursor protein catabolic process (GO:1902993)	25	1	0.25	+	4.02	0.227	1
regulation of pH (GO:0006885)	101	4	1.01	+	3.98	0.0203	0.656
positive regulation of protein binding (GO:0032092)	101	4	1.01	+	3.98	0.0203	0.655
regulation of muscle adaptation (GO:0043502)	101	4	1.01	+	3.98	0.0203	0.654
negative regulation of small molecule metabolic process (GO:0062014)	101	4	1.01	+	3.98	0.0203	0.652
nephron morphogenesis (GO:0072028)	76	3	0.76	+	3.96	0.0433	0.889
negative regulation of proteasomal protein catabolic process (GO:1901799)	51	2	0.51	+	3.94	0.0962	1
regulation of hormone metabolic process (GO:0032350)	51	2	0.51	+	3.94	0.0962	1
neuron projection organization (GO:0106027)	51	2	0.51	+	3.94	0.0962	1
neuron recognition (GO:0008038)	51	2	0.51	+	3.94	0.0962	1
striated muscle cell differentiation (GO:0051146)	230	9	2.29	+	3.93	0.000636	0.101
regulation of muscle system process (GO:0090257)	257	10	2.56	+	3.91	0.000335	0.0686
response to decreased oxygen levels (GO:0036293)	206	8	2.05	+	3.9	0.00133	0.149
regulation of cell-matrix adhesion (GO:0001952)	129	5	1.28	+	3.89	0.0106	0.518
regulation of circadian rhythm (GO:0042752)	129	5	1.28	+	3.89	0.0106	0.516
cartilage development (GO:0051216)	181	7	1.8	+	3.88	0.00269	0.228
positive regulation of bone resorption (GO:0045780)	26	1	0.26	+	3.86	0.235	1
positive regulation of axon extension (GO:0045773)	52	2	0.52	+	3.86	0.0992	1
renal system process involved in regulation of systemic arterial blood pressure (GO:0003071)	26	1	0.26	+	3.86	0.235	1
cellular sodium ion homeostasis (GO:0006883)	26	1	0.26	+	3.86	0.235	1
positive regulation of glycoprotein metabolic process (GO:1903020)	26	1	0.26	+	3.86	0.235	1
uterus development (GO:0060065)	26	1	0.26	+	3.86	0.235	1
Sertoli cell differentiation (GO:0060008)	26	1	0.26	+	3.86	0.235	1
regulation of oxidative phosphorylation (GO:0002082)	26	1	0.26	+	3.86	0.235	1
regulation of bone resorption (GO:0045124)	52	2	0.52	+	3.86	0.0992	1
cellular response to interleukin-4 (GO:0071353)	26	1	0.26	+	3.86	0.235	1
pyrimidine nucleotide biosynthetic process (GO:0006221)	26	1	0.26	+	3.86	0.235	1
regulation of brown fat cell differentiation (GO:0090335)	26	1	0.26	+	3.86	0.235	1
mitochondrial electron transport, NADH to ubiquinone (GO:0006120)	26	1	0.26	+	3.86	0.235	1
negative regulation of chondrocyte differentiation (GO:0032331)	26	1	0.26	+	3.86	0.235	1
aminoglycan biosynthetic process (GO:0006023)	52	2	0.52	+	3.86	0.0992	1
axon extension (GO:0048675)	52	2	0.52	+	3.86	0.0992	1
positive regulation of positive chemotaxis (GO:0050927)	26	1	0.26	+	3.86	0.235	1
response to auditory stimulus (GO:0010996)	26	1	0.26	+	3.86	0.235	1
regulation of telomere capping (GO:1904353)	26	1	0.26	+	3.86	0.235	1
negative regulation of lipid storage (GO:0010888)	26	1	0.26	+	3.86	0.235	1
negative regulation of glucose transmembrane transport (GO:0010829)	26	1	0.26	+	3.86	0.235	1
response to arsenic-containing substance (GO:0046685)	26	1	0.26	+	3.86	0.235	1
establishment or maintenance of monopolar cell polarity (GO:0061339)	26	1	0.26	+	3.86	0.235	1
negative regulation of cyclin-dependent protein kinase activity (GO:1904030)	26	1	0.26	+	3.86	0.235	1
regulation of androgen receptor signaling pathway (GO:0060765)	26	1	0.26	+	3.86	0.235	1
deoxyribose phosphate catabolic process (GO:0046386)	26	1	0.26	+	3.86	0.235	1
cell-matrix adhesion (GO:0007160)	130	5	1.29	+	3.86	0.011	0.529
organ growth (GO:0035265)	130	5	1.29	+	3.86	0.011	0.527
hippocampus development (GO:0021766)	78	3	0.78	+	3.86	0.046	0.92
positive regulation of miRNA metabolic process (GO:2000630)	78	3	0.78	+	3.86	0.046	0.919
response to reactive oxygen species (GO:0000302)	157	6	1.56	+	3.84	0.00565	0.351
cellular transition metal ion homeostasis (GO:0046916)	105	4	1.05	+	3.83	0.0229	0.712
connective tissue development (GO:0061448)	238	9	2.37	+	3.8	0.000804	0.116
negative regulation of oxidative stress-induced cell death (GO:1903202)	53	2	0.53	+	3.79	0.102	1
ERBB signaling pathway (GO:0038127)	53	2	0.53	+	3.79	0.102	1
export across plasma membrane (GO:0140115)	53	2	0.53	+	3.79	0.102	1
positive regulation of glucose transmembrane transport (GO:0010828)	53	2	0.53	+	3.79	0.102	1
monosaccharide biosynthetic process (GO:0046364)	53	2	0.53	+	3.79	0.102	1
dendrite morphogenesis (GO:0048813)	80	3	0.8	+	3.77	0.0489	0.89
positive regulation of lipid metabolic process (GO:0045834)	188	7	1.87	+	3.74	0.00329	0.256
cerebral cortex cell migration (GO:0021795)	54	2	0.54	+	3.72	0.105	1
heart process (GO:0003015)	108	4	1.08	+	3.72	0.025	0.761
purine ribonucleoside metabolic process (GO:0046128)	27	1	0.27	+	3.72	0.242	1
monocarboxylic acid catabolic process (GO:0072329)	108	4	1.08	+	3.72	0.025	0.759
corpus callosum development (GO:0022038)	27	1	0.27	+	3.72	0.242	1
positive regulation of glial cell proliferation (GO:0060252)	27	1	0.27	+	3.72	0.242	1
steroid catabolic process (GO:0006706)	27	1	0.27	+	3.72	0.242	1
negative regulation of protein acetylation (GO:1901984)	27	1	0.27	+	3.72	0.242	1
positive regulation of cellular respiration (GO:1901857)	27	1	0.27	+	3.72	0.242	1
regulation of production of small RNA involved in gene silencing by RNA (GO:0070920)	27	1	0.27	+	3.72	0.242	1
regulation of endothelial cell apoptotic process (GO:2000351)	54	2	0.54	+	3.72	0.105	1
establishment of mitochondrion localization (GO:0051654)	27	1	0.27	+	3.72	0.242	1
negative regulation of ubiquitin-dependent protein catabolic process (GO:2000059)	54	2	0.54	+	3.72	0.105	1
regulation of cytosolic calcium ion concentration (GO:0051480)	54	2	0.54	+	3.72	0.105	1
regulation of cardiac muscle cell action potential (GO:0098901)	27	1	0.27	+	3.72	0.242	1
regulation of positive chemotaxis (GO:0050926)	27	1	0.27	+	3.72	0.242	1
establishment of spindle localization (GO:0051293)	54	2	0.54	+	3.72	0.105	1
positive regulation of potassium ion transmembrane transporter activity (GO:1901018)	27	1	0.27	+	3.72	0.242	1
regulation of urine volume (GO:0035809)	27	1	0.27	+	3.72	0.242	1
regulation of vesicle fusion (GO:0031338)	27	1	0.27	+	3.72	0.242	1
positive regulation of circadian rhythm (GO:0042753)	27	1	0.27	+	3.72	0.242	1
deoxyribonucleotide catabolic process (GO:0009264)	27	1	0.27	+	3.72	0.242	1
animal organ regeneration (GO:0031100)	27	1	0.27	+	3.72	0.242	1
zinc ion homeostasis (GO:0055069)	27	1	0.27	+	3.72	0.242	1
ribonucleoside monophosphate metabolic process (GO:0009161)	54	2	0.54	+	3.72	0.105	1
secondary palate development (GO:0062009)	27	1	0.27	+	3.72	0.242	1
regulation of lipid storage (GO:0010883)	54	2	0.54	+	3.72	0.105	1
negative regulation of mitochondrion organization (GO:0010823)	54	2	0.54	+	3.72	0.105	1
aortic valve development (GO:0003176)	27	1	0.27	+	3.72	0.242	1
mitochondrial transmembrane transport (GO:1990542)	81	3	0.81	+	3.72	0.0503	0.908
renal system development (GO:0072001)	325	12	3.24	+	3.71	0.000139	0.0398
inner ear receptor cell differentiation (GO:0060113)	82	3	0.82	+	3.67	0.0518	0.932
metanephros development (GO:0001656)	82	3	0.82	+	3.67	0.0518	0.931
response to retinoic acid (GO:0032526)	82	3	0.82	+	3.67	0.0518	0.93
response to alkaloid (GO:0043279)	82	3	0.82	+	3.67	0.0518	0.929
odontogenesis of dentin-containing tooth (GO:0042475)	82	3	0.82	+	3.67	0.0518	0.928
heart development (GO:0007507)	577	21	5.74	+	3.66	5.43e-07	0.000951
endothelial cell development (GO:0001885)	55	2	0.55	+	3.65	0.109	1
regulation of gluconeogenesis (GO:0006111)	55	2	0.55	+	3.65	0.109	1
regulation of microtubule polymerization (GO:0031113)	55	2	0.55	+	3.65	0.109	1
ventricular cardiac muscle tissue morphogenesis (GO:0055010)	55	2	0.55	+	3.65	0.109	1
negative regulation of Ras protein signal transduction (GO:0046580)	55	2	0.55	+	3.65	0.109	1
regulation of lipase activity (GO:0060191)	83	3	0.83	+	3.63	0.0533	0.948
fatty acid catabolic process (GO:0009062)	83	3	0.83	+	3.63	0.0533	0.947
regulation of neurotransmitter transport (GO:0051588)	139	5	1.38	+	3.61	0.0142	0.598
positive regulation of cell-substrate adhesion (GO:0010811)	139	5	1.38	+	3.61	0.0142	0.596
negative regulation of G protein-coupled receptor signaling pathway (GO:0045744)	56	2	0.56	+	3.59	0.112	1
regulation of systemic arterial blood pressure by renin-angiotensin (GO:0003081)	28	1	0.28	+	3.59	0.25	1
muscle tissue morphogenesis (GO:0060415)	84	3	0.84	+	3.59	0.0548	0.961
telencephalon glial cell migration (GO:0022030)	28	1	0.28	+	3.59	0.25	1
lymph vessel development (GO:0001945)	28	1	0.28	+	3.59	0.25	1
porphyrin-containing compound biosynthetic process (GO:0006779)	28	1	0.28	+	3.59	0.25	1
regulation of epidermal growth factor-activated receptor activity (GO:0007176)	28	1	0.28	+	3.59	0.25	1
microglial cell activation (GO:0001774)	28	1	0.28	+	3.59	0.25	1
pericardium development (GO:0060039)	28	1	0.28	+	3.59	0.25	1
glycoprotein catabolic process (GO:0006516)	28	1	0.28	+	3.59	0.25	1
positive regulation of muscle tissue development (GO:1901863)	28	1	0.28	+	3.59	0.25	1
cellular response to gamma radiation (GO:0071480)	28	1	0.28	+	3.59	0.25	1
positive regulation of focal adhesion assembly (GO:0051894)	28	1	0.28	+	3.59	0.25	1
lens morphogenesis in camera-type eye (GO:0002089)	28	1	0.28	+	3.59	0.25	1
regulation of NMDA receptor activity (GO:2000310)	28	1	0.28	+	3.59	0.25	1
tetrapyrrole biosynthetic process (GO:0033014)	28	1	0.28	+	3.59	0.25	1
synaptic membrane adhesion (GO:0099560)	28	1	0.28	+	3.59	0.25	1
endoplasmic reticulum calcium ion homeostasis (GO:0032469)	28	1	0.28	+	3.59	0.25	1
response to interleukin-4 (GO:0070670)	28	1	0.28	+	3.59	0.25	1
transepithelial transport (GO:0070633)	28	1	0.28	+	3.59	0.25	1
hormone transport (GO:0009914)	112	4	1.12	+	3.59	0.028	0.8
negative regulation of lipid catabolic process (GO:0050995)	28	1	0.28	+	3.59	0.25	1
regulation of calcium-mediated signaling (GO:0050848)	84	3	0.84	+	3.59	0.0548	0.96
regulation of DNA methylation (GO:0044030)	28	1	0.28	+	3.59	0.25	1
epithelial cell differentiation involved in kidney development (GO:0035850)	28	1	0.28	+	3.59	0.25	1
histone lysine demethylation (GO:0070076)	28	1	0.28	+	3.59	0.25	1
histone demethylation (GO:0016577)	28	1	0.28	+	3.59	0.25	1
regulation of long-term synaptic potentiation (GO:1900271)	56	2	0.56	+	3.59	0.112	1
vascular endothelial growth factor receptor signaling pathway (GO:0048010)	28	1	0.28	+	3.59	0.25	1
microtubule polymerization or depolymerization (GO:0031109)	56	2	0.56	+	3.59	0.112	1
regulation of cellular pH (GO:0030641)	84	3	0.84	+	3.59	0.0548	0.959
nucleoside metabolic process (GO:0009116)	56	2	0.56	+	3.59	0.112	1
positive regulation of protein processing (GO:0010954)	28	1	0.28	+	3.59	0.25	1
pigment metabolic process (GO:0042440)	56	2	0.56	+	3.59	0.112	1
cGMP-mediated signaling (GO:0019934)	28	1	0.28	+	3.59	0.25	1
negative regulation of alpha-beta T cell differentiation (GO:0046639)	28	1	0.28	+	3.59	0.25	1
epithelial structure maintenance (GO:0010669)	28	1	0.28	+	3.59	0.25	1
cardiac conduction (GO:0061337)	56	2	0.56	+	3.59	0.112	1
striated muscle adaptation (GO:0014888)	28	1	0.28	+	3.59	0.25	1
fluid transport (GO:0042044)	28	1	0.28	+	3.59	0.25	1
insulin secretion (GO:0030073)	56	2	0.56	+	3.59	0.112	1
regulation of dendritic spine morphogenesis (GO:0061001)	56	2	0.56	+	3.59	0.112	1
sex determination (GO:0007530)	28	1	0.28	+	3.59	0.25	1
cerebral cortex radial glia-guided migration (GO:0021801)	28	1	0.28	+	3.59	0.25	1
plasma membrane organization (GO:0007009)	141	5	1.4	+	3.56	0.015	0.608
regulation of glucose metabolic process (GO:0010906)	113	4	1.13	+	3.56	0.0287	0.813
cellular monovalent inorganic cation homeostasis (GO:0030004)	113	4	1.13	+	3.56	0.0287	0.812
urogenital system development (GO:0001655)	368	13	3.66	+	3.55	0.000112	0.0361
negative regulation of cytoskeleton organization (GO:0051494)	170	6	1.69	+	3.55	0.00812	0.442
response to oxygen levels (GO:0070482)	227	8	2.26	+	3.54	0.00238	0.213
fatty acid metabolic process (GO:0006631)	370	13	3.68	+	3.53	0.000118	0.0373
retina homeostasis (GO:0001895)	57	2	0.57	+	3.52	0.115	1
somatic diversification of immune receptors (GO:0002200)	57	2	0.57	+	3.52	0.115	1
protein destabilization (GO:0031648)	57	2	0.57	+	3.52	0.115	1
synapse organization (GO:0050808)	315	11	3.14	+	3.51	0.000414	0.0778
telencephalon development (GO:0021537)	258	9	2.57	+	3.5	0.00139	0.151
nephron tubule development (GO:0072080)	86	3	0.86	+	3.5	0.0579	0.942
regulation of actin filament bundle assembly (GO:0032231)	115	4	1.14	+	3.49	0.0303	0.756
regulation of neuron apoptotic process (GO:0043523)	288	10	2.87	+	3.49	0.000787	0.115
ribonucleotide metabolic process (GO:0009259)	376	13	3.74	+	3.47	0.000138	0.0403
blastoderm segmentation (GO:0007350)	29	1	0.29	+	3.46	0.257	1
negative regulation of fat cell differentiation (GO:0045599)	58	2	0.58	+	3.46	0.118	1
positive regulation of extracellular matrix organization (GO:1903055)	29	1	0.29	+	3.46	0.257	1
regulation of receptor recycling (GO:0001919)	29	1	0.29	+	3.46	0.257	1
response to vitamin (GO:0033273)	29	1	0.29	+	3.46	0.257	1
positive regulation of monooxygenase activity (GO:0032770)	29	1	0.29	+	3.46	0.257	1
response to ATP (GO:0033198)	29	1	0.29	+	3.46	0.257	1
animal organ maturation (GO:0048799)	29	1	0.29	+	3.46	0.257	1
pyrimidine ribonucleotide metabolic process (GO:0009218)	29	1	0.29	+	3.46	0.257	1
aromatic amino acid family metabolic process (GO:0009072)	29	1	0.29	+	3.46	0.257	1
vasodilation (GO:0042311)	58	2	0.58	+	3.46	0.118	1
determination of adult lifespan (GO:0008340)	29	1	0.29	+	3.46	0.257	1
positive regulation of lamellipodium assembly (GO:0010592)	29	1	0.29	+	3.46	0.257	1
regulation of epithelial cell apoptotic process (GO:1904035)	116	4	1.15	+	3.46	0.0311	0.766
positive regulation of alcohol biosynthetic process (GO:1902932)	29	1	0.29	+	3.46	0.257	1
negative regulation of protein tyrosine kinase activity (GO:0061099)	29	1	0.29	+	3.46	0.257	1
cerebral cortex neuron differentiation (GO:0021895)	29	1	0.29	+	3.46	0.257	1
heart valve development (GO:0003170)	58	2	0.58	+	3.46	0.118	1
pyrimidine-containing compound biosynthetic process (GO:0072528)	29	1	0.29	+	3.46	0.257	1
dendrite development (GO:0016358)	145	5	1.44	+	3.46	0.0166	0.638
respiratory electron transport chain (GO:0022904)	87	3	0.87	+	3.46	0.0595	0.963
regulation of lipid biosynthetic process (GO:0046890)	204	7	2.03	+	3.45	0.00506	0.336
actomyosin structure organization (GO:0031032)	117	4	1.16	+	3.43	0.032	0.782
carbohydrate biosynthetic process (GO:0016051)	117	4	1.16	+	3.43	0.032	0.781
vasculogenesis (GO:0001570)	88	3	0.88	+	3.42	0.0611	0.984
cellular response to extracellular stimulus (GO:0031668)	235	8	2.34	+	3.42	0.00292	0.24
spindle localization (GO:0051653)	59	2	0.59	+	3.4	0.121	1
positive regulation of DNA binding (GO:0043388)	59	2	0.59	+	3.4	0.121	1
regulation of substrate adhesion-dependent cell spreading (GO:1900024)	59	2	0.59	+	3.4	0.121	1
regulation of cardiac muscle cell apoptotic process (GO:0010665)	59	2	0.59	+	3.4	0.121	1
sperm-egg recognition (GO:0035036)	59	2	0.59	+	3.4	0.121	1
macrophage activation (GO:0042116)	59	2	0.59	+	3.4	0.121	1
response to mechanical stimulus (GO:0009612)	148	5	1.47	+	3.39	0.018	0.667
purine ribonucleotide metabolic process (GO:0009150)	356	12	3.54	+	3.39	0.000311	0.0671
mechanoreceptor differentiation (GO:0042490)	89	3	0.89	+	3.39	0.0627	0.995
regulation of glucose transmembrane transport (GO:0010827)	89	3	0.89	+	3.39	0.0627	0.994
regulation of lipid metabolic process (GO:0019216)	386	13	3.84	+	3.38	0.000177	0.0489
ribose phosphate metabolic process (GO:0019693)	387	13	3.85	+	3.37	0.000181	0.0493
heart morphogenesis (GO:0003007)	268	9	2.67	+	3.37	0.00178	0.181
AMP metabolic process (GO:0046033)	30	1	0.3	+	3.35	0.265	1
zinc ion transport (GO:0006829)	30	1	0.3	+	3.35	0.265	1
metanephric nephron development (GO:0072210)	30	1	0.3	+	3.35	0.265	1
positive regulation of signal transduction by p53 class mediator (GO:1901798)	30	1	0.3	+	3.35	0.265	1
regulation of glycogen biosynthetic process (GO:0005979)	30	1	0.3	+	3.35	0.265	1
cellular response to alkaloid (GO:0071312)	30	1	0.3	+	3.35	0.265	1
regulation of platelet aggregation (GO:0090330)	30	1	0.3	+	3.35	0.265	1
positive regulation of protein targeting to membrane (GO:0090314)	30	1	0.3	+	3.35	0.265	1
positive regulation of cAMP-mediated signaling (GO:0043950)	30	1	0.3	+	3.35	0.265	1
linoleic acid metabolic process (GO:0043651)	30	1	0.3	+	3.35	0.265	1
regulation of alternative mRNA splicing, via spliceosome (GO:0000381)	60	2	0.6	+	3.35	0.125	1
regulation of circadian sleep/wake cycle (GO:0042749)	30	1	0.3	+	3.35	0.265	1
focal adhesion assembly (GO:0048041)	30	1	0.3	+	3.35	0.265	1
positive regulation of cellular response to insulin stimulus (GO:1900078)	30	1	0.3	+	3.35	0.265	1
regulation of glucan biosynthetic process (GO:0010962)	30	1	0.3	+	3.35	0.265	1
regulation of hormone biosynthetic process (GO:0046885)	30	1	0.3	+	3.35	0.265	1
embryonic hemopoiesis (GO:0035162)	30	1	0.3	+	3.35	0.265	1
negative regulation of muscle contraction (GO:0045932)	30	1	0.3	+	3.35	0.265	1
regulation of smooth muscle cell apoptotic process (GO:0034391)	30	1	0.3	+	3.35	0.265	1
diol metabolic process (GO:0034311)	30	1	0.3	+	3.35	0.265	1
positive regulation of protein maturation (GO:1903319)	30	1	0.3	+	3.35	0.265	1
regulation of animal organ formation (GO:0003156)	30	1	0.3	+	3.35	0.265	1
iron ion homeostasis (GO:0055072)	90	3	0.9	+	3.35	0.0644	1
response to organophosphorus (GO:0046683)	90	3	0.9	+	3.35	0.0644	1
positive regulation of calcium ion transport (GO:0051928)	150	5	1.49	+	3.35	0.0189	0.696
monovalent inorganic cation homeostasis (GO:0055067)	150	5	1.49	+	3.35	0.0189	0.695
muscle tissue development (GO:0060537)	361	12	3.59	+	3.34	0.000351	0.0692
monocarboxylic acid biosynthetic process (GO:0072330)	151	5	1.5	+	3.33	0.0194	0.709
regulation of small molecule metabolic process (GO:0062012)	363	12	3.61	+	3.32	0.000368	0.0717
intermediate filament cytoskeleton organization (GO:0045104)	91	3	0.91	+	3.31	0.066	1
forebrain development (GO:0030900)	395	13	3.93	+	3.31	0.00022	0.055
long-term synaptic potentiation (GO:0060291)	61	2	0.61	+	3.29	0.128	1
cardiac septum development (GO:0003279)	122	4	1.21	+	3.29	0.0363	0.852
regulation of neuron death (GO:1901214)	397	13	3.95	+	3.29	0.00023	0.055
blood vessel development (GO:0001568)	551	18	5.49	+	3.28	1.5e-05	0.0108
intermediate filament-based process (GO:0045103)	92	3	0.92	+	3.28	0.0677	0.984
muscle organ morphogenesis (GO:0048644)	92	3	0.92	+	3.28	0.0677	0.983
regulation of microtubule polymerization or depolymerization (GO:0031110)	92	3	0.92	+	3.28	0.0677	0.983
purine nucleotide metabolic process (GO:0006163)	371	12	3.69	+	3.25	0.000445	0.0797
innervation (GO:0060384)	31	1	0.31	+	3.24	0.272	1
dicarboxylic acid transport (GO:0006835)	62	2	0.62	+	3.24	0.131	1
sperm axoneme assembly (GO:0007288)	31	1	0.31	+	3.24	0.272	1
cell differentiation in hindbrain (GO:0021533)	31	1	0.31	+	3.24	0.272	1
postsynaptic membrane organization (GO:0001941)	31	1	0.31	+	3.24	0.272	1
negative regulation of double-strand break repair (GO:2000780)	31	1	0.31	+	3.24	0.272	1
regulation of cilium movement involved in cell motility (GO:0060295)	31	1	0.31	+	3.24	0.272	1
cardiac muscle cell proliferation (GO:0060038)	31	1	0.31	+	3.24	0.272	1
sulfation (GO:0051923)	31	1	0.31	+	3.24	0.272	1
regulation of the force of heart contraction (GO:0002026)	31	1	0.31	+	3.24	0.272	1
positive regulation of viral genome replication (GO:0045070)	31	1	0.31	+	3.24	0.272	1
regulation of cilium-dependent cell motility (GO:1902019)	31	1	0.31	+	3.24	0.272	1
acetyl-CoA metabolic process (GO:0006084)	31	1	0.31	+	3.24	0.272	1
negative regulation of small GTPase mediated signal transduction (GO:0051058)	62	2	0.62	+	3.24	0.131	1
regulation of cardiocyte differentiation (GO:1905207)	31	1	0.31	+	3.24	0.272	1
positive regulation of microtubule polymerization (GO:0031116)	31	1	0.31	+	3.24	0.272	1
negative regulation of cardiac muscle tissue growth (GO:0055022)	31	1	0.31	+	3.24	0.272	1
deoxyribonucleoside monophosphate metabolic process (GO:0009162)	31	1	0.31	+	3.24	0.272	1
Golgi to plasma membrane protein transport (GO:0043001)	31	1	0.31	+	3.24	0.272	1
bile acid and bile salt transport (GO:0015721)	31	1	0.31	+	3.24	0.272	1
regulation of bone remodeling (GO:0046850)	62	2	0.62	+	3.24	0.131	1
regulation of striated muscle cell apoptotic process (GO:0010662)	62	2	0.62	+	3.24	0.131	1
regulation of phospholipase activity (GO:0010517)	62	2	0.62	+	3.24	0.131	1
negative regulation of heart growth (GO:0061117)	31	1	0.31	+	3.24	0.272	1
positive regulation of isotype switching (GO:0045830)	31	1	0.31	+	3.24	0.272	1
purine-containing compound metabolic process (GO:0072521)	404	13	4.02	+	3.23	0.000271	0.062
kidney development (GO:0001822)	311	10	3.1	+	3.23	0.00138	0.151
glucose homeostasis (GO:0042593)	218	7	2.17	+	3.23	0.00712	0.398
microtubule bundle formation (GO:0001578)	125	4	1.24	+	3.21	0.039	0.838
glucose metabolic process (GO:0006006)	125	4	1.24	+	3.21	0.039	0.837
carbohydrate homeostasis (GO:0033500)	219	7	2.18	+	3.21	0.00728	0.404
isoprenoid metabolic process (GO:0006720)	94	3	0.94	+	3.21	0.0711	1
hormone-mediated signaling pathway (GO:0009755)	94	3	0.94	+	3.21	0.0711	1
kidney morphogenesis (GO:0060993)	94	3	0.94	+	3.21	0.0711	1
neuron migration (GO:0001764)	157	5	1.56	+	3.2	0.0224	0.698
regulation of cellular respiration (GO:0043457)	63	2	0.63	+	3.19	0.135	1
mitochondrial ATP synthesis coupled electron transport (GO:0042775)	63	2	0.63	+	3.19	0.135	1
striated muscle cell development (GO:0055002)	63	2	0.63	+	3.19	0.135	1
myofibril assembly (GO:0030239)	63	2	0.63	+	3.19	0.135	1
monocarboxylic acid metabolic process (GO:0032787)	536	17	5.34	+	3.19	3.74e-05	0.019
response to hydrogen peroxide (GO:0042542)	95	3	0.95	+	3.17	0.0728	1
regulation of cellular response to growth factor stimulus (GO:0090287)	317	10	3.16	+	3.17	0.00158	0.165
negative regulation of DNA repair (GO:0045738)	32	1	0.32	+	3.14	0.279	1
heterotypic cell-cell adhesion (GO:0034113)	32	1	0.32	+	3.14	0.279	1
negative regulation of myoblast differentiation (GO:0045662)	32	1	0.32	+	3.14	0.279	1
regulation of SMAD protein signal transduction (GO:0060390)	32	1	0.32	+	3.14	0.279	1
myelination in peripheral nervous system (GO:0022011)	32	1	0.32	+	3.14	0.279	1
Rho protein signal transduction (GO:0007266)	64	2	0.64	+	3.14	0.138	1
leukocyte activation involved in inflammatory response (GO:0002269)	32	1	0.32	+	3.14	0.279	1
mitotic spindle assembly checkpoint signaling (GO:0007094)	32	1	0.32	+	3.14	0.279	1
regulation of protein depolymerization (GO:1901879)	96	3	0.96	+	3.14	0.0746	1
protein demethylation (GO:0006482)	32	1	0.32	+	3.14	0.279	1
spindle assembly checkpoint signaling (GO:0071173)	32	1	0.32	+	3.14	0.279	1
peripheral nervous system axon ensheathment (GO:0032292)	32	1	0.32	+	3.14	0.279	1
positive regulation of telomere maintenance via telomerase (GO:0032212)	32	1	0.32	+	3.14	0.279	1
regulation of smooth muscle cell differentiation (GO:0051150)	32	1	0.32	+	3.14	0.279	1
lung alveolus development (GO:0048286)	64	2	0.64	+	3.14	0.138	1
ephrin receptor signaling pathway (GO:0048013)	32	1	0.32	+	3.14	0.279	1
cholesterol homeostasis (GO:0042632)	96	3	0.96	+	3.14	0.0746	1
regulation of epithelial to mesenchymal transition (GO:0010717)	96	3	0.96	+	3.14	0.0746	1
positive regulation of dendritic spine development (GO:0060999)	64	2	0.64	+	3.14	0.138	1
protein dealkylation (GO:0008214)	32	1	0.32	+	3.14	0.279	1
cardiac chamber development (GO:0003205)	192	6	1.91	+	3.14	0.0139	0.594
regulation of cell growth involved in cardiac muscle cell development (GO:0061050)	32	1	0.32	+	3.14	0.279	1
cell morphogenesis involved in neuron differentiation (GO:0048667)	482	15	4.8	+	3.13	0.000132	0.0392
positive regulation of binding (GO:0051099)	193	6	1.92	+	3.12	0.0143	0.598
transmembrane receptor protein tyrosine kinase signaling pathway (GO:0007169)	387	12	3.85	+	3.11	0.000638	0.101
protein localization to extracellular region (GO:0071692)	129	4	1.28	+	3.11	0.0429	0.882
regulation of cell-substrate adhesion (GO:0010810)	226	7	2.25	+	3.11	0.00854	0.444
sulfur compound metabolic process (GO:0006790)	323	10	3.22	+	3.11	0.0018	0.182
vasculature development (GO:0001944)	582	18	5.79	+	3.11	3.03e-05	0.0165
amine metabolic process (GO:0009308)	97	3	0.97	+	3.11	0.0764	1
sterol homeostasis (GO:0055092)	97	3	0.97	+	3.11	0.0764	1
hexose metabolic process (GO:0019318)	162	5	1.61	+	3.1	0.0251	0.756
vitamin metabolic process (GO:0006766)	65	2	0.65	+	3.09	0.141	1
regulation of postsynaptic membrane potential (GO:0060078)	65	2	0.65	+	3.09	0.141	1
ATP synthesis coupled electron transport (GO:0042773)	65	2	0.65	+	3.09	0.141	1
regulation of stress fiber assembly (GO:0051492)	98	3	0.98	+	3.07	0.0782	1
positive regulation of axonogenesis (GO:0050772)	98	3	0.98	+	3.07	0.0782	1
electron transport chain (GO:0022900)	98	3	0.98	+	3.07	0.0782	1
transition metal ion homeostasis (GO:0055076)	131	4	1.3	+	3.07	0.0448	0.904
cell junction organization (GO:0034330)	524	16	5.22	+	3.07	9.75e-05	0.0334
cell adhesion (GO:0007155)	887	27	8.83	+	3.06	3.81e-07	0.001
protein localization to cell junction (GO:1902414)	99	3	0.99	+	3.04	0.08	1
transition metal ion transport (GO:0000041)	99	3	0.99	+	3.04	0.08	1
regulation of proton transport (GO:0010155)	33	1	0.33	+	3.04	0.286	1
production of molecular mediator involved in inflammatory response (GO:0002532)	33	1	0.33	+	3.04	0.286	1
endochondral bone morphogenesis (GO:0060350)	66	2	0.66	+	3.04	0.145	1
retinoid metabolic process (GO:0001523)	66	2	0.66	+	3.04	0.145	1
centrosome localization (GO:0051642)	33	1	0.33	+	3.04	0.286	1
negative regulation of muscle cell differentiation (GO:0051148)	66	2	0.66	+	3.04	0.145	1
muscle adaptation (GO:0043500)	33	1	0.33	+	3.04	0.286	1
vascular associated smooth muscle cell differentiation (GO:0035886)	33	1	0.33	+	3.04	0.286	1
semi-lunar valve development (GO:1905314)	33	1	0.33	+	3.04	0.286	1
intrinsic apoptotic signaling pathway in response to DNA damage by p53 class mediator (GO:0042771)	33	1	0.33	+	3.04	0.286	1
cellular response to amyloid-beta (GO:1904646)	33	1	0.33	+	3.04	0.286	1
ribonucleoside monophosphate biosynthetic process (GO:0009156)	33	1	0.33	+	3.04	0.286	1
ribonucleoside metabolic process (GO:0009119)	33	1	0.33	+	3.04	0.286	1
detection of stimulus involved in sensory perception of pain (GO:0062149)	33	1	0.33	+	3.04	0.286	1
positive regulation of cell-substrate junction organization (GO:0150117)	33	1	0.33	+	3.04	0.286	1
organic cation transport (GO:0015695)	33	1	0.33	+	3.04	0.286	1
acid secretion (GO:0046717)	33	1	0.33	+	3.04	0.286	1
hyaluronan metabolic process (GO:0030212)	33	1	0.33	+	3.04	0.286	1
central nervous system projection neuron axonogenesis (GO:0021952)	33	1	0.33	+	3.04	0.286	1
negative regulation of cartilage development (GO:0061037)	33	1	0.33	+	3.04	0.286	1
establishment of endothelial barrier (GO:0061028)	33	1	0.33	+	3.04	0.286	1
wound healing (GO:0042060)	265	8	2.64	+	3.03	0.00586	0.358
sensory perception of mechanical stimulus (GO:0050954)	199	6	1.98	+	3.03	0.0163	0.64
second-messenger-mediated signaling (GO:0019932)	199	6	1.98	+	3.03	0.0163	0.638
regulation of muscle contraction (GO:0006937)	166	5	1.65	+	3.03	0.0275	0.794
pallium development (GO:0021543)	166	5	1.65	+	3.03	0.0275	0.793
cation homeostasis (GO:0055080)	502	15	5	+	3	0.000202	0.0531
response to transforming growth factor beta (GO:0071559)	134	4	1.33	+	3	0.0479	0.941
cellular response to amino acid stimulus (GO:0071230)	67	2	0.67	+	3	0.148	1
positive regulation of ion transmembrane transporter activity (GO:0032414)	134	4	1.33	+	3	0.0479	0.94
nucleoside monophosphate metabolic process (GO:0009123)	67	2	0.67	+	3	0.148	1
divalent inorganic cation homeostasis (GO:0072507)	268	8	2.67	+	3	0.00625	0.366
muscle cell differentiation (GO:0042692)	302	9	3.01	+	2.99	0.00385	0.277
cellular response to external stimulus (GO:0071496)	269	8	2.68	+	2.99	0.00638	0.372
brain development (GO:0007420)	673	20	6.7	+	2.98	1.89e-05	0.0124
formation of primary germ layer (GO:0001704)	101	3	1.01	+	2.98	0.0836	1
cellular cation homeostasis (GO:0030003)	404	12	4.02	+	2.98	0.000917	0.122
circulatory system development (GO:0072359)	945	28	9.41	+	2.98	3.85e-07	0.000868
regulation of dephosphorylation (GO:0035303)	135	4	1.34	+	2.98	0.049	0.887
cellular response to metal ion (GO:0071248)	169	5	1.68	+	2.97	0.0293	0.74
sensory perception of sound (GO:0007605)	169	5	1.68	+	2.97	0.0293	0.739
response to extracellular stimulus (GO:0009991)	406	12	4.04	+	2.97	0.000955	0.12
regulation of transmembrane receptor protein serine/threonine kinase signaling pathway (GO:0090092)	271	8	2.7	+	2.97	0.00665	0.381
hexose catabolic process (GO:0019320)	34	1	0.34	+	2.95	0.293	1
SMAD protein signal transduction (GO:0060395)	68	2	0.68	+	2.95	0.152	1
cytokinetic process (GO:0032506)	34	1	0.34	+	2.95	0.293	1
mitotic spindle checkpoint signaling (GO:0071174)	34	1	0.34	+	2.95	0.293	1
regulation of mitochondrial fission (GO:0090140)	34	1	0.34	+	2.95	0.293	1
protein K63-linked deubiquitination (GO:0070536)	34	1	0.34	+	2.95	0.293	1
negative regulation of telomere maintenance (GO:0032205)	34	1	0.34	+	2.95	0.293	1
microtubule organizing center localization (GO:0061842)	34	1	0.34	+	2.95	0.293	1
cellular response to starvation (GO:0009267)	170	5	1.69	+	2.95	0.0299	0.749
developmental induction (GO:0031128)	34	1	0.34	+	2.95	0.293	1
protein localization to synapse (GO:0035418)	68	2	0.68	+	2.95	0.152	1
negative regulation of protein dephosphorylation (GO:0035308)	34	1	0.34	+	2.95	0.293	1
positive regulation of phospholipase C activity (GO:0010863)	34	1	0.34	+	2.95	0.293	1
diterpenoid metabolic process (GO:0016101)	68	2	0.68	+	2.95	0.152	1
positive regulation of transmembrane transport (GO:0034764)	272	8	2.71	+	2.95	0.00679	0.385
purine nucleoside metabolic process (GO:0042278)	34	1	0.34	+	2.95	0.293	1
regulation of muscle cell apoptotic process (GO:0010660)	102	3	1.02	+	2.95	0.0855	1
negative regulation of cardiac muscle hypertrophy (GO:0010614)	34	1	0.34	+	2.95	0.293	1
calcium-mediated signaling (GO:0019722)	136	4	1.35	+	2.95	0.0501	0.904
negative regulation of mitotic metaphase/anaphase transition (GO:0045841)	34	1	0.34	+	2.95	0.293	1
nucleotide metabolic process (GO:0009117)	477	14	4.75	+	2.95	0.000392	0.0753
cell morphogenesis involved in differentiation (GO:0000904)	615	18	6.12	+	2.94	6.05e-05	0.0251
anion transmembrane transport (GO:0098656)	171	5	1.7	+	2.94	0.0306	0.76
nephron epithelium development (GO:0072009)	103	3	1.03	+	2.93	0.0874	1
inorganic ion homeostasis (GO:0098771)	515	15	5.13	+	2.93	0.000264	0.0611
regulation of BMP signaling pathway (GO:0030510)	103	3	1.03	+	2.93	0.0874	1
positive regulation of cell morphogenesis involved in differentiation (GO:0010770)	103	3	1.03	+	2.93	0.0874	1
receptor-mediated endocytosis (GO:0006898)	172	5	1.71	+	2.92	0.0312	0.766
regulation of smooth muscle contraction (GO:0006940)	69	2	0.69	+	2.91	0.155	1
telencephalon cell migration (GO:0022029)	69	2	0.69	+	2.91	0.155	1
regulation of neurotransmitter receptor activity (GO:0099601)	69	2	0.69	+	2.91	0.155	1
regulation of glucose import (GO:0046324)	69	2	0.69	+	2.91	0.155	1
axon guidance (GO:0007411)	242	7	2.41	+	2.91	0.012	0.539
nucleoside phosphate metabolic process (GO:0006753)	484	14	4.82	+	2.91	0.000451	0.0798
hormone secretion (GO:0046879)	104	3	1.04	+	2.9	0.0893	1
neuron projection guidance (GO:0097485)	243	7	2.42	+	2.89	0.0123	0.547
hindbrain development (GO:0030902)	174	5	1.73	+	2.89	0.0325	0.791
head development (GO:0060322)	731	21	7.28	+	2.89	1.89e-05	0.0119
cell-cell adhesion (GO:0098609)	453	13	4.51	+	2.88	0.00077	0.113
multicellular organismal homeostasis (GO:0048871)	385	11	3.83	+	2.87	0.002	0.191
biomineral tissue development (GO:0031214)	105	3	1.05	+	2.87	0.0912	1
positive regulation of exocytosis (GO:0045921)	105	3	1.05	+	2.87	0.0912	1
regulation of oxidative stress-induced neuron death (GO:1903203)	35	1	0.35	+	2.87	0.3	1
negative regulation of toll-like receptor signaling pathway (GO:0034122)	35	1	0.35	+	2.87	0.3	1
monocyte chemotaxis (GO:0002548)	35	1	0.35	+	2.87	0.3	1
negative regulation of mitotic sister chromatid separation (GO:2000816)	35	1	0.35	+	2.87	0.3	1
endochondral ossification (GO:0001958)	35	1	0.35	+	2.87	0.3	1
Schwann cell development (GO:0014044)	35	1	0.35	+	2.87	0.3	1
negative regulation of mitotic sister chromatid segregation (GO:0033048)	35	1	0.35	+	2.87	0.3	1
negative regulation of sister chromatid segregation (GO:0033046)	35	1	0.35	+	2.87	0.3	1
regulation of axon regeneration (GO:0048679)	35	1	0.35	+	2.87	0.3	1
cellular response to nerve growth factor stimulus (GO:1990090)	35	1	0.35	+	2.87	0.3	1
response to nerve growth factor (GO:1990089)	35	1	0.35	+	2.87	0.3	1
spindle checkpoint signaling (GO:0031577)	35	1	0.35	+	2.87	0.3	1
xenobiotic transport (GO:0042908)	35	1	0.35	+	2.87	0.3	1
amide transport (GO:0042886)	140	4	1.39	+	2.87	0.0545	0.958
glial cell activation (GO:0061900)	35	1	0.35	+	2.87	0.3	1
positive regulation of protein-containing complex disassembly (GO:0043243)	35	1	0.35	+	2.87	0.3	1
replacement ossification (GO:0036075)	35	1	0.35	+	2.87	0.3	1
positive regulation of microtubule polymerization or depolymerization (GO:0031112)	35	1	0.35	+	2.87	0.3	1
purine ribonucleotide catabolic process (GO:0009154)	35	1	0.35	+	2.87	0.3	1
establishment of skin barrier (GO:0061436)	35	1	0.35	+	2.87	0.3	1
heparan sulfate proteoglycan metabolic process (GO:0030201)	35	1	0.35	+	2.87	0.3	1
regulation of epidermal growth factor receptor signaling pathway (GO:0042058)	70	2	0.7	+	2.87	0.159	1
positive regulation of smooth muscle contraction (GO:0045987)	35	1	0.35	+	2.87	0.3	1
cell proliferation in forebrain (GO:0021846)	35	1	0.35	+	2.87	0.3	1
ion homeostasis (GO:0050801)	527	15	5.25	+	2.86	0.000334	0.0693
cellular ion homeostasis (GO:0006873)	423	12	4.21	+	2.85	0.00134	0.149
cell projection morphogenesis (GO:0048858)	529	15	5.27	+	2.85	0.000347	0.0693
limbic system development (GO:0021761)	106	3	1.06	+	2.84	0.0931	1
striated muscle contraction (GO:0006941)	106	3	1.06	+	2.84	0.0931	1
positive regulation of calcium ion transmembrane transport (GO:1904427)	106	3	1.06	+	2.84	0.0931	1
positive regulation of ion transmembrane transport (GO:0034767)	212	6	2.11	+	2.84	0.0213	0.678
regulation of response to wounding (GO:1903034)	177	5	1.76	+	2.84	0.0346	0.827
epidermis development (GO:0008544)	319	9	3.18	+	2.83	0.00543	0.345
somitogenesis (GO:0001756)	71	2	0.71	+	2.83	0.162	1
protein localization to endoplasmic reticulum (GO:0070972)	71	2	0.71	+	2.83	0.162	1
positive regulation of transporter activity (GO:0032411)	142	4	1.41	+	2.83	0.0567	0.977
CD4-positive, alpha-beta T cell activation (GO:0035710)	71	2	0.71	+	2.83	0.162	1
regulation of cardiac muscle contraction (GO:0055117)	71	2	0.71	+	2.83	0.162	1
regulation of double-strand break repair via homologous recombination (GO:0010569)	71	2	0.71	+	2.83	0.162	1
monosaccharide metabolic process (GO:0005996)	178	5	1.77	+	2.82	0.0353	0.837
bone morphogenesis (GO:0060349)	107	3	1.07	+	2.82	0.0951	1
regulation of biomineral tissue development (GO:0070167)	107	3	1.07	+	2.82	0.0951	1
muscle cell development (GO:0055001)	179	5	1.78	+	2.81	0.036	0.847
regulation of membrane potential (GO:0042391)	467	13	4.65	+	2.8	0.00101	0.122
positive regulation of lamellipodium organization (GO:1902745)	36	1	0.36	+	2.79	0.307	1
negative regulation of osteoclast differentiation (GO:0045671)	36	1	0.36	+	2.79	0.307	1
response to zinc ion (GO:0010043)	36	1	0.36	+	2.79	0.307	1
startle response (GO:0001964)	36	1	0.36	+	2.79	0.307	1
gastrulation with mouth forming second (GO:0001702)	36	1	0.36	+	2.79	0.307	1
negative regulation of CD4-positive, alpha-beta T cell activation (GO:2000515)	36	1	0.36	+	2.79	0.307	1
negative regulation of metaphase/anaphase transition of cell cycle (GO:1902100)	36	1	0.36	+	2.79	0.307	1
positive regulation of mast cell activation (GO:0033005)	36	1	0.36	+	2.79	0.307	1
positive regulation of protein deacetylation (GO:0090312)	36	1	0.36	+	2.79	0.307	1
regulation of kidney development (GO:0090183)	36	1	0.36	+	2.79	0.307	1
response to fatty acid (GO:0070542)	36	1	0.36	+	2.79	0.307	1
pigment cell differentiation (GO:0050931)	36	1	0.36	+	2.79	0.307	1
inorganic anion transmembrane transport (GO:0098661)	72	2	0.72	+	2.79	0.165	1
regulation of DNA damage response, signal transduction by p53 class mediator (GO:0043516)	36	1	0.36	+	2.79	0.307	1
regulation of leukocyte adhesion to vascular endothelial cell (GO:1904994)	36	1	0.36	+	2.79	0.307	1
regulation of long-term neuronal synaptic plasticity (GO:0048169)	36	1	0.36	+	2.79	0.307	1
macrophage cytokine production (GO:0010934)	36	1	0.36	+	2.79	0.307	1
positive regulation of phosphatase activity (GO:0010922)	36	1	0.36	+	2.79	0.307	1
positive regulation of telomere maintenance via telomere lengthening (GO:1904358)	36	1	0.36	+	2.79	0.307	1
DNA damage response, signal transduction by p53 class mediator (GO:0030330)	36	1	0.36	+	2.79	0.307	1
negative regulation of epithelial to mesenchymal transition (GO:0010719)	36	1	0.36	+	2.79	0.307	1
regulation of aerobic respiration (GO:1903715)	36	1	0.36	+	2.79	0.307	1
response to antibiotic (GO:0046677)	36	1	0.36	+	2.79	0.307	1
regulation of histone acetylation (GO:0035065)	72	2	0.72	+	2.79	0.165	1
negative regulation of protein catabolic process (GO:0042177)	108	3	1.08	+	2.79	0.0971	1
monosaccharide catabolic process (GO:0046365)	36	1	0.36	+	2.79	0.307	1
endocardial cushion morphogenesis (GO:0003203)	36	1	0.36	+	2.79	0.307	1
negative regulation of muscle hypertrophy (GO:0014741)	36	1	0.36	+	2.79	0.307	1
motor neuron axon guidance (GO:0008045)	36	1	0.36	+	2.79	0.307	1
forebrain cell migration (GO:0021885)	72	2	0.72	+	2.79	0.165	1
regulation of axonogenesis (GO:0050770)	181	5	1.8	+	2.77	0.0374	0.872
cardiac ventricle development (GO:0003231)	145	4	1.44	+	2.77	0.0602	0.972
regulation of biomineralization (GO:0110149)	109	3	1.09	+	2.76	0.099	1
response to purine-containing compound (GO:0014074)	109	3	1.09	+	2.76	0.099	1
regulation of protein binding (GO:0043393)	219	6	2.18	+	2.75	0.0244	0.745
vacuolar localization (GO:1990849)	73	2	0.73	+	2.75	0.169	1
lysosome localization (GO:0032418)	73	2	0.73	+	2.75	0.169	1
receptor internalization (GO:0031623)	73	2	0.73	+	2.75	0.169	1
actin cytoskeleton reorganization (GO:0031532)	73	2	0.73	+	2.75	0.169	1
regulation of B cell proliferation (GO:0030888)	73	2	0.73	+	2.75	0.169	1
digestive system process (GO:0022600)	73	2	0.73	+	2.75	0.169	1
regulation of signaling receptor activity (GO:0010469)	146	4	1.45	+	2.75	0.0614	0.983
cellular metal ion homeostasis (GO:0006875)	329	9	3.28	+	2.75	0.00657	0.381
regulation of actomyosin structure organization (GO:0110020)	110	3	1.1	+	2.74	0.101	1
anatomical structure homeostasis (GO:0060249)	294	8	2.93	+	2.73	0.0104	0.521
response to metal ion (GO:0010038)	295	8	2.94	+	2.72	0.0106	0.519
neuron projection morphogenesis (GO:0048812)	517	14	5.15	+	2.72	0.000843	0.118
lung epithelial cell differentiation (GO:0060487)	37	1	0.37	+	2.71	0.314	1
lung cell differentiation (GO:0060479)	37	1	0.37	+	2.71	0.314	1
negative regulation of glial cell differentiation (GO:0045686)	37	1	0.37	+	2.71	0.314	1
cartilage development involved in endochondral bone morphogenesis (GO:0060351)	37	1	0.37	+	2.71	0.314	1
regulation of fat cell differentiation (GO:0045598)	148	4	1.47	+	2.71	0.0639	1
superoxide metabolic process (GO:0006801)	37	1	0.37	+	2.71	0.314	1
CD4-positive, alpha-beta T cell differentiation involved in immune response (GO:0002294)	37	1	0.37	+	2.71	0.314	1
mitotic G2 DNA damage checkpoint signaling (GO:0007095)	37	1	0.37	+	2.71	0.314	1
negative regulation of amine transport (GO:0051953)	37	1	0.37	+	2.71	0.314	1
regulation of cell junction assembly (GO:1901888)	222	6	2.21	+	2.71	0.0259	0.772
positive regulation of phosphatidylinositol 3-kinase signaling (GO:0014068)	74	2	0.74	+	2.71	0.172	1
base-excision repair (GO:0006284)	37	1	0.37	+	2.71	0.314	1
regulation of amyloid-beta formation (GO:1902003)	37	1	0.37	+	2.71	0.314	1
regulation of protein targeting to membrane (GO:0090313)	37	1	0.37	+	2.71	0.314	1
regulation of fatty acid transport (GO:2000191)	37	1	0.37	+	2.71	0.314	1
negative regulation of chromosome separation (GO:1905819)	37	1	0.37	+	2.71	0.314	1
regulation of calcium ion import (GO:0090279)	37	1	0.37	+	2.71	0.314	1
triglyceride homeostasis (GO:0070328)	37	1	0.37	+	2.71	0.314	1
exploration behavior (GO:0035640)	37	1	0.37	+	2.71	0.314	1
acylglycerol homeostasis (GO:0055090)	37	1	0.37	+	2.71	0.314	1
sodium ion homeostasis (GO:0055078)	37	1	0.37	+	2.71	0.314	1
negative regulation of phosphatase activity (GO:0010923)	37	1	0.37	+	2.71	0.314	1
serine family amino acid metabolic process (GO:0009069)	37	1	0.37	+	2.71	0.314	1
cardiac muscle cell contraction (GO:0086003)	37	1	0.37	+	2.71	0.314	1
regulation of protein export from nucleus (GO:0046825)	37	1	0.37	+	2.71	0.314	1
microtubule polymerization (GO:0046785)	37	1	0.37	+	2.71	0.314	1
cellular response to reactive oxygen species (GO:0034614)	111	3	1.11	+	2.71	0.103	1
T-helper cell differentiation (GO:0042093)	37	1	0.37	+	2.71	0.314	1
striated muscle cell proliferation (GO:0014855)	37	1	0.37	+	2.71	0.314	1
negative regulation of exocytosis (GO:0045920)	37	1	0.37	+	2.71	0.314	1
positive regulation of DNA recombination (GO:0045911)	74	2	0.74	+	2.71	0.172	1
muscle structure development (GO:0061061)	518	14	5.16	+	2.71	0.000858	0.118
cell part morphogenesis (GO:0032990)	556	15	5.54	+	2.71	0.000574	0.0923
blood vessel morphogenesis (GO:0048514)	447	12	4.45	+	2.7	0.0021	0.195
import across plasma membrane (GO:0098739)	149	4	1.48	+	2.7	0.0651	1
biomineralization (GO:0110148)	112	3	1.12	+	2.69	0.105	1
cellular response to BMP stimulus (GO:0071773)	112	3	1.12	+	2.69	0.105	1
response to BMP (GO:0071772)	112	3	1.12	+	2.69	0.105	1
fatty acid biosynthetic process (GO:0006633)	112	3	1.12	+	2.69	0.105	1
segmentation (GO:0035282)	112	3	1.12	+	2.69	0.105	1
neuron projection development (GO:0031175)	747	20	7.44	+	2.69	7.78e-05	0.0292
plasma membrane bounded cell projection morphogenesis (GO:0120039)	523	14	5.21	+	2.69	0.000938	0.123
cell morphogenesis (GO:0000902)	785	21	7.82	+	2.69	5.18e-05	0.024
positive regulation of neural precursor cell proliferation (GO:2000179)	75	2	0.75	+	2.68	0.176	1
cell-cell recognition (GO:0009988)	75	2	0.75	+	2.68	0.176	1
regulation of ERBB signaling pathway (GO:1901184)	75	2	0.75	+	2.68	0.176	1
regulation of cardiac muscle hypertrophy (GO:0010611)	75	2	0.75	+	2.68	0.176	1
tissue morphogenesis (GO:0048729)	639	17	6.36	+	2.67	0.000291	0.0636
enzyme-linked receptor protein signaling pathway (GO:0007167)	602	16	5.99	+	2.67	0.000443	0.0802
odontogenesis (GO:0042476)	113	3	1.13	+	2.67	0.107	1
olefinic compound metabolic process (GO:0120254)	151	4	1.5	+	2.66	0.0676	0.985
metal ion homeostasis (GO:0055065)	417	11	4.15	+	2.65	0.00362	0.264
apoptotic process involved in development (GO:1902742)	38	1	0.38	+	2.64	0.321	1
membrane protein proteolysis (GO:0033619)	38	1	0.38	+	2.64	0.321	1
negative regulation of cell-matrix adhesion (GO:0001953)	38	1	0.38	+	2.64	0.321	1
NADP metabolic process (GO:0006739)	38	1	0.38	+	2.64	0.321	1
protein export from nucleus (GO:0006611)	38	1	0.38	+	2.64	0.321	1
cellular response to hormone stimulus (GO:0032870)	380	10	3.78	+	2.64	0.00553	0.346
acetylcholine receptor signaling pathway (GO:0095500)	38	1	0.38	+	2.64	0.321	1
negative regulation of chromosome segregation (GO:0051985)	38	1	0.38	+	2.64	0.321	1
negative regulation of protein depolymerization (GO:1901880)	76	2	0.76	+	2.64	0.18	1
protein autoubiquitination (GO:0051865)	76	2	0.76	+	2.64	0.18	1
quinone metabolic process (GO:1901661)	38	1	0.38	+	2.64	0.321	1
regulation of intracellular pH (GO:0051453)	76	2	0.76	+	2.64	0.18	1
regulation of presynapse assembly (GO:1905606)	38	1	0.38	+	2.64	0.321	1
negative regulation of B cell activation (GO:0050869)	38	1	0.38	+	2.64	0.321	1
positive regulation of ion transport (GO:0043270)	342	9	3.4	+	2.64	0.00831	0.437
regulation of phospholipase C activity (GO:1900274)	38	1	0.38	+	2.64	0.321	1
response to starvation (GO:0042594)	190	5	1.89	+	2.64	0.0443	0.898
neutrophil chemotaxis (GO:0030593)	76	2	0.76	+	2.64	0.18	1
regulation of cardiac muscle cell contraction (GO:0086004)	38	1	0.38	+	2.64	0.321	1
dendritic spine development (GO:0060996)	38	1	0.38	+	2.64	0.321	1
positive regulation of cation transmembrane transport (GO:1904064)	190	5	1.89	+	2.64	0.0443	0.896
central nervous system development (GO:0007417)	913	24	9.09	+	2.64	1.94e-05	0.0118
response to oxidative stress (GO:0006979)	343	9	3.41	+	2.64	0.00846	0.443
alpha-beta T cell activation (GO:0046631)	115	3	1.14	+	2.62	0.111	1
nucleobase-containing small molecule metabolic process (GO:0055086)	537	14	5.35	+	2.62	0.0012	0.137
axonogenesis (GO:0007409)	384	10	3.82	+	2.62	0.00593	0.358
cell-substrate adhesion (GO:0031589)	192	5	1.91	+	2.62	0.0459	0.919
response to inorganic substance (GO:0010035)	461	12	4.59	+	2.61	0.00268	0.229
tissue homeostasis (GO:0001894)	231	6	2.3	+	2.61	0.0304	0.758
myeloid cell activation involved in immune response (GO:0002275)	77	2	0.77	+	2.61	0.183	1
glycosyl compound metabolic process (GO:1901657)	77	2	0.77	+	2.61	0.183	1
cellular polysaccharide metabolic process (GO:0044264)	77	2	0.77	+	2.61	0.183	1
regulation of protein tyrosine kinase activity (GO:0061097)	77	2	0.77	+	2.61	0.183	1
single fertilization (GO:0007338)	155	4	1.54	+	2.59	0.0727	1
cellular response to inorganic substance (GO:0071241)	194	5	1.93	+	2.59	0.0476	0.939
regulation of steroid metabolic process (GO:0019218)	117	3	1.16	+	2.58	0.115	1
regulation of anion transport (GO:0044070)	117	3	1.16	+	2.58	0.115	1
alpha-beta T cell differentiation involved in immune response (GO:0002293)	39	1	0.39	+	2.58	0.327	1
double-strand break repair via nonhomologous end joining (GO:0006303)	39	1	0.39	+	2.58	0.327	1
purine nucleotide catabolic process (GO:0006195)	39	1	0.39	+	2.58	0.327	1
negative regulation of proteasomal ubiquitin-dependent protein catabolic process (GO:0032435)	39	1	0.39	+	2.58	0.327	1
establishment of mitotic spindle localization (GO:0040001)	39	1	0.39	+	2.58	0.327	1
regulation of neuron projection regeneration (GO:0070570)	39	1	0.39	+	2.58	0.327	1
blood vessel endothelial cell migration (GO:0043534)	39	1	0.39	+	2.58	0.327	1
response to pain (GO:0048265)	39	1	0.39	+	2.58	0.327	1
positive regulation of double-strand break repair via homologous recombination (GO:1905168)	39	1	0.39	+	2.58	0.327	1
response to amyloid-beta (GO:1904645)	39	1	0.39	+	2.58	0.327	1
non-canonical Wnt signaling pathway (GO:0035567)	39	1	0.39	+	2.58	0.327	1
purine ribonucleoside monophosphate metabolic process (GO:0009167)	39	1	0.39	+	2.58	0.327	1
regulation of heart rate by cardiac conduction (GO:0086091)	39	1	0.39	+	2.58	0.327	1
negative regulation of cell migration (GO:0030336)	312	8	3.11	+	2.58	0.0144	0.602
protein localization to postsynaptic membrane (GO:1903539)	39	1	0.39	+	2.58	0.327	1
regulation of muscle hypertrophy (GO:0014743)	78	2	0.78	+	2.58	0.187	1
cell differentiation involved in kidney development (GO:0061005)	39	1	0.39	+	2.58	0.327	1
calcium ion homeostasis (GO:0055074)	235	6	2.34	+	2.56	0.0326	0.793
supramolecular fiber organization (GO:0097435)	549	14	5.47	+	2.56	0.00147	0.155
gastrulation (GO:0007369)	157	4	1.56	+	2.56	0.0754	1
tube morphogenesis (GO:0035239)	746	19	7.43	+	2.56	0.000219	0.0558
inner ear morphogenesis (GO:0042472)	118	3	1.17	+	2.55	0.118	1
regulation of oxidative stress-induced cell death (GO:1903201)	79	2	0.79	+	2.54	0.19	1
cardiac septum morphogenesis (GO:0060411)	79	2	0.79	+	2.54	0.19	1
negative regulation of reproductive process (GO:2000242)	79	2	0.79	+	2.54	0.19	1
cellular carbohydrate metabolic process (GO:0044262)	158	4	1.57	+	2.54	0.0767	1
negative regulation of organelle organization (GO:0010639)	357	9	3.55	+	2.53	0.0107	0.519
tissue remodeling (GO:0048771)	119	3	1.18	+	2.53	0.12	1
blood circulation (GO:0008015)	437	11	4.35	+	2.53	0.00508	0.335
cellular chemical homeostasis (GO:0055082)	518	13	5.16	+	2.52	0.00246	0.218
negative regulation of catabolic process (GO:0009895)	319	8	3.18	+	2.52	0.0162	0.643
regulation of organ growth (GO:0046620)	120	3	1.19	+	2.51	0.122	1
ion transmembrane transport (GO:0034220)	640	16	6.37	+	2.51	0.000837	0.119
olfactory bulb development (GO:0021772)	40	1	0.4	+	2.51	0.334	1
pigment biosynthetic process (GO:0046148)	40	1	0.4	+	2.51	0.334	1
organelle transport along microtubule (GO:0072384)	80	2	0.8	+	2.51	0.194	1
face morphogenesis (GO:0060325)	40	1	0.4	+	2.51	0.334	1
secondary alcohol biosynthetic process (GO:1902653)	40	1	0.4	+	2.51	0.334	1
cholesterol biosynthetic process (GO:0006695)	40	1	0.4	+	2.51	0.334	1
alpha-beta T cell activation involved in immune response (GO:0002287)	40	1	0.4	+	2.51	0.334	1
dopaminergic neuron differentiation (GO:0071542)	40	1	0.4	+	2.51	0.334	1
positive regulation of interleukin-2 production (GO:0032743)	40	1	0.4	+	2.51	0.334	1
[truncated: 13,770 more rows]

## Sheet: Liver
Analysis Type:	PANTHER Overrepresentation Test (Released 20220712)
Annotation Version and Release Date:	GO Ontology database DOI: 10.5281/zenodo.6799722 Released 2022-07-01
Analyzed List:	upload_1 (Mus musculus)
Reference List:	Mus musculus (all genes in database)
Test Type:	FISHER
Correction:	FDR
GO biological process complete	Mus musculus - REFLIST (21997)	upload_1 (362)	upload_1 (expected)	upload_1 (over/under)	upload_1 (fold Enrichment)	upload_1 (raw P-value)	upload_1 (FDR)
chemorepulsion of branchiomotor axon (GO:0021793)	1	1	0.02	+	60.77	0.0321	0.74
negative regulation of citrulline biosynthetic process (GO:1903249)	1	1	0.02	+	60.77	0.0321	0.739
regulation of citrulline biosynthetic process (GO:1903248)	1	1	0.02	+	60.77	0.0321	0.738
negative regulation of detection of glucose (GO:2000971)	1	1	0.02	+	60.77	0.0321	0.737
regulation of detection of glucose (GO:2000970)	1	1	0.02	+	60.77	0.0321	0.736
positive regulation of choline O-acetyltransferase activity (GO:1902771)	1	1	0.02	+	60.77	0.0321	0.735
regulation of choline O-acetyltransferase activity (GO:1902769)	1	1	0.02	+	60.77	0.0321	0.734
positive regulation of erythrocyte aggregation (GO:0034120)	1	1	0.02	+	60.77	0.0321	0.733
negative regulation of thioredoxin peroxidase activity by peptidyl-threonine phosphorylation (GO:1903125)	1	1	0.02	+	60.77	0.0321	0.732
acyl carnitine transport (GO:0006844)	1	1	0.02	+	60.77	0.0321	0.731
cholesterol biosynthetic process via lathosterol (GO:0033490)	1	1	0.02	+	60.77	0.0321	0.73
1,2-diacyl-sn-glycero-3-phosphocholine metabolic process (GO:0006653)	1	1	0.02	+	60.77	0.0321	0.728
negative regulation of cellular amine catabolic process (GO:0033242)	1	1	0.02	+	60.77	0.0321	0.727
regulation of cellular amine catabolic process (GO:0033241)	1	1	0.02	+	60.77	0.0321	0.726
positive regulation of mast cell activation by Fc-epsilon receptor signaling pathway (GO:0038097)	1	1	0.02	+	60.77	0.0321	0.725
insulin receptor recycling (GO:0038020)	1	1	0.02	+	60.77	0.0321	0.724
positive regulation of hepatocyte growth factor receptor signaling pathway (GO:1902204)	1	1	0.02	+	60.77	0.0321	0.723
regulation of intermediate filament polymerization or depolymerization (GO:0045108)	1	1	0.02	+	60.77	0.0321	0.722
lysophospholipid translocation (GO:0140329)	1	1	0.02	+	60.77	0.0321	0.721
positive regulation of cyclic nucleotide-gated ion channel activity (GO:1902161)	1	1	0.02	+	60.77	0.0321	0.72
molybdenum incorporation into molybdenum-molybdopterin complex (GO:0018315)	1	1	0.02	+	60.77	0.0321	0.719
negative regulation of cellular amino acid biosynthetic process (GO:2000283)	1	1	0.02	+	60.77	0.0321	0.718
positive regulation of lateral motor column neuron migration (GO:1902078)	1	1	0.02	+	60.77	0.0321	0.717
regulation of lateral motor column neuron migration (GO:1902076)	1	1	0.02	+	60.77	0.0321	0.716
cellular organofluorine metabolic process (GO:0090346)	1	1	0.02	+	60.77	0.0321	0.715
cellular organohalogen metabolic process (GO:0090345)	1	1	0.02	+	60.77	0.0321	0.714
positive regulation of progesterone biosynthetic process (GO:2000184)	1	1	0.02	+	60.77	0.0321	0.713
regulation of cellular response to gamma radiation (GO:1905843)	1	1	0.02	+	60.77	0.0321	0.712
elastin biosynthetic process (GO:0051542)	1	1	0.02	+	60.77	0.0321	0.711
regulation of cellular response to manganese ion (GO:1905802)	1	1	0.02	+	60.77	0.0321	0.71
negative regulation of type B pancreatic cell development (GO:2000077)	1	1	0.02	+	60.77	0.0321	0.709
signal clustering (GO:1990256)	1	1	0.02	+	60.77	0.0321	0.708
negative regulation of the force of heart contraction (GO:0098736)	1	1	0.02	+	60.77	0.0321	0.707
nitrate catabolic process (GO:0043602)	1	1	0.02	+	60.77	0.0321	0.706
positive regulation of motor neuron migration (GO:1905485)	1	1	0.02	+	60.77	0.0321	0.705
regulation of motor neuron migration (GO:1905483)	1	1	0.02	+	60.77	0.0321	0.704
negative regulation of quinolinate biosynthetic process (GO:1904985)	1	1	0.02	+	60.77	0.0321	0.703
regulation of quinolinate biosynthetic process (GO:1904984)	1	1	0.02	+	60.77	0.0321	0.702
positive regulation of activation-induced cell death of T cells (GO:0070237)	1	1	0.02	+	60.77	0.0321	0.701
glycine betaine transport (GO:0031460)	1	1	0.02	+	60.77	0.0321	0.7
Wnt signalosome assembly (GO:1904887)	1	1	0.02	+	60.77	0.0321	0.699
pyruvate oxidation (GO:0009444)	1	1	0.02	+	60.77	0.0321	0.698
acylglycerol acyl-chain remodeling (GO:0036155)	1	1	0.02	+	60.77	0.0321	0.697
triglyceride acyl-chain remodeling (GO:0036153)	1	1	0.02	+	60.77	0.0321	0.696
positive regulation of intermediate filament depolymerization (GO:0030844)	1	1	0.02	+	60.77	0.0321	0.695
regulation of intermediate filament depolymerization (GO:0030842)	1	1	0.02	+	60.77	0.0321	0.695
negative regulation of transcription from RNA polymerase II promoter by glucose (GO:0061987)	1	1	0.02	+	60.77	0.0321	0.694
negative regulation of transcription by glucose (GO:0061986)	1	1	0.02	+	60.77	0.0321	0.693
plasma membrane ATP synthesis coupled electron transport (GO:0042774)	1	1	0.02	+	60.77	0.0321	0.692
diadenosine triphosphate catabolic process (GO:0015964)	1	1	0.02	+	60.77	0.0321	0.691
diadenosine triphosphate metabolic process (GO:0015962)	1	1	0.02	+	60.77	0.0321	0.69
formate metabolic process (GO:0015942)	1	1	0.02	+	60.77	0.0321	0.689
positive regulation of oligodendrocyte apoptotic process (GO:1900143)	1	1	0.02	+	60.77	0.0321	0.688
negative regulation of establishment of Sertoli cell barrier (GO:1904445)	1	1	0.02	+	60.77	0.0321	0.687
negative regulation of arginine catabolic process (GO:1900082)	1	1	0.02	+	60.77	0.0321	0.686
regulation of arginine catabolic process (GO:1900081)	1	1	0.02	+	60.77	0.0321	0.685
regulation of phosphatidylserine metabolic process (GO:0150178)	1	1	0.02	+	60.77	0.0321	0.684
regulation of phosphatidylethanolamine metabolic process (GO:0150175)	1	1	0.02	+	60.77	0.0321	0.683
cellular response to arsenite(3-) (GO:1903841)	1	1	0.02	+	60.77	0.0321	0.682
response to arsenite(3-) (GO:1903840)	1	1	0.02	+	60.77	0.0321	0.681
negative regulation of microglial cell migration (GO:1904140)	1	1	0.02	+	60.77	0.0321	0.681
positive regulation of calcium-dependent ATPase activity (GO:1903612)	1	1	0.02	+	60.77	0.0321	0.68
negative regulation of locomotor rhythm (GO:1904060)	1	1	0.02	+	60.77	0.0321	0.679
cellular response to methyl methanesulfonate (GO:0072703)	1	1	0.02	+	60.77	0.0321	0.678
response to methyl methanesulfonate (GO:0072702)	1	1	0.02	+	60.77	0.0321	0.677
metal incorporation into metallo-molybdopterin complex (GO:0042040)	1	1	0.02	+	60.77	0.0321	0.676
negative regulation of neurofibrillary tangle assembly (GO:1902997)	1	1	0.02	+	60.77	0.0321	0.675
positive regulation of early endosome to recycling endosome transport (GO:1902955)	1	1	0.02	+	60.77	0.0321	0.674
glycine receptor clustering (GO:0072579)	1	1	0.02	+	60.77	0.0321	0.673
nitric oxide catabolic process (GO:0046210)	1	1	0.02	+	60.77	0.0321	0.672
regulation of zinc ion transport (GO:0071579)	3	2	0.05	+	40.51	0.00253	0.191
unsaturated monocarboxylic acid metabolic process (GO:0032789)	3	2	0.05	+	40.51	0.00253	0.19
saturated monocarboxylic acid metabolic process (GO:0032788)	3	2	0.05	+	40.51	0.00253	0.189
negative regulation of adenylate cyclase-activating adrenergic receptor signaling pathway involved in heart process (GO:0140199)	3	2	0.05	+	40.51	0.00253	0.188
regulation of Ral protein signal transduction (GO:0032485)	3	2	0.05	+	40.51	0.00253	0.187
positive regulation of podocyte apoptotic process (GO:1904635)	3	2	0.05	+	40.51	0.00253	0.186
regulation of podocyte apoptotic process (GO:1904633)	3	2	0.05	+	40.51	0.00253	0.186
regulation of establishment of Sertoli cell barrier (GO:1904444)	3	2	0.05	+	40.51	0.00253	0.185
transepithelial water transport (GO:0035377)	3	2	0.05	+	40.51	0.00253	0.184
negative regulation of nitric oxide mediated signal transduction (GO:0010751)	3	2	0.05	+	40.51	0.00253	0.183
lipid transport across blood-brain barrier (GO:1990379)	5	3	0.08	+	36.46	0.000222	0.0384
negative regulation of cellular amino acid metabolic process (GO:0045763)	2	1	0.03	+	30.38	0.0478	0.853
postganglionic parasympathetic fiber development (GO:0021784)	2	1	0.03	+	30.38	0.0478	0.852
acetate biosynthetic process (GO:0019413)	2	1	0.03	+	30.38	0.0478	0.851
lymph circulation (GO:0003017)	2	1	0.03	+	30.38	0.0478	0.85
regulation of erythrocyte aggregation (GO:0034118)	2	1	0.03	+	30.38	0.0478	0.849
nitric oxide production involved in inflammatory response (GO:0002537)	2	1	0.03	+	30.38	0.0478	0.848
vagus nerve morphogenesis (GO:0021644)	2	1	0.03	+	30.38	0.0478	0.847
negative regulation of leucine import (GO:0060358)	2	1	0.03	+	30.38	0.0478	0.846
regulation of leucine import (GO:0060357)	2	1	0.03	+	30.38	0.0478	0.845
regulation of mRNA stability involved in response to oxidative stress (GO:2000815)	2	1	0.03	+	30.38	0.0478	0.845
regulation of response to gamma radiation (GO:2001228)	2	1	0.03	+	30.38	0.0478	0.844
regulation of acetylcholine-gated cation channel activity (GO:1903048)	2	1	0.03	+	30.38	0.0478	0.843
central nervous system morphogenesis (GO:0021551)	2	1	0.03	+	30.38	0.0478	0.842
estrogen catabolic process (GO:0006711)	2	1	0.03	+	30.38	0.0478	0.841
establishment of planar polarity involved in nephron morphogenesis (GO:0072046)	2	1	0.03	+	30.38	0.0478	0.84
negative regulation of zinc ion transmembrane transport (GO:0071583)	2	1	0.03	+	30.38	0.0478	0.839
negative regulation of zinc ion transport (GO:0071582)	2	1	0.03	+	30.38	0.0478	0.838
regulation of zinc ion transmembrane transport (GO:0071580)	2	1	0.03	+	30.38	0.0478	0.837
lysophospholipid transport (GO:0051977)	2	1	0.03	+	30.38	0.0478	0.836
negative regulation of relaxation of cardiac muscle (GO:1901898)	2	1	0.03	+	30.38	0.0478	0.835
endothelial cell-matrix adhesion (GO:0090673)	2	1	0.03	+	30.38	0.0478	0.834
positive regulation of tyrosinase activity (GO:0032773)	2	1	0.03	+	30.38	0.0478	0.833
regulation of tyrosinase activity (GO:0032771)	2	1	0.03	+	30.38	0.0478	0.832
leucyl-tRNA aminoacylation (GO:0006429)	2	1	0.03	+	30.38	0.0478	0.831
detection of chemical stimulus involved in sensory perception of sweet taste (GO:0001582)	2	1	0.03	+	30.38	0.0478	0.831
medium-chain fatty acid transport (GO:0001579)	2	1	0.03	+	30.38	0.0478	0.83
lactosylceramide biosynthetic process (GO:0001572)	2	1	0.03	+	30.38	0.0478	0.829
regulation of cyclic nucleotide-gated ion channel activity (GO:1902159)	2	1	0.03	+	30.38	0.0478	0.828
positive regulation of bile acid biosynthetic process (GO:0070859)	4	2	0.07	+	30.38	0.00376	0.237
L-lysine transport (GO:1902022)	2	1	0.03	+	30.38	0.0478	0.827
cellular response to cobalt ion (GO:0071279)	2	1	0.03	+	30.38	0.0478	0.826
maintenance of mitochondrion location (GO:0051659)	2	1	0.03	+	30.38	0.0478	0.825
regulation of adenylate cyclase-activating adrenergic receptor signaling pathway involved in heart process (GO:0140192)	4	2	0.07	+	30.38	0.00376	0.236
trans-synaptic signaling by neuropeptide, modulating synaptic transmission (GO:0099551)	2	1	0.03	+	30.38	0.0478	0.824
trans-synaptic signaling by neuropeptide (GO:0099540)	2	1	0.03	+	30.38	0.0478	0.823
centrosome-templated microtubule nucleation (GO:0090222)	2	1	0.03	+	30.38	0.0478	0.822
molybdopterin cofactor biosynthetic process (GO:0032324)	2	1	0.03	+	30.38	0.0478	0.822
glial cell projection elongation (GO:0106091)	2	1	0.03	+	30.38	0.0478	0.821
negative regulation of negative chemotaxis (GO:0050925)	2	1	0.03	+	30.38	0.0478	0.82
regulation of negative chemotaxis (GO:0050923)	4	2	0.07	+	30.38	0.00376	0.235
detection of hypoxia (GO:0070483)	2	1	0.03	+	30.38	0.0478	0.819
negative regulation of leucine import across plasma membrane (GO:1905533)	2	1	0.03	+	30.38	0.0478	0.818
regulation of Golgi lumen acidification (GO:1905526)	2	1	0.03	+	30.38	0.0478	0.817
positive regulation of branching morphogenesis of a nerve (GO:1905492)	2	1	0.03	+	30.38	0.0478	0.816
uterine epithelium development (GO:0035847)	2	1	0.03	+	30.38	0.0478	0.815
positive regulation of telomerase catalytic core complex assembly (GO:1904884)	2	1	0.03	+	30.38	0.0478	0.814
regulation of telomerase catalytic core complex assembly (GO:1904882)	2	1	0.03	+	30.38	0.0478	0.814
glucoside transport (GO:0042946)	2	1	0.03	+	30.38	0.0478	0.813
Golgi vesicle prefusion complex stabilization (GO:0048213)	2	1	0.03	+	30.38	0.0478	0.812
protein initiator methionine removal (GO:0070084)	2	1	0.03	+	30.38	0.0478	0.811
primary follicle stage (GO:0048160)	2	1	0.03	+	30.38	0.0478	0.81
biotin import across plasma membrane (GO:1905135)	2	1	0.03	+	30.38	0.0478	0.809
negative regulation of metalloendopeptidase activity (GO:1904684)	4	2	0.07	+	30.38	0.00376	0.234
positive regulation of hepatic stellate cell migration (GO:0061870)	2	1	0.03	+	30.38	0.0478	0.808
protein initiator methionine removal involved in protein maturation (GO:0035551)	2	1	0.03	+	30.38	0.0478	0.807
alpha-glucoside transport (GO:0000017)	2	1	0.03	+	30.38	0.0478	0.807
pantothenate metabolic process (GO:0015939)	2	1	0.03	+	30.38	0.0478	0.806
10-formyltetrahydrofolate biosynthetic process (GO:0009257)	2	1	0.03	+	30.38	0.0478	0.805
negative regulation of epithelial to mesenchymal transition involved in endocardial cushion formation (GO:1905006)	2	1	0.03	+	30.38	0.0478	0.804
negative regulation of microtubule binding (GO:1904527)	2	1	0.03	+	30.38	0.0478	0.803
brexanolone metabolic process (GO:0062173)	2	1	0.03	+	30.38	0.0478	0.802
establishment of RNA localization to telomere (GO:0097694)	2	1	0.03	+	30.38	0.0478	0.801
positive regulation of establishment of Sertoli cell barrier (GO:1904446)	2	1	0.03	+	30.38	0.0478	0.801
monounsaturated fatty acid biosynthetic process (GO:1903966)	4	2	0.07	+	30.38	0.00376	0.233
monounsaturated fatty acid metabolic process (GO:1903964)	4	2	0.07	+	30.38	0.00376	0.232
positive regulation of odontogenesis of dentin-containing tooth (GO:0042488)	2	1	0.03	+	30.38	0.0478	0.8
negative regulation of cardiac epithelial to mesenchymal transition (GO:0062044)	2	1	0.03	+	30.38	0.0478	0.799
'de novo' GDP-L-fucose biosynthetic process (GO:0042351)	2	1	0.03	+	30.38	0.0478	0.798
positive regulation of bile acid metabolic process (GO:1904253)	4	2	0.07	+	30.38	0.00376	0.231
meiotic DNA double-strand break processing involved in reciprocal meiotic recombination (GO:0010705)	2	1	0.03	+	30.38	0.0478	0.797
positive regulation of anterograde synaptic vesicle transport (GO:1903744)	2	1	0.03	+	30.38	0.0478	0.796
substantia propria of cornea development (GO:1903701)	2	1	0.03	+	30.38	0.0478	0.795
tarsal gland development (GO:1903699)	2	1	0.03	+	30.38	0.0478	0.795
regulation of calcium-dependent ATPase activity (GO:1903610)	2	1	0.03	+	30.38	0.0478	0.794
lactosylceramide metabolic process (GO:0046478)	2	1	0.03	+	30.38	0.0478	0.793
pancreatic D cell differentiation (GO:0003311)	2	1	0.03	+	30.38	0.0478	0.792
fasciculation of motor neuron axon (GO:0097156)	2	1	0.03	+	30.38	0.0478	0.791
L-lysine transmembrane transport (GO:1903401)	2	1	0.03	+	30.38	0.0478	0.79
CMP-N-acetylneuraminate metabolic process (GO:0046381)	2	1	0.03	+	30.38	0.0478	0.79
smooth muscle cell apoptotic process (GO:0034390)	2	1	0.03	+	30.38	0.0478	0.789
negative regulation of metalloendopeptidase activity involved in amyloid precursor protein catabolic process (GO:1902963)	2	1	0.03	+	30.38	0.0478	0.788
regulation of metalloendopeptidase activity involved in amyloid precursor protein catabolic process (GO:1902962)	2	1	0.03	+	30.38	0.0478	0.787
regulation of early endosome to recycling endosome transport (GO:1902954)	2	1	0.03	+	30.38	0.0478	0.786
positive regulation of voltage-gated chloride channel activity (GO:1902943)	2	1	0.03	+	30.38	0.0478	0.786
regulation of voltage-gated chloride channel activity (GO:1902941)	2	1	0.03	+	30.38	0.0478	0.785
propionate biosynthetic process (GO:0019542)	2	1	0.03	+	30.38	0.0478	0.784
neuronal-glial interaction involved in cerebral cortex radial glia guided migration (GO:0021812)	2	1	0.03	+	30.38	0.0478	0.783
positive regulation of synaptic vesicle transport (GO:1902805)	2	1	0.03	+	30.38	0.0478	0.782
ERBB4-ERBB4 signaling pathway (GO:0038138)	7	3	0.12	+	26.04	0.000464	0.062
negative regulation of adenylate cyclase-activating adrenergic receptor signaling pathway (GO:0071878)	5	2	0.08	+	24.31	0.0052	0.291
ERBB2-ERBB4 signaling pathway (GO:0038135)	5	2	0.08	+	24.31	0.0052	0.29
fever generation (GO:0001660)	5	2	0.08	+	24.31	0.0052	0.289
positive regulation of anion channel activity (GO:1901529)	5	2	0.08	+	24.31	0.0052	0.288
negative regulation of metallopeptidase activity (GO:1905049)	5	2	0.08	+	24.31	0.0052	0.287
retinal blood vessel morphogenesis (GO:0061304)	5	2	0.08	+	24.31	0.0052	0.286
positive regulation of ER to Golgi vesicle-mediated transport (GO:1902953)	5	2	0.08	+	24.31	0.0052	0.285
regulation of synaptic vesicle transport (GO:1902803)	5	2	0.08	+	24.31	0.0052	0.284
lauric acid metabolic process (GO:0048252)	8	3	0.13	+	22.79	0.000631	0.0736
negative regulation of dendritic cell antigen processing and presentation (GO:0002605)	3	1	0.05	+	20.26	0.0632	0.944
positive regulation of integrin biosynthetic process (GO:0045726)	3	1	0.05	+	20.26	0.0632	0.944
detection of oxygen (GO:0003032)	3	1	0.05	+	20.26	0.0632	0.943
negative regulation of growth hormone receptor signaling pathway (GO:0060400)	3	1	0.05	+	20.26	0.0632	0.942
nitrobenzene metabolic process (GO:0018916)	3	1	0.05	+	20.26	0.0632	0.941
negative regulation of antigen processing and presentation of peptide or polysaccharide antigen via MHC class II (GO:0002581)	3	1	0.05	+	20.26	0.0632	0.94
cerebellar cortex structural organization (GO:0021698)	3	1	0.05	+	20.26	0.0632	0.939
vagus nerve development (GO:0021564)	3	1	0.05	+	20.26	0.0632	0.938
positive regulation of oocyte development (GO:0060282)	3	1	0.05	+	20.26	0.0632	0.937
positive regulation of transcription from RNA polymerase II promoter involved in smooth muscle cell differentiation (GO:2000721)	3	1	0.05	+	20.26	0.0632	0.936
vesicle-mediated intercellular transport (GO:0110077)	3	1	0.05	+	20.26	0.0632	0.936
vitamin A metabolic process (GO:0006776)	3	1	0.05	+	20.26	0.0632	0.935
cellular response to triacyl bacterial lipopeptide (GO:0071727)	3	1	0.05	+	20.26	0.0632	0.934
response to triacyl bacterial lipopeptide (GO:0071725)	3	1	0.05	+	20.26	0.0632	0.933
pre-B cell allelic exclusion (GO:0002331)	3	1	0.05	+	20.26	0.0632	0.932
mesenchymal cell proliferation involved in ureteric bud development (GO:0072138)	3	1	0.05	+	20.26	0.0632	0.931
positive regulation of protein autoubiquitination (GO:1902499)	3	1	0.05	+	20.26	0.0632	0.93
positive regulation of histone H3-K27 trimethylation (GO:1902466)	3	1	0.05	+	20.26	0.0632	0.929
positive regulation of anterograde dense core granule transport (GO:1901953)	3	1	0.05	+	20.26	0.0632	0.929
regulation of anterograde dense core granule transport (GO:1901951)	3	1	0.05	+	20.26	0.0632	0.928
ureteric bud invasion (GO:0072092)	3	1	0.05	+	20.26	0.0632	0.927
ERBB4 signaling pathway (GO:0038130)	9	3	0.15	+	20.26	0.000831	0.0897
copper ion export (GO:0060003)	3	1	0.05	+	20.26	0.0632	0.926
regulation of apoptotic process involved in outflow tract morphogenesis (GO:1902256)	3	1	0.05	+	20.26	0.0632	0.925
negative regulation of macrophage colony-stimulating factor signaling pathway (GO:1902227)	3	1	0.05	+	20.26	0.0632	0.924
xylulose metabolic process (GO:0005997)	3	1	0.05	+	20.26	0.0632	0.923
mitochondrial tRNA methylation (GO:0070901)	3	1	0.05	+	20.26	0.0632	0.923
protein geranylgeranylation (GO:0018344)	6	2	0.1	+	20.26	0.00686	0.333
positive regulation of timing of catagen (GO:0051795)	3	1	0.05	+	20.26	0.0632	0.922
calcium ion export (GO:1901660)	3	1	0.05	+	20.26	0.0632	0.921
regulation of cellular amino acid biosynthetic process (GO:2000282)	3	1	0.05	+	20.26	0.0632	0.92
negative regulation of peptidyl-cysteine S-nitrosylation (GO:1902083)	6	2	0.1	+	20.26	0.00686	0.332
mitochondrial L-ornithine transmembrane transport (GO:1990575)	3	1	0.05	+	20.26	0.0632	0.919
negative regulation of female gonad development (GO:2000195)	3	1	0.05	+	20.26	0.0632	0.918
regulation of progesterone biosynthetic process (GO:2000182)	3	1	0.05	+	20.26	0.0632	0.917
maintenance of postsynaptic density structure (GO:0099562)	3	1	0.05	+	20.26	0.0632	0.917
positive regulation of endoplasmic reticulum calcium ion concentration (GO:0032470)	3	1	0.05	+	20.26	0.0632	0.916
synaptic signaling via neuropeptide (GO:0099538)	3	1	0.05	+	20.26	0.0632	0.915
regulation of endocannabinoid signaling pathway (GO:2000124)	3	1	0.05	+	20.26	0.0632	0.914
regulation of peroxisome size (GO:0044375)	3	1	0.05	+	20.26	0.0632	0.913
acetate metabolic process (GO:0006083)	3	1	0.05	+	20.26	0.0632	0.912
D-ribose metabolic process (GO:0006014)	3	1	0.05	+	20.26	0.0632	0.912
positive regulation of endosome to plasma membrane protein transport (GO:1905751)	3	1	0.05	+	20.26	0.0632	0.911
stress response to zinc ion (GO:1990359)	3	1	0.05	+	20.26	0.0632	0.91
paranodal junction maintenance (GO:1990227)	3	1	0.05	+	20.26	0.0632	0.909
relaxation of skeletal muscle (GO:0090076)	3	1	0.05	+	20.26	0.0632	0.908
mitochondrial tRNA 3'-end processing (GO:1990180)	3	1	0.05	+	20.26	0.0632	0.907
intrinsic apoptotic signaling pathway in response to hypoxia (GO:1990144)	3	1	0.05	+	20.26	0.0632	0.907
regulation of leucine import across plasma membrane (GO:1905532)	3	1	0.05	+	20.26	0.0632	0.906
iron ion import across plasma membrane (GO:0098711)	3	1	0.05	+	20.26	0.0632	0.905
iron ion import across cell outer membrane (GO:0098706)	3	1	0.05	+	20.26	0.0632	0.904
copper ion import across plasma membrane (GO:0098705)	3	1	0.05	+	20.26	0.0632	0.903
regulation of retrograde trans-synaptic signaling by endocanabinoid (GO:0099178)	3	1	0.05	+	20.26	0.0632	0.903
positive regulation of monocyte aggregation (GO:1900625)	3	1	0.05	+	20.26	0.0632	0.902
regulation of monocyte aggregation (GO:1900623)	3	1	0.05	+	20.26	0.0632	0.901
response to cobalt ion (GO:0032025)	3	1	0.05	+	20.26	0.0632	0.9
positive regulation of transcription from RNA polymerase II promoter by glucose (GO:0000432)	3	1	0.05	+	20.26	0.0632	0.899
regulation of transcription from RNA polymerase II promoter by glucose (GO:0000430)	3	1	0.05	+	20.26	0.0632	0.898
neuromuscular junction development, skeletal muscle fiber (GO:0098529)	3	1	0.05	+	20.26	0.0632	0.898
positive regulation of fast-twitch skeletal muscle fiber contraction (GO:0031448)	3	1	0.05	+	20.26	0.0632	0.897
regulation of fast-twitch skeletal muscle fiber contraction (GO:0031446)	3	1	0.05	+	20.26	0.0632	0.896
positive regulation of hepatic stellate cell proliferation (GO:1904899)	3	1	0.05	+	20.26	0.0632	0.895
positive regulation of adiponectin secretion (GO:0070165)	3	1	0.05	+	20.26	0.0632	0.894
negative regulation of cellular response to oxidative stress (GO:1900408)	3	1	0.05	+	20.26	0.0632	0.894
negative regulation of aspartic-type peptidase activity (GO:1905246)	3	1	0.05	+	20.26	0.0632	0.893
spermatocyte division (GO:0048137)	3	1	0.05	+	20.26	0.0632	0.892
folic acid-containing compound catabolic process (GO:0009397)	3	1	0.05	+	20.26	0.0632	0.891
D-xylose metabolic process (GO:0042732)	3	1	0.05	+	20.26	0.0632	0.89
luteinizing hormone signaling pathway (GO:0042700)	3	1	0.05	+	20.26	0.0632	0.89
negative regulation of astrocyte activation (GO:0061889)	3	1	0.05	+	20.26	0.0632	0.889
regulation of astrocyte activation (GO:0061888)	3	1	0.05	+	20.26	0.0632	0.888
regulation of hepatic stellate cell migration (GO:0061869)	3	1	0.05	+	20.26	0.0632	0.887
positive regulation of tight junction disassembly (GO:1905075)	3	1	0.05	+	20.26	0.0632	0.886
regulation of tight junction disassembly (GO:1905073)	3	1	0.05	+	20.26	0.0632	0.886
10-formyltetrahydrofolate catabolic process (GO:0009258)	3	1	0.05	+	20.26	0.0632	0.885
10-formyltetrahydrofolate metabolic process (GO:0009256)	6	2	0.1	+	20.26	0.00686	0.331
mitochondrial tRNA 5'-end processing (GO:0097745)	3	1	0.05	+	20.26	0.0632	0.884
positive regulation of glial cell-derived neurotrophic factor production (GO:1900168)	3	1	0.05	+	20.26	0.0632	0.883
regulation of glial cell-derived neurotrophic factor production (GO:1900166)	3	1	0.05	+	20.26	0.0632	0.883
regulation of oligodendrocyte apoptotic process (GO:1900141)	3	1	0.05	+	20.26	0.0632	0.882
negative regulation of arachidonic acid secretion (GO:1900139)	3	1	0.05	+	20.26	0.0632	0.881
negative regulation of phospholipase A2 activity (GO:1900138)	3	1	0.05	+	20.26	0.0632	0.88
biotin transport (GO:0015878)	3	1	0.05	+	20.26	0.0632	0.879
copper ion transmembrane transport (GO:0035434)	6	2	0.1	+	20.26	0.00686	0.33
pteridine-containing compound catabolic process (GO:0042560)	3	1	0.05	+	20.26	0.0632	0.879
intrinsic apoptotic signaling pathway in response to osmotic stress (GO:0008627)	3	1	0.05	+	20.26	0.0632	0.878
glycolytic process from galactose (GO:0061623)	3	1	0.05	+	20.26	0.0632	0.877
membrane depolarization during bundle of His cell action potential (GO:0086048)	3	1	0.05	+	20.26	0.0632	0.876
calcium ion transmembrane transport via high voltage-gated calcium channel (GO:0061577)	3	1	0.05	+	20.26	0.0632	0.876
plasma membrane copper ion transport (GO:0015679)	3	1	0.05	+	20.26	0.0632	0.875
copper ion import (GO:0015677)	6	2	0.1	+	20.26	0.00686	0.329
lateral motor column neuron migration (GO:0097477)	3	1	0.05	+	20.26	0.0632	0.874
GDP-L-fucose biosynthetic process (GO:0042350)	3	1	0.05	+	20.26	0.0632	0.873
positive regulation of long-chain fatty acid import across plasma membrane (GO:0010747)	3	1	0.05	+	20.26	0.0632	0.872
regulation of anterograde synaptic vesicle transport (GO:1903742)	3	1	0.05	+	20.26	0.0632	0.872
regulation of mRNA stability involved in response to stress (GO:0010610)	3	1	0.05	+	20.26	0.0632	0.871
positive regulation of protein tyrosine phosphatase activity (GO:1903615)	3	1	0.05	+	20.26	0.0632	0.87
regulation of growth plate cartilage chondrocyte proliferation (GO:0003420)	3	1	0.05	+	20.26	0.0632	0.869
presynaptic active zone assembly (GO:1904071)	3	1	0.05	+	20.26	0.0632	0.869
cell proliferation involved in mesonephros development (GO:0061209)	3	1	0.05	+	20.26	0.0632	0.868
cellular response to staurosporine (GO:0072734)	3	1	0.05	+	20.26	0.0632	0.867
response to staurosporine (GO:0072733)	3	1	0.05	+	20.26	0.0632	0.866
fasciculation of sensory neuron axon (GO:0097155)	3	1	0.05	+	20.26	0.0632	0.866
regulation of neurofibrillary tangle assembly (GO:1902996)	3	1	0.05	+	20.26	0.0632	0.865
right ventricular cardiac muscle tissue morphogenesis (GO:0003221)	3	1	0.05	+	20.26	0.0632	0.864
negative regulation of aspartic-type endopeptidase activity involved in amyloid precursor protein catabolic process (GO:1902960)	3	1	0.05	+	20.26	0.0632	0.863
negative regulation of tau-protein kinase activity (GO:1902948)	3	1	0.05	+	20.26	0.0632	0.863
positive regulation of glial cell apoptotic process (GO:0034352)	3	1	0.05	+	20.26	0.0632	0.862
dendritic cell apoptotic process (GO:0097048)	3	1	0.05	+	20.26	0.0632	0.861
detoxification of zinc ion (GO:0010312)	3	1	0.05	+	20.26	0.0632	0.86
cardiac muscle tissue regeneration (GO:0061026)	3	1	0.05	+	20.26	0.0632	0.86
establishment of synaptic specificity at neuromuscular junction (GO:0007529)	3	1	0.05	+	20.26	0.0632	0.859
formaldehyde catabolic process (GO:0046294)	3	1	0.05	+	20.26	0.0632	0.858
embryonic neurocranium morphogenesis (GO:0048702)	10	3	0.16	+	18.23	0.00107	0.108
zinc ion import across plasma membrane (GO:0071578)	7	2	0.12	+	17.36	0.00873	0.383
negative regulation of cellular amine metabolic process (GO:0033239)	7	2	0.12	+	17.36	0.00873	0.382
paranodal junction assembly (GO:0030913)	7	2	0.12	+	17.36	0.00873	0.381
autophagic cell death (GO:0048102)	7	2	0.12	+	17.36	0.00873	0.38
regulation of metalloendopeptidase activity (GO:1904683)	7	2	0.12	+	17.36	0.00873	0.379
positive regulation of microglial cell activation (GO:1903980)	7	2	0.12	+	17.36	0.00873	0.378
L-arginine transmembrane transport (GO:1903826)	7	2	0.12	+	17.36	0.00873	0.377
regulation of long-chain fatty acid import across plasma membrane (GO:0010746)	7	2	0.12	+	17.36	0.00873	0.376
negative regulation of sprouting angiogenesis (GO:1903671)	14	4	0.23	+	17.36	0.000173	0.0332
positive regulation of DNA catabolic process (GO:1903626)	7	2	0.12	+	17.36	0.00873	0.375
negative regulation of blood vessel endothelial cell proliferation involved in sprouting angiogenesis (GO:1903588)	7	2	0.12	+	17.36	0.00873	0.374
L-ornithine transmembrane transport (GO:1903352)	7	2	0.12	+	17.36	0.00873	0.373
regulation of basement membrane organization (GO:0110011)	11	3	0.18	+	16.57	0.00134	0.125
positive regulation of extracellular matrix disassembly (GO:0090091)	11	3	0.18	+	16.57	0.00134	0.124
positive regulation of intestinal cholesterol absorption (GO:0045797)	4	1	0.07	+	15.19	0.0784	1
activation of protein kinase A activity (GO:0034199)	4	1	0.07	+	15.19	0.0784	1
pyrimidine ribonucleotide salvage (GO:0010138)	4	1	0.07	+	15.19	0.0784	1
glossopharyngeal nerve morphogenesis (GO:0021615)	4	1	0.07	+	15.19	0.0784	0.999
cytidine metabolic process (GO:0046087)	4	1	0.07	+	15.19	0.0784	0.998
positive regulation of transcription by glucose (GO:0046016)	4	1	0.07	+	15.19	0.0784	0.997
regulation of histone H3-K36 trimethylation (GO:2001253)	4	1	0.07	+	15.19	0.0784	0.996
negative regulation of osteoclast development (GO:2001205)	4	1	0.07	+	15.19	0.0784	0.996
regulation of oocyte development (GO:0060281)	4	1	0.07	+	15.19	0.0784	0.995
cellular response to diacyl bacterial lipopeptide (GO:0071726)	4	1	0.07	+	15.19	0.0784	0.994
response to diacyl bacterial lipopeptide (GO:0071724)	4	1	0.07	+	15.19	0.0784	0.993
galactose catabolic process via UDP-galactose (GO:0033499)	4	1	0.07	+	15.19	0.0784	0.992
mesonephric duct morphogenesis (GO:0072180)	4	1	0.07	+	15.19	0.0784	0.992
negative regulation of interleukin-1-mediated signaling pathway (GO:2000660)	4	1	0.07	+	15.19	0.0784	0.991
phosphatidylserine biosynthetic process (GO:0006659)	4	1	0.07	+	15.19	0.0784	0.99
negative regulation of endothelial cell chemotaxis (GO:2001027)	4	1	0.07	+	15.19	0.0784	0.989
metanephric renal vesicle formation (GO:0072093)	4	1	0.07	+	15.19	0.0784	0.988
circadian temperature homeostasis (GO:0060086)	4	1	0.07	+	15.19	0.0784	0.988
regulation of synaptic activity (GO:0060025)	4	1	0.07	+	15.19	0.0784	0.987
ERBB2-EGFR signaling pathway (GO:0038134)	8	2	0.13	+	15.19	0.0108	0.431
cellular response to nitrosative stress (GO:0071500)	4	1	0.07	+	15.19	0.0784	0.986
basic amino acid transmembrane transport (GO:1990822)	8	2	0.13	+	15.19	0.0108	0.43
positive regulation of mitochondrial DNA metabolic process (GO:1901860)	4	1	0.07	+	15.19	0.0784	0.985
Fc-epsilon receptor signaling pathway (GO:0038095)	4	1	0.07	+	15.19	0.0784	0.984
regulation of macrophage colony-stimulating factor signaling pathway (GO:1902226)	4	1	0.07	+	15.19	0.0784	0.984
regulation of hepatocyte growth factor receptor signaling pathway (GO:1902202)	4	1	0.07	+	15.19	0.0784	0.983
cellular response to hydroperoxide (GO:0071447)	8	2	0.13	+	15.19	0.0108	0.429
cholangiocyte proliferation (GO:1990705)	4	1	0.07	+	15.19	0.0784	0.982
ovarian cumulus expansion (GO:0001550)	4	1	0.07	+	15.19	0.0784	0.981
termination of mitochondrial transcription (GO:0006393)	4	1	0.07	+	15.19	0.0784	0.981
negative regulation of mitochondrial membrane permeability involved in apoptotic process (GO:1902109)	4	1	0.07	+	15.19	0.0784	0.98
cellular response to corticotropin-releasing hormone stimulus (GO:0071376)	4	1	0.07	+	15.19	0.0784	0.979
regulation of timing of catagen (GO:0051794)	4	1	0.07	+	15.19	0.0784	0.978
short-chain fatty acid biosynthetic process (GO:0051790)	4	1	0.07	+	15.19	0.0784	0.977
glycoside transport (GO:1901656)	4	1	0.07	+	15.19	0.0784	0.977
oxidative stress-induced premature senescence (GO:0090403)	4	1	0.07	+	15.19	0.0784	0.976
positive regulation of long-chain fatty acid import into cell (GO:0140214)	4	1	0.07	+	15.19	0.0784	0.975
negative regulation of long-chain fatty acid import into cell (GO:0140213)	4	1	0.07	+	15.19	0.0784	0.974
mitochondrial RNA 5'-end processing (GO:0000964)	4	1	0.07	+	15.19	0.0784	0.974
cellular response to manganese ion (GO:0071287)	4	1	0.07	+	15.19	0.0784	0.973
cytidine catabolic process (GO:0006216)	4	1	0.07	+	15.19	0.0784	0.972
regulation of oogenesis (GO:1905879)	4	1	0.07	+	15.19	0.0784	0.971
regulation of arginine metabolic process (GO:0000821)	4	1	0.07	+	15.19	0.0784	0.971
regulation of establishment of blood-brain barrier (GO:0090210)	4	1	0.07	+	15.19	0.0784	0.97
meiotic DNA double-strand break processing (GO:0000706)	4	1	0.07	+	15.19	0.0784	0.969
cytidine deamination (GO:0009972)	4	1	0.07	+	15.19	0.0784	0.968
detoxification of nitrogen compound (GO:0051410)	4	1	0.07	+	15.19	0.0784	0.967
pyrimidine nucleotide salvage (GO:0032262)	4	1	0.07	+	15.19	0.0784	0.967
UMP salvage (GO:0044206)	4	1	0.07	+	15.19	0.0784	0.966
negative regulation of hydrogen peroxide-mediated programmed cell death (GO:1901299)	8	2	0.13	+	15.19	0.0108	0.428
cellular detoxification of nitrogen compound (GO:0070458)	4	1	0.07	+	15.19	0.0784	0.965
positive regulation of B cell receptor signaling pathway (GO:0050861)	8	2	0.13	+	15.19	0.0108	0.426
glucose import across plasma membrane (GO:0098708)	4	1	0.07	+	15.19	0.0784	0.964
actin polymerization-dependent cell motility (GO:0070358)	4	1	0.07	+	15.19	0.0784	0.964
trans-synaptic signaling by BDNF, modulating synaptic transmission (GO:0099183)	4	1	0.07	+	15.19	0.0784	0.963
carbon catabolite activation of transcription from RNA polymerase II promoter (GO:0000436)	4	1	0.07	+	15.19	0.0784	0.962
lens fiber cell apoptotic process (GO:1990086)	4	1	0.07	+	15.19	0.0784	0.961
carbon catabolite regulation of transcription from RNA polymerase II promoter (GO:0000429)	4	1	0.07	+	15.19	0.0784	0.961
ascending aorta morphogenesis (GO:0035910)	4	1	0.07	+	15.19	0.0784	0.96
extracellular matrix constituent secretion (GO:0070278)	4	1	0.07	+	15.19	0.0784	0.959
oviduct epithelium development (GO:0035846)	4	1	0.07	+	15.19	0.0784	0.958
response to corticotropin-releasing hormone (GO:0043435)	4	1	0.07	+	15.19	0.0784	0.958
regulation of hepatic stellate cell proliferation (GO:1904897)	4	1	0.07	+	15.19	0.0784	0.957
response to amiloride (GO:0036253)	4	1	0.07	+	15.19	0.0784	0.956
positive regulation of dense core granule transport (GO:1904811)	4	1	0.07	+	15.19	0.0784	0.956
pachytene (GO:0000239)	4	1	0.07	+	15.19	0.0784	0.955
fused antrum stage (GO:0048165)	4	1	0.07	+	15.19	0.0784	0.954
negative regulation of myofibroblast differentiation (GO:1904761)	4	1	0.07	+	15.19	0.0784	0.953
peroxisome membrane biogenesis (GO:0016557)	4	1	0.07	+	15.19	0.0784	0.953
sequestering of TGFbeta in extracellular matrix (GO:0035583)	4	1	0.07	+	15.19	0.0784	0.952
sequestering of BMP in extracellular matrix (GO:0035582)	4	1	0.07	+	15.19	0.0784	0.951
anterior neural tube closure (GO:0061713)	4	1	0.07	+	15.19	0.0784	0.95
L-serine transport (GO:0015825)	4	1	0.07	+	15.19	0.0784	0.95
ornithine transport (GO:0015822)	8	2	0.13	+	15.19	0.0108	0.425
positive regulation of GTP binding (GO:1904426)	4	1	0.07	+	15.19	0.0784	0.949
pyrimidine-containing compound salvage (GO:0008655)	4	1	0.07	+	15.19	0.0784	0.948
regulation of microglial cell activation (GO:1903978)	16	4	0.26	+	15.19	0.000267	0.0438
glycolytic process through glucose-1-phosphate (GO:0061622)	4	1	0.07	+	15.19	0.0784	0.947
long-chain fatty-acyl-CoA biosynthetic process (GO:0035338)	4	1	0.07	+	15.19	0.0784	0.947
lymphoid lineage cell migration (GO:0097534)	4	1	0.07	+	15.19	0.0784	0.946
epinephrine metabolic process (GO:0042414)	4	1	0.07	+	15.19	0.0784	0.945
negative stranded viral RNA replication (GO:0039689)	4	1	0.07	+	15.19	0.0784	0.945
Langerhans cell differentiation (GO:0061520)	4	1	0.07	+	15.19	0.0784	0.944
cellular response to arsenite ion (GO:1903843)	4	1	0.07	+	15.19	0.0784	0.943
response to arsenite ion (GO:1903842)	4	1	0.07	+	15.19	0.0784	0.942
spinal cord motor neuron migration (GO:0097476)	4	1	0.07	+	15.19	0.0784	0.942
negative regulation of long-chain fatty acid import across plasma membrane (GO:0010748)	4	1	0.07	+	15.19	0.0784	0.941
positive regulation of inorganic anion transmembrane transport (GO:1903797)	4	1	0.07	+	15.19	0.0784	0.94
positive regulation of microglial cell mediated cytotoxicity (GO:1904151)	4	1	0.07	+	15.19	0.0784	0.94
L-histidine transmembrane transport (GO:0089709)	4	1	0.07	+	15.19	0.0784	0.939
regulation of locomotor rhythm (GO:1904059)	4	1	0.07	+	15.19	0.0784	0.938
nitrate metabolic process (GO:0042126)	4	1	0.07	+	15.19	0.0784	0.937
negative regulation of brown fat cell differentiation (GO:1903444)	4	1	0.07	+	15.19	0.0784	0.937
interleukin-33 production (GO:0072639)	4	1	0.07	+	15.19	0.0784	0.936
GDP-L-fucose metabolic process (GO:0046368)	4	1	0.07	+	15.19	0.0784	0.935
tricuspid valve formation (GO:0003195)	4	1	0.07	+	15.19	0.0784	0.935
protein prenylation (GO:0018342)	12	3	0.2	+	15.19	0.00166	0.144
prenylation (GO:0097354)	12	3	0.2	+	15.19	0.00166	0.144
response to manganese ion (GO:0010042)	9	2	0.15	+	13.5	0.0131	0.475
positive regulation of endocytic recycling (GO:2001137)	9	2	0.15	+	13.5	0.0131	0.474
positive regulation of CREB transcription factor activity (GO:0032793)	18	4	0.3	+	13.5	0.000392	0.0557
basement membrane assembly (GO:0070831)	9	2	0.15	+	13.5	0.0131	0.473
regulation of long-chain fatty acid import into cell (GO:0140212)	9	2	0.15	+	13.5	0.0131	0.472
regulation of branching morphogenesis of a nerve (GO:2000172)	9	2	0.15	+	13.5	0.0131	0.471
regulation of peptidyl-cysteine S-nitrosylation (GO:2000169)	9	2	0.15	+	13.5	0.0131	0.47
basic amino acid transport (GO:0015802)	9	2	0.15	+	13.5	0.0131	0.469
positive regulation of neuroinflammatory response (GO:0150078)	9	2	0.15	+	13.5	0.0131	0.468
negative regulation of fibroblast growth factor receptor signaling pathway (GO:0040037)	19	4	0.31	+	12.79	0.000469	0.0621
negative regulation of hydrogen peroxide-induced cell death (GO:1903206)	25	5	0.41	+	12.15	0.000111	0.0245
positive regulation of maintenance of mitotic sister chromatid cohesion (GO:0034184)	5	1	0.08	+	12.15	0.0933	1
regulation of antigen processing and presentation of peptide or polysaccharide antigen via MHC class II (GO:0002580)	5	1	0.08	+	12.15	0.0933	1
protein deubiquitination involved in ubiquitin-dependent protein catabolic process (GO:0071947)	5	1	0.08	+	12.15	0.0933	1
positive regulation of melanocyte differentiation (GO:0045636)	5	1	0.08	+	12.15	0.0933	1
galactose catabolic process (GO:0019388)	5	1	0.08	+	12.15	0.0933	1
trigeminal nerve structural organization (GO:0021637)	5	1	0.08	+	12.15	0.0933	1
trigeminal nerve morphogenesis (GO:0021636)	5	1	0.08	+	12.15	0.0933	1
cellular response to epinephrine stimulus (GO:0071872)	10	2	0.16	+	12.15	0.0155	0.509
response to epinephrine (GO:0071871)	10	2	0.16	+	12.15	0.0155	0.508
Fc receptor mediated stimulatory signaling pathway (GO:0002431)	5	1	0.08	+	12.15	0.0933	1
glossopharyngeal nerve development (GO:0021563)	5	1	0.08	+	12.15	0.0933	1
spermatogonial cell division (GO:0007284)	5	1	0.08	+	12.15	0.0933	1
positive regulation of respiratory burst (GO:0060267)	5	1	0.08	+	12.15	0.0933	1
positive regulation of dendritic cell apoptotic process (GO:2000670)	5	1	0.08	+	12.15	0.0933	1
regulation of protein autoubiquitination (GO:1902498)	5	1	0.08	+	12.15	0.0933	1
positive regulation of dopamine receptor signaling pathway (GO:0060161)	5	1	0.08	+	12.15	0.0933	1
regulation of histone H3-K27 trimethylation (GO:1902464)	5	1	0.08	+	12.15	0.0933	1
bile acid biosynthetic process (GO:0006699)	15	3	0.25	+	12.15	0.00287	0.201
cellular response to indole-3-methanol (GO:0071681)	5	1	0.08	+	12.15	0.0933	1
response to indole-3-methanol (GO:0071680)	5	1	0.08	+	12.15	0.0933	1
connective tissue replacement involved in inflammatory response wound healing (GO:0002248)	5	1	0.08	+	12.15	0.0933	1
positive regulation of integrin-mediated signaling pathway (GO:2001046)	15	3	0.25	+	12.15	0.00287	0.2
ectoderm formation (GO:0001705)	5	1	0.08	+	12.15	0.0933	1
ERBB2 signaling pathway (GO:0038128)	15	3	0.25	+	12.15	0.00287	0.199
isoleucine catabolic process (GO:0006550)	5	1	0.08	+	12.15	0.0933	1
protein localization to paranode region of axon (GO:0002175)	5	1	0.08	+	12.15	0.0933	1
positive regulation of high voltage-gated calcium channel activity (GO:1901843)	5	1	0.08	+	12.15	0.0933	1
negative regulation of mitochondrial depolarization (GO:0051902)	5	1	0.08	+	12.15	0.0933	1
positive regulation of glycogen (starch) synthase activity (GO:2000467)	5	1	0.08	+	12.15	0.0933	1
positive regulation of mast cell cytokine production (GO:0032765)	5	1	0.08	+	12.15	0.0933	1
negative regulation of glucokinase activity (GO:0033132)	5	1	0.08	+	12.15	0.0933	1
actin filament reorganization (GO:0090527)	10	2	0.16	+	12.15	0.0155	0.507
positive regulation of superoxide dismutase activity (GO:1901671)	5	1	0.08	+	12.15	0.0933	1
protein retention in Golgi apparatus (GO:0045053)	5	1	0.08	+	12.15	0.0933	1
positive regulation of synaptic vesicle membrane organization (GO:1901634)	5	1	0.08	+	12.15	0.0933	1
positive regulation of postsynaptic membrane organization (GO:1901628)	5	1	0.08	+	12.15	0.0933	1
positive regulation of vesicle transport along microtubule (GO:1901610)	5	1	0.08	+	12.15	0.0933	1
hexose import across plasma membrane (GO:0140271)	5	1	0.08	+	12.15	0.0933	1
mitochondrial RNA 3'-end processing (GO:0000965)	5	1	0.08	+	12.15	0.0933	1
negative regulation of gonad development (GO:1905940)	5	1	0.08	+	12.15	0.0933	1
protein localization to juxtaparanode region of axon (GO:0071205)	5	1	0.08	+	12.15	0.0933	1
negative regulation of fatty acid transport (GO:2000192)	10	2	0.16	+	12.15	0.0155	0.506
positive regulation of hair follicle maturation (GO:0048818)	5	1	0.08	+	12.15	0.0933	1
calcium-dependent activation of synaptic vesicle fusion (GO:0099502)	5	1	0.08	+	12.15	0.0933	1
response to hydrostatic pressure (GO:0051599)	5	1	0.08	+	12.15	0.0933	1
cellular response to brain-derived neurotrophic factor stimulus (GO:1990416)	5	1	0.08	+	12.15	0.0933	1
glucose import in response to insulin stimulus (GO:0044381)	5	1	0.08	+	12.15	0.0933	1
peptidyl-lysine oxidation (GO:0018057)	5	1	0.08	+	12.15	0.0933	1
glucuronate catabolic process (GO:0006064)	5	1	0.08	+	12.15	0.0933	1
negative regulation of icosanoid secretion (GO:0032304)	5	1	0.08	+	12.15	0.0933	1
inhibitory chemical synaptic transmission (GO:0098977)	5	1	0.08	+	12.15	0.0933	1
intracellular pH elevation (GO:0051454)	5	1	0.08	+	12.15	0.0933	1
microtubule nucleation by microtubule organizing center (GO:0051418)	5	1	0.08	+	12.15	0.0933	1
heat generation (GO:0031649)	10	2	0.16	+	12.15	0.0155	0.505
xylulose 5-phosphate biosynthetic process (GO:1901159)	5	1	0.08	+	12.15	0.0933	1
positive regulation of synaptic vesicle fusion to presynaptic active zone membrane (GO:0031632)	5	1	0.08	+	12.15	0.0933	1
carbohydrate import across plasma membrane (GO:0098704)	5	1	0.08	+	12.15	0.0933	1
trans-synaptic signaling by BDNF (GO:0099191)	5	1	0.08	+	12.15	0.0933	1
negative regulation of vascular associated smooth muscle cell apoptotic process (GO:1905460)	5	1	0.08	+	12.15	0.0933	1
xylulose 5-phosphate metabolic process (GO:0051167)	5	1	0.08	+	12.15	0.0933	1
ascending aorta development (GO:0035905)	5	1	0.08	+	12.15	0.0933	1
brain-derived neurotrophic factor receptor signaling pathway (GO:0031547)	5	1	0.08	+	12.15	0.0933	1
negative regulation of response to reactive oxygen species (GO:1901032)	25	5	0.41	+	12.15	0.000111	0.0242
regulation of dense core granule transport (GO:1904809)	5	1	0.08	+	12.15	0.0933	1
regulation of CAMKK-AMPK signaling cascade (GO:1905289)	5	1	0.08	+	12.15	0.0933	1
regulation of myofibroblast differentiation (GO:1904760)	5	1	0.08	+	12.15	0.0933	1
positive regulation of intestinal lipid absorption (GO:1904731)	5	1	0.08	+	12.15	0.0933	1
positive regulation of AMPA glutamate receptor clustering (GO:1904719)	5	1	0.08	+	12.15	0.0933	1
Tie signaling pathway (GO:0048014)	5	1	0.08	+	12.15	0.0933	1
regulation of kidney size (GO:0035564)	5	1	0.08	+	12.15	0.0933	1
induction of bacterial agglutination (GO:0043152)	5	1	0.08	+	12.15	0.0933	0.999
diadenosine polyphosphate catabolic process (GO:0015961)	5	1	0.08	+	12.15	0.0933	0.998
long-chain fatty acid import across plasma membrane (GO:0015911)	5	1	0.08	+	12.15	0.0933	0.998
positive regulation of epithelial to mesenchymal transition involved in endocardial cushion formation (GO:1905007)	5	1	0.08	+	12.15	0.0933	0.997
regulation of DNA stability (GO:0097752)	5	1	0.08	+	12.15	0.0933	0.996
positive regulation of TORC2 signaling (GO:1904515)	5	1	0.08	+	12.15	0.0933	0.996
positive regulation of Notch signaling pathway involved in heart induction (GO:0035481)	5	1	0.08	+	12.15	0.0933	0.995
regulation of Notch signaling pathway involved in heart induction (GO:0035480)	5	1	0.08	+	12.15	0.0933	0.994
fatty-acyl-CoA biosynthetic process (GO:0046949)	5	1	0.08	+	12.15	0.0933	0.994
positive regulation of intestinal absorption (GO:1904480)	5	1	0.08	+	12.15	0.0933	0.993
chemorepulsion of axon (GO:0061643)	5	1	0.08	+	12.15	0.0933	0.992
glucose-6-phosphate transport (GO:0015760)	5	1	0.08	+	12.15	0.0933	0.992
pentose-phosphate shunt, non-oxidative branch (GO:0009052)	5	1	0.08	+	12.15	0.0933	0.991
bundle of His cell action potential (GO:0086043)	5	1	0.08	+	12.15	0.0933	0.99
hexose phosphate transport (GO:0015712)	5	1	0.08	+	12.15	0.0933	0.99
bundle of His cell to Purkinje myocyte signaling (GO:0086028)	5	1	0.08	+	12.15	0.0933	0.989
negative regulation of triglyceride catabolic process (GO:0010897)	5	1	0.08	+	12.15	0.0933	0.988
axon midline choice point recognition (GO:0016199)	5	1	0.08	+	12.15	0.0933	0.988
positive regulation of dopaminergic neuron differentiation (GO:1904340)	5	1	0.08	+	12.15	0.0933	0.987
stress response to metal ion (GO:0097501)	10	2	0.16	+	12.15	0.0155	0.504
diterpenoid catabolic process (GO:0016103)	5	1	0.08	+	12.15	0.0933	0.986
sympathetic neuron axon guidance (GO:0097492)	5	1	0.08	+	12.15	0.0933	0.986
negative regulation of iron ion transmembrane transport (GO:0034760)	5	1	0.08	+	12.15	0.0933	0.985
retinoic acid catabolic process (GO:0034653)	5	1	0.08	+	12.15	0.0933	0.984
regulation of microglial cell mediated cytotoxicity (GO:1904149)	5	1	0.08	+	12.15	0.0933	0.984
negative regulation of alkaline phosphatase activity (GO:0010693)	5	1	0.08	+	12.15	0.0933	0.983
regulation of protein tyrosine phosphatase activity (GO:1903613)	5	1	0.08	+	12.15	0.0933	0.982
opsonization (GO:0008228)	5	1	0.08	+	12.15	0.0933	0.982
epithelial fluid transport (GO:0042045)	10	2	0.16	+	12.15	0.0155	0.503
cholesterol esterification (GO:0034435)	5	1	0.08	+	12.15	0.0933	0.981
sterol esterification (GO:0034434)	5	1	0.08	+	12.15	0.0933	0.981
steroid esterification (GO:0034433)	5	1	0.08	+	12.15	0.0933	0.98
gamma-aminobutyric acid receptor clustering (GO:0097112)	5	1	0.08	+	12.15	0.0933	0.979
carbon catabolite activation of transcription (GO:0045991)	5	1	0.08	+	12.15	0.0933	0.979
carbon catabolite regulation of transcription (GO:0045990)	5	1	0.08	+	12.15	0.0933	0.978
negative regulation of catecholamine metabolic process (GO:0045914)	5	1	0.08	+	12.15	0.0933	0.977
glucuronate catabolic process to xylulose 5-phosphate (GO:0019640)	5	1	0.08	+	12.15	0.0933	0.977
atrial septum primum morphogenesis (GO:0003289)	5	1	0.08	+	12.15	0.0933	0.976
endocardial cushion fusion (GO:0003274)	5	1	0.08	+	12.15	0.0933	0.975
regulation of branching involved in salivary gland morphogenesis by mesenchymal-epithelial signaling (GO:0060665)	5	1	0.08	+	12.15	0.0933	0.975
glial cell apoptotic process (GO:0034349)	5	1	0.08	+	12.15	0.0933	0.974
regulation of twitch skeletal muscle contraction (GO:0014724)	5	1	0.08	+	12.15	0.0933	0.973
pH reduction (GO:0045851)	5	1	0.08	+	12.15	0.0933	0.973
propionate metabolic process (GO:0019541)	5	1	0.08	+	12.15	0.0933	0.972
mitral valve formation (GO:0003192)	5	1	0.08	+	12.15	0.0933	0.971
negative regulation of hexokinase activity (GO:1903300)	5	1	0.08	+	12.15	0.0933	0.971
formaldehyde metabolic process (GO:0046292)	5	1	0.08	+	12.15	0.0933	0.97
epoxygenase P450 pathway (GO:0019373)	36	7	0.59	+	11.82	5.37e-06	0.00273
negative regulation of response to oxidative stress (GO:1902883)	31	6	0.51	+	11.76	2.63e-05	0.00901
transport across blood-brain barrier (GO:0150104)	21	4	0.35	+	11.57	0.000653	0.0741
regulation of extracellular matrix disassembly (GO:0010715)	16	3	0.26	+	11.39	0.00336	0.218
regulation of ER to Golgi vesicle-mediated transport (GO:0060628)	16	3	0.26	+	11.39	0.00336	0.217
vascular transport (GO:0010232)	22	4	0.36	+	11.05	0.000762	0.084
positive regulation of cholesterol biosynthetic process (GO:0045542)	11	2	0.18	+	11.05	0.0181	0.549
neuronal action potential propagation (GO:0019227)	11	2	0.18	+	11.05	0.0181	0.548
cellular response to follicle-stimulating hormone stimulus (GO:0071372)	11	2	0.18	+	11.05	0.0181	0.547
positive regulation of mitochondrial calcium ion concentration (GO:0051561)	11	2	0.18	+	11.05	0.0181	0.546
positive regulation of sterol biosynthetic process (GO:0106120)	11	2	0.18	+	11.05	0.0181	0.545
positive regulation of synaptic transmission, cholinergic (GO:0032224)	11	2	0.18	+	11.05	0.0181	0.544
action potential propagation (GO:0098870)	11	2	0.18	+	11.05	0.0181	0.543
behavioral response to ethanol (GO:0048149)	11	2	0.18	+	11.05	0.0181	0.542
regulation of nitric oxide mediated signal transduction (GO:0010749)	11	2	0.18	+	11.05	0.0181	0.541
retina vasculature morphogenesis in camera-type eye (GO:0061299)	11	2	0.18	+	11.05	0.0181	0.54
regulation of branching involved in salivary gland morphogenesis (GO:0060693)	11	2	0.18	+	11.05	0.0181	0.539
positive regulation of steroid biosynthetic process (GO:0010893)	29	5	0.48	+	10.48	0.000205	0.0362
linoleic acid metabolic process (GO:0043651)	30	5	0.49	+	10.13	0.000236	0.0399
regulation of neuroinflammatory response (GO:0150077)	30	5	0.49	+	10.13	0.000236	0.0395
detoxification of copper ion (GO:0010273)	6	1	0.1	+	10.13	0.108	1
positive regulation of epidermal growth factor-activated receptor activity (GO:0045741)	12	2	0.2	+	10.13	0.0209	0.592
branchiomotor neuron axon guidance (GO:0021785)	6	1	0.1	+	10.13	0.108	1
negative regulation of protein targeting to mitochondrion (GO:1903215)	6	1	0.1	+	10.13	0.108	1
pyrimidine ribonucleoside catabolic process (GO:0046133)	6	1	0.1	+	10.13	0.108	1
pyrimidine ribonucleoside metabolic process (GO:0046131)	6	1	0.1	+	10.13	0.108	1
DNA damage induced protein phosphorylation (GO:0006975)	6	1	0.1	+	10.13	0.108	1
regulation of growth hormone receptor signaling pathway (GO:0060398)	6	1	0.1	+	10.13	0.108	1
positive regulation of maintenance of sister chromatid cohesion (GO:0034093)	6	1	0.1	+	10.13	0.108	1
glutamine transport (GO:0006868)	6	1	0.1	+	10.13	0.108	1
water transport (GO:0006833)	18	3	0.3	+	10.13	0.00451	0.262
cardioblast differentiation (GO:0010002)	6	1	0.1	+	10.13	0.108	1
Mo-molybdopterin cofactor biosynthetic process (GO:0006777)	6	1	0.1	+	10.13	0.108	1
positive regulation of apoptotic DNA fragmentation (GO:1902512)	6	1	0.1	+	10.13	0.108	1
pre-B cell differentiation (GO:0002329)	6	1	0.1	+	10.13	0.108	1
plasma cell differentiation (GO:0002317)	6	1	0.1	+	10.13	0.108	1
mesonephric duct development (GO:0072177)	6	1	0.1	+	10.13	0.108	1
negative regulation of lipase activity (GO:0060192)	18	3	0.3	+	10.13	0.00451	0.261
positive regulation of skeletal muscle cell differentiation (GO:2001016)	6	1	0.1	+	10.13	0.108	1
renal vesicle formation (GO:0072033)	6	1	0.1	+	10.13	0.108	1
oviduct development (GO:0060066)	6	1	0.1	+	10.13	0.108	1
indolalkylamine metabolic process (GO:0006586)	12	2	0.2	+	10.13	0.0209	0.591
vestibular reflex (GO:0060005)	6	1	0.1	+	10.13	0.108	1
tryptophan metabolic process (GO:0006568)	12	2	0.2	+	10.13	0.0209	0.59
regulation of hepatic stellate cell activation (GO:2000489)	12	2	0.2	+	10.13	0.0209	0.589
positive regulation of cAMP-dependent protein kinase activity (GO:2000481)	6	1	0.1	+	10.13	0.108	1
collagen-activated tyrosine kinase receptor signaling pathway (GO:0038063)	12	2	0.2	+	10.13	0.0209	0.588
positive regulation of cardioblast differentiation (GO:0051891)	6	1	0.1	+	10.13	0.108	1
blood vessel endothelial cell proliferation involved in sprouting angiogenesis (GO:0002043)	6	1	0.1	+	10.13	0.108	1
succinate transmembrane transport (GO:0071422)	6	1	0.1	+	10.13	0.108	1
manganese ion transmembrane transport (GO:0071421)	6	1	0.1	+	10.13	0.108	1
presynaptic active zone organization (GO:1990709)	6	1	0.1	+	10.13	0.108	1
positive regulation of histone deacetylase activity (GO:1901727)	6	1	0.1	+	10.13	0.108	1
regulation of integrin biosynthetic process (GO:0045113)	6	1	0.1	+	10.13	0.108	1
mitochondrial tRNA modification (GO:0070900)	6	1	0.1	+	10.13	0.108	1
positive regulation of glucocorticoid receptor signaling pathway (GO:2000324)	6	1	0.1	+	10.13	0.108	1
cellular response to cGMP (GO:0071321)	6	1	0.1	+	10.13	0.108	1
regulation of superoxide dismutase activity (GO:1901668)	6	1	0.1	+	10.13	0.108	1
regulation of vesicle transport along microtubule (GO:1901608)	6	1	0.1	+	10.13	0.108	1
cellular response to bacterial lipopeptide (GO:0071221)	6	1	0.1	+	10.13	0.108	1
cellular response to bacterial lipoprotein (GO:0071220)	6	1	0.1	+	10.13	0.108	1
piRNA biosynthetic process (GO:1990511)	6	1	0.1	+	10.13	0.108	1
replicative senescence (GO:0090399)	12	2	0.2	+	10.13	0.0209	0.587
regulation of protein catabolic process at postsynapse, modulating synaptic transmission (GO:0099576)	6	1	0.1	+	10.13	0.108	1
citrate metabolic process (GO:0006101)	6	1	0.1	+	10.13	0.108	1
elastin metabolic process (GO:0051541)	6	1	0.1	+	10.13	0.108	1
regulation of type B pancreatic cell development (GO:2000074)	6	1	0.1	+	10.13	0.108	1
response to follicle-stimulating hormone (GO:0032354)	12	2	0.2	+	10.13	0.0209	0.586
regulation of male gonad development (GO:2000018)	12	2	0.2	+	10.13	0.0209	0.585
ethanol oxidation (GO:0006069)	6	1	0.1	+	10.13	0.108	1
negative regulation of phospholipid biosynthetic process (GO:0071072)	6	1	0.1	+	10.13	0.108	1
regulation of endosome to plasma membrane protein transport (GO:1905749)	6	1	0.1	+	10.13	0.108	1
regulation of membrane repolarization during action potential (GO:0098903)	6	1	0.1	+	10.13	0.108	1
mitochondrial RNA modification (GO:1900864)	6	1	0.1	+	10.13	0.108	1
positive regulation of MAPKKK cascade by fibroblast growth factor receptor signaling pathway (GO:0090080)	6	1	0.1	+	10.13	0.108	1
monocyte aggregation (GO:0070487)	6	1	0.1	+	10.13	0.108	1
positive regulation of appetite (GO:0032100)	6	1	0.1	+	10.13	0.108	1
stress response to copper ion (GO:1990169)	6	1	0.1	+	10.13	0.108	1
mitochondrial fragmentation involved in apoptotic process (GO:0043653)	12	2	0.2	+	10.13	0.0209	0.584
response to bacterial lipopeptide (GO:0070339)	6	1	0.1	+	10.13	0.108	1
positive regulation of response to food (GO:0032097)	6	1	0.1	+	10.13	0.108	1
prosthetic group metabolic process (GO:0051189)	6	1	0.1	+	10.13	0.108	1
molybdopterin cofactor metabolic process (GO:0043545)	6	1	0.1	+	10.13	0.108	1
negative regulation of relaxation of muscle (GO:1901078)	6	1	0.1	+	10.13	0.108	1
positive regulation of cytochrome-c oxidase activity (GO:1904960)	6	1	0.1	+	10.13	0.108	1
positive regulation of enamel mineralization (GO:0070175)	6	1	0.1	+	10.13	0.108	1
regulation of retrograde transport, endosome to Golgi (GO:1905279)	6	1	0.1	+	10.13	0.108	1
positive regulation of electron transfer activity (GO:1904734)	6	1	0.1	+	10.13	0.108	1
positive regulation of viral transcription (GO:0050434)	6	1	0.1	+	10.13	0.108	1
mitochondrial protein catabolic process (GO:0035694)	6	1	0.1	+	10.13	0.108	1
regulation of epithelial to mesenchymal transition involved in endocardial cushion formation (GO:1905005)	6	1	0.1	+	10.13	0.108	1
connective tissue replacement (GO:0097709)	6	1	0.1	+	10.13	0.108	1
L-arginine import across plasma membrane (GO:0097638)	6	1	0.1	+	10.13	0.108	1
negative regulation of ruffle assembly (GO:1900028)	6	1	0.1	+	10.13	0.108	1
negative regulation of eating behavior (GO:1903999)	6	1	0.1	+	10.13	0.108	1
regulation of cellular response to macrophage colony-stimulating factor stimulus (GO:1903972)	6	1	0.1	+	10.13	0.108	1
regulation of response to macrophage colony-stimulating factor (GO:1903969)	6	1	0.1	+	10.13	0.108	1
regulation of TORC2 signaling (GO:1903939)	6	1	0.1	+	10.13	0.108	1
canalicular bile acid transport (GO:0015722)	6	1	0.1	+	10.13	0.108	1
quinolinate metabolic process (GO:0046874)	6	1	0.1	+	10.13	0.108	1
positive regulation of neuron projection arborization (GO:0150012)	6	1	0.1	+	10.13	0.108	1
negative regulation of macrophage chemotaxis (GO:0010760)	6	1	0.1	+	10.13	0.108	1
negative regulation of cGMP-mediated signaling (GO:0010754)	6	1	0.1	+	10.13	0.108	1
ganglioside biosynthetic process via lactosylceramide (GO:0010706)	6	1	0.1	+	10.13	0.108	1
tetrahydrofolate biosynthetic process (GO:0046654)	6	1	0.1	+	10.13	0.108	1
negative regulation of membrane depolarization (GO:1904180)	6	1	0.1	+	10.13	0.108	1
muscle cell apoptotic process (GO:0010657)	18	3	0.3	+	10.13	0.00451	0.26
cell adhesion involved in heart morphogenesis (GO:0061343)	6	1	0.1	+	10.13	0.108	1
retinal pigment epithelium development (GO:0003406)	6	1	0.1	+	10.13	0.108	1
myoblast fusion involved in skeletal muscle regeneration (GO:0014905)	6	1	0.1	+	10.13	0.108	1
Mo-molybdopterin cofactor metabolic process (GO:0019720)	6	1	0.1	+	10.13	0.108	1
skeletal muscle cell proliferation (GO:0014856)	6	1	0.1	+	10.13	0.108	1
postsynaptic density protein 95 clustering (GO:0097119)	6	1	0.1	+	10.13	0.108	1
NMDA glutamate receptor clustering (GO:0097114)	6	1	0.1	+	10.13	0.108	1
fatty acid omega-oxidation (GO:0010430)	6	1	0.1	+	10.13	0.108	1
negative regulation of translational elongation (GO:0045900)	6	1	0.1	+	10.13	0.108	1
septum primum development (GO:0003284)	6	1	0.1	+	10.13	0.108	1
ureteric bud elongation (GO:0060677)	6	1	0.1	+	10.13	0.108	1
salivary gland cavitation (GO:0060662)	6	1	0.1	+	10.13	0.108	1
regulation of tau-protein kinase activity (GO:1902947)	12	2	0.2	+	10.13	0.0209	0.583
tube lumen cavitation (GO:0060605)	6	1	0.1	+	10.13	0.108	1
pentose metabolic process (GO:0019321)	13	2	0.21	+	9.35	0.0239	0.641
regulation of high voltage-gated calcium channel activity (GO:1901841)	13	2	0.21	+	9.35	0.0239	0.64
regulation of hydrogen peroxide-mediated programmed cell death (GO:1901298)	13	2	0.21	+	9.35	0.0239	0.639
viral RNA genome replication (GO:0039694)	13	2	0.21	+	9.35	0.0239	0.638
regulation of neuron projection arborization (GO:0150011)	13	2	0.21	+	9.35	0.0239	0.637
positive regulation of cytoplasmic transport (GO:1903651)	13	2	0.21	+	9.35	0.0239	0.636
retinal rod cell development (GO:0046548)	13	2	0.21	+	9.35	0.0239	0.635
response to leptin (GO:0044321)	20	3	0.33	+	9.11	0.00586	0.302
positive regulation of vascular associated smooth muscle cell migration (GO:1904754)	20	3	0.33	+	9.11	0.00586	0.301
postsynaptic density organization (GO:0097106)	20	3	0.33	+	9.11	0.00586	0.3
regulation of hydrogen peroxide-induced cell death (GO:1903205)	34	5	0.56	+	8.94	0.000396	0.0558
regulation of response to reactive oxygen species (GO:1901031)	41	6	0.67	+	8.89	0.000106	0.0242
negative regulation of cardiac muscle hypertrophy in response to stress (GO:1903243)	7	1	0.12	+	8.68	0.122	1
negative regulation of hydrogen peroxide-induced neuron death (GO:1903208)	7	1	0.12	+	8.68	0.122	1
regulation of hydrogen peroxide-induced neuron death (GO:1903207)	7	1	0.12	+	8.68	0.122	1
negative regulation of antigen processing and presentation (GO:0002578)	7	1	0.12	+	8.68	0.122	1
regulation of melanocyte differentiation (GO:0045634)	7	1	0.12	+	8.68	0.122	1
CMP metabolic process (GO:0046035)	7	1	0.12	+	8.68	0.122	1
copper ion transport (GO:0006825)	14	2	0.23	+	8.68	0.027	0.683
blood vessel maturation (GO:0001955)	7	1	0.12	+	8.68	0.122	1
negative regulation of cytoplasmic translation (GO:2000766)	7	1	0.12	+	8.68	0.122	1
monoacylglycerol catabolic process (GO:0052651)	7	1	0.12	+	8.68	0.122	1
cell proliferation involved in metanephros development (GO:0072203)	7	1	0.12	+	8.68	0.122	1
regulation of interleukin-1-mediated signaling pathway (GO:2000659)	7	1	0.12	+	8.68	0.122	1
maintenance of protein location in extracellular region (GO:0071694)	7	1	0.12	+	8.68	0.122	1
positive regulation of gastrulation (GO:2000543)	7	1	0.12	+	8.68	0.122	1
regulation of cellular pH reduction (GO:0032847)	7	1	0.12	+	8.68	0.122	1
adiponectin-activated signaling pathway (GO:0033211)	7	1	0.12	+	8.68	0.122	1
positive regulation of neuron maturation (GO:0014042)	7	1	0.12	+	8.68	0.122	1
regulation of neuron maturation (GO:0014041)	14	2	0.23	+	8.68	0.027	0.682
protein localization to endoplasmic reticulum exit site (GO:0070973)	7	1	0.12	+	8.68	0.122	1
negative regulation of hair follicle development (GO:0051799)	7	1	0.12	+	8.68	0.122	1
negative regulation of nitric-oxide synthase biosynthetic process (GO:0051771)	7	1	0.12	+	8.68	0.122	1
positive regulation of immature T cell proliferation in thymus (GO:0033092)	7	1	0.12	+	8.68	0.122	1
positive regulation of immature T cell proliferation (GO:0033091)	7	1	0.12	+	8.68	0.122	1
regulation of postsynaptic membrane organization (GO:1901626)	7	1	0.12	+	8.68	0.122	1
stress-induced premature senescence (GO:0090400)	7	1	0.12	+	8.68	0.122	1
CMP catabolic process (GO:0006248)	7	1	0.12	+	8.68	0.122	1
positive regulation of axon extension involved in axon guidance (GO:0048842)	7	1	0.12	+	8.68	0.122	1
synaptic membrane adhesion (GO:0099560)	28	4	0.46	+	8.68	0.0017	0.146
negative regulation of fatty acid beta-oxidation (GO:0031999)	7	1	0.12	+	8.68	0.122	1
positive regulation of arachidonic acid secretion (GO:0090238)	7	1	0.12	+	8.68	0.122	1
ethanol metabolic process (GO:0006067)	14	2	0.23	+	8.68	0.027	0.681
response to nitrosative stress (GO:0051409)	7	1	0.12	+	8.68	0.122	1
positive regulation of pigment cell differentiation (GO:0050942)	7	1	0.12	+	8.68	0.122	1
negative regulation of adenylate cyclase-activating G protein-coupled receptor signaling pathway (GO:0106072)	14	2	0.23	+	8.68	0.027	0.68
sensory perception of sweet taste (GO:0050916)	7	1	0.12	+	8.68	0.122	1
maintenance of postsynaptic specialization structure (GO:0098880)	7	1	0.12	+	8.68	0.122	1
positive regulation of response to nutrient levels (GO:0032109)	7	1	0.12	+	8.68	0.122	1
positive regulation of response to extracellular stimulus (GO:0032106)	7	1	0.12	+	8.68	0.122	1
dicarboxylic acid catabolic process (GO:0043649)	14	2	0.23	+	8.68	0.027	0.679
positive regulation of DNA damage response, signal transduction by p53 class mediator (GO:0043517)	14	2	0.23	+	8.68	0.027	0.678
regulation of activation-induced cell death of T cells (GO:0070235)	7	1	0.12	+	8.68	0.122	1
negative regulation of lipoprotein lipase activity (GO:0051005)	7	1	0.12	+	8.68	0.122	1
regulation of adiponectin secretion (GO:0070163)	7	1	0.12	+	8.68	0.122	1
plasma membrane to endosome transport (GO:0048227)	7	1	0.12	+	8.68	0.122	1
9-cis-retinoic acid metabolic process (GO:0042905)	7	1	0.12	+	8.68	0.122	1
9-cis-retinoic acid biosynthetic process (GO:0042904)	7	1	0.12	+	8.68	0.122	1
regulation of metallopeptidase activity (GO:1905048)	14	2	0.23	+	8.68	0.027	0.677
negative regulation of macrophage cytokine production (GO:0010936)	14	2	0.23	+	8.68	0.027	0.676
positive regulation of anion transmembrane transport (GO:1903961)	14	2	0.23	+	8.68	0.027	0.675
succinate transport (GO:0015744)	7	1	0.12	+	8.68	0.122	1
positive regulation of hormone biosynthetic process (GO:0046886)	14	2	0.23	+	8.68	0.027	0.674
positive regulation of odontogenesis (GO:0042482)	7	1	0.12	+	8.68	0.122	1
axon choice point recognition (GO:0016198)	7	1	0.12	+	8.68	0.122	1
terpenoid catabolic process (GO:0016115)	7	1	0.12	+	8.68	0.122	1
regulation of iron ion transmembrane transport (GO:0034759)	7	1	0.12	+	8.68	0.122	1
regulation of mRNA export from nucleus (GO:0010793)	7	1	0.12	+	8.68	0.122	1
negative regulation of phospholipid metabolic process (GO:1903726)	7	1	0.12	+	8.68	0.122	1
folic acid metabolic process (GO:0046655)	7	1	0.12	+	8.68	0.122	1
regulation of microglial cell migration (GO:1904139)	7	1	0.12	+	8.68	0.122	1
cardiac muscle cell apoptotic process (GO:0010659)	14	2	0.23	+	8.68	0.027	0.673
regulation of cholangiocyte proliferation (GO:1904054)	7	1	0.12	+	8.68	0.122	1
regulation of anion channel activity (GO:0010359)	14	2	0.23	+	8.68	0.027	0.671
tricuspid valve morphogenesis (GO:0003186)	7	1	0.12	+	8.68	0.122	1
cerebral cortex tangential migration (GO:0021800)	7	1	0.12	+	8.68	0.122	1
arachidonic acid metabolic process (GO:0019369)	78	11	1.28	+	8.57	2.04e-07	0.000169
basement membrane organization (GO:0071711)	29	4	0.48	+	8.38	0.00191	0.154
negative regulation of organic acid transport (GO:0032891)	29	4	0.48	+	8.38	0.00191	0.153
acyl-CoA biosynthetic process (GO:0071616)	22	3	0.36	+	8.29	0.00743	0.346
postsynaptic specialization organization (GO:0099084)	22	3	0.36	+	8.29	0.00743	0.345
thioester biosynthetic process (GO:0035384)	22	3	0.36	+	8.29	0.00743	0.344
trans-synaptic signaling, modulating synaptic transmission (GO:0099550)	15	2	0.25	+	8.1	0.0303	0.725
fibroblast apoptotic process (GO:0044346)	15	2	0.25	+	8.1	0.0303	0.724
acetyl-CoA biosynthetic process (GO:0006085)	15	2	0.25	+	8.1	0.0303	0.723
coumarin metabolic process (GO:0009804)	15	2	0.25	+	8.1	0.0303	0.722
phenylpropanoid metabolic process (GO:0009698)	15	2	0.25	+	8.1	0.0303	0.721
neurotrophin TRK receptor signaling pathway (GO:0048011)	15	2	0.25	+	8.1	0.0303	0.72
negative regulation of neuroinflammatory response (GO:0150079)	15	2	0.25	+	8.1	0.0303	0.719
striated muscle cell apoptotic process (GO:0010658)	15	2	0.25	+	8.1	0.0303	0.718
regulation of DNA catabolic process (GO:1903624)	15	2	0.25	+	8.1	0.0303	0.717
short-chain fatty acid metabolic process (GO:0046459)	15	2	0.25	+	8.1	0.0303	0.716
positive regulation of steroid metabolic process (GO:0045940)	45	6	0.74	+	8.1	0.000168	0.0332
negative regulation of smooth muscle cell apoptotic process (GO:0034392)	15	2	0.25	+	8.1	0.0303	0.715
olfactory bulb interneuron differentiation (GO:0021889)	15	2	0.25	+	8.1	0.0303	0.714
neurotransmitter-gated ion channel clustering (GO:0072578)	15	2	0.25	+	8.1	0.0303	0.713
negative regulation of oxidative stress-induced cell death (GO:1903202)	53	7	0.87	+	8.03	5.08e-05	0.0134
regulation of integrin-mediated signaling pathway (GO:2001044)	23	3	0.38	+	7.93	0.0083	0.37
long-chain fatty acid metabolic process (GO:0001676)	123	16	2.02	+	7.9	9.97e-10	2.24e-06
regulation of maintenance of mitotic sister chromatid cohesion (GO:0034182)	8	1	0.13	+	7.6	0.137	1
pyrimidine nucleoside catabolic process (GO:0046135)	8	1	0.13	+	7.6	0.137	1
negative regulation of toll-like receptor 4 signaling pathway (GO:0034144)	8	1	0.13	+	7.6	0.137	1
acute-phase response (GO:0006953)	32	4	0.53	+	7.6	0.00264	0.189
dCMP metabolic process (GO:0046063)	8	1	0.13	+	7.6	0.137	1
regulation of transcription by glucose (GO:0046015)	8	1	0.13	+	7.6	0.137	1
myelination in peripheral nervous system (GO:0022011)	32	4	0.53	+	7.6	0.00264	0.189
NADPH regeneration (GO:0006740)	16	2	0.26	+	7.6	0.0337	0.692
double-strand break repair involved in meiotic recombination (GO:1990918)	8	1	0.13	+	7.6	0.137	1
granzyme-mediated programmed cell death signaling pathway (GO:0140507)	8	1	0.13	+	7.6	0.137	1
tryptophan catabolic process (GO:0006569)	8	1	0.13	+	7.6	0.137	1
isoleucine metabolic process (GO:0006549)	8	1	0.13	+	7.6	0.137	1
regulation of relaxation of cardiac muscle (GO:1901897)	8	1	0.13	+	7.6	0.137	1
mitochondrial tRNA processing (GO:0090646)	8	1	0.13	+	7.6	0.137	1
iron import into cell (GO:0033212)	8	1	0.13	+	7.6	0.137	1
regulation of glycogen (starch) synthase activity (GO:2000465)	8	1	0.13	+	7.6	0.137	1
regulation of mast cell cytokine production (GO:0032763)	8	1	0.13	+	7.6	0.137	1
collagen-activated signaling pathway (GO:0038065)	16	2	0.26	+	7.6	0.0337	0.691
reelin-mediated signaling pathway (GO:0038026)	8	1	0.13	+	7.6	0.137	1
negative regulation of glutamate secretion (GO:0014050)	8	1	0.13	+	7.6	0.137	1
regulation of cardioblast differentiation (GO:0051890)	8	1	0.13	+	7.6	0.137	1
Schwann cell differentiation (GO:0014037)	40	5	0.66	+	7.6	0.000777	0.085
cellular response to gonadotropin stimulus (GO:0071371)	16	2	0.26	+	7.6	0.0337	0.69
regulation of bile acid biosynthetic process (GO:0070857)	16	2	0.26	+	7.6	0.0337	0.689
anterograde axonal protein transport (GO:0099641)	8	1	0.13	+	7.6	0.137	1
dCMP catabolic process (GO:0006249)	8	1	0.13	+	7.6	0.137	1
UMP biosynthetic process (GO:0006222)	8	1	0.13	+	7.6	0.137	1
response to bacterial lipoprotein (GO:0032493)	8	1	0.13	+	7.6	0.137	1
positive regulation of Wnt signaling pathway, planar cell polarity pathway (GO:2000096)	8	1	0.13	+	7.6	0.137	1
serine transport (GO:0032329)	8	1	0.13	+	7.6	0.137	1
galactose metabolic process (GO:0006012)	8	1	0.13	+	7.6	0.137	1
regulation of transforming growth factor beta activation (GO:1901388)	8	1	0.13	+	7.6	0.137	1
peripheral nervous system axon ensheathment (GO:0032292)	32	4	0.53	+	7.6	0.00264	0.188
regulation of synaptic transmission, cholinergic (GO:0032222)	16	2	0.26	+	7.6	0.0337	0.688
response to cGMP (GO:0070305)	8	1	0.13	+	7.6	0.137	1
cardiolipin biosynthetic process (GO:0032049)	8	1	0.13	+	7.6	0.137	1
regulation of histone H3-K36 methylation (GO:0000414)	8	1	0.13	+	7.6	0.137	1
protein localization to presynapse (GO:1905383)	8	1	0.13	+	7.6	0.137	1
chiasma assembly (GO:0051026)	8	1	0.13	+	7.6	0.137	1
regulation of enamel mineralization (GO:0070173)	8	1	0.13	+	7.6	0.137	1
positive regulation of tooth mineralization (GO:0070172)	8	1	0.13	+	7.6	0.137	1
positive regulation of developmental pigmentation (GO:0048087)	8	1	0.13	+	7.6	0.137	1
tRNA 3'-end processing (GO:0042780)	8	1	0.13	+	7.6	0.137	1
very long-chain fatty acid catabolic process (GO:0042760)	8	1	0.13	+	7.6	0.137	1
diadenosine polyphosphate metabolic process (GO:0015959)	8	1	0.13	+	7.6	0.137	1
pyrimidine ribonucleoside monophosphate catabolic process (GO:0009175)	8	1	0.13	+	7.6	0.137	1
pyrimidine ribonucleoside monophosphate biosynthetic process (GO:0009174)	8	1	0.13	+	7.6	0.137	1
aromatic amino acid transport (GO:0015801)	8	1	0.13	+	7.6	0.137	1
negative regulation of microglial cell activation (GO:1903979)	8	1	0.13	+	7.6	0.137	1
negative regulation of glial cell migration (GO:1903976)	8	1	0.13	+	7.6	0.137	1
positive regulation of cardiac epithelial to mesenchymal transition (GO:0062043)	8	1	0.13	+	7.6	0.137	1
photoreceptor cell morphogenesis (GO:0008594)	8	1	0.13	+	7.6	0.137	1
regulation of triglyceride catabolic process (GO:0010896)	16	2	0.26	+	7.6	0.0337	0.687
indole-containing compound catabolic process (GO:0042436)	8	1	0.13	+	7.6	0.137	1
quaternary ammonium group transport (GO:0015697)	16	2	0.26	+	7.6	0.0337	0.687
negative regulation of iron ion transport (GO:0034757)	8	1	0.13	+	7.6	0.137	1
negative regulation of plasminogen activation (GO:0010757)	8	1	0.13	+	7.6	0.137	1
transepithelial chloride transport (GO:0030321)	8	1	0.13	+	7.6	0.137	1
regulation of inorganic anion transmembrane transport (GO:1903795)	8	1	0.13	+	7.6	0.137	1
negative regulation of establishment of protein localization to mitochondrion (GO:1903748)	8	1	0.13	+	7.6	0.137	1
negative regulation of mitochondrial fusion (GO:0010637)	8	1	0.13	+	7.6	0.137	1
heparan sulfate proteoglycan catabolic process (GO:0030200)	8	1	0.13	+	7.6	0.137	1
negative regulation of cardiac muscle adaptation (GO:0010616)	8	1	0.13	+	7.6	0.137	1
establishment of blood-brain barrier (GO:0060856)	8	1	0.13	+	7.6	0.137	1
negative regulation of phospholipase activity (GO:0010519)	8	1	0.13	+	7.6	0.137	1
postsynaptic density assembly (GO:0097107)	8	1	0.13	+	7.6	0.137	1
negative regulation of striated muscle contraction (GO:0045988)	8	1	0.13	+	7.6	0.137	1
GDP-mannose metabolic process (GO:0019673)	8	1	0.13	+	7.6	0.137	1
anterior commissure morphogenesis (GO:0021960)	8	1	0.13	+	7.6	0.137	1
positive regulation of histone H3-K27 methylation (GO:0061087)	8	1	0.13	+	7.6	0.137	1
atrioventricular valve formation (GO:0003190)	8	1	0.13	+	7.6	0.137	1
epithelial cell proliferation involved in liver morphogenesis (GO:0072575)	8	1	0.13	+	7.6	0.137	1
hepatocyte proliferation (GO:0072574)	8	1	0.13	+	7.6	0.137	1
tricuspid valve development (GO:0003175)	8	1	0.13	+	7.6	0.137	1
zinc ion transmembrane transport (GO:0071577)	24	3	0.39	+	7.6	0.00923	0.393
positive regulation of fibroblast migration (GO:0010763)	24	3	0.39	+	7.6	0.00923	0.392
regulation of fibroblast growth factor receptor signaling pathway (GO:0040036)	33	4	0.54	+	7.37	0.00293	0.202
axonal fasciculation (GO:0007413)	25	3	0.41	+	7.29	0.0102	0.422
cellular zinc ion homeostasis (GO:0006882)	25	3	0.41	+	7.29	0.0102	0.42
oocyte maturation (GO:0001556)	25	3	0.41	+	7.29	0.0102	0.419
medium-chain fatty acid metabolic process (GO:0051791)	25	3	0.41	+	7.29	0.0102	0.418
positive regulation of fatty acid transport (GO:2000193)	25	3	0.41	+	7.29	0.0102	0.417
myelin assembly (GO:0032288)	25	3	0.41	+	7.29	0.0102	0.416
neuron projection fasciculation (GO:0106030)	25	3	0.41	+	7.29	0.0102	0.415
cell adhesion mediated by integrin (GO:0033627)	42	5	0.69	+	7.23	0.00095	0.0992
phosphatidylcholine biosynthetic process (GO:0006656)	17	2	0.28	+	7.15	0.0373	0.734
viral genome replication (GO:0019079)	17	2	0.28	+	7.15	0.0373	0.733
response to hydroperoxide (GO:0033194)	17	2	0.28	+	7.15	0.0373	0.732
cellular response to arsenic-containing substance (GO:0071243)	17	2	0.28	+	7.15	0.0373	0.731
cellular response to leptin stimulus (GO:0044320)	17	2	0.28	+	7.15	0.0373	0.73
very long-chain fatty acid metabolic process (GO:0000038)	34	4	0.56	+	7.15	0.00323	0.216
response to gonadotropin (GO:0034698)	17	2	0.28	+	7.15	0.0373	0.729
regulation of blood vessel endothelial cell proliferation involved in sprouting angiogenesis (GO:1903587)	17	2	0.28	+	7.15	0.0373	0.728
pulmonary valve morphogenesis (GO:0003184)	17	2	0.28	+	7.15	0.0373	0.727
Schwann cell development (GO:0014044)	35	4	0.58	+	6.94	0.00355	0.227
positive regulation of AMPA receptor activity (GO:2000969)	9	1	0.15	+	6.75	0.151	1
multivesicular body sorting pathway (GO:0071985)	36	4	0.59	+	6.75	0.0039	0.236
activation-induced cell death of T cells (GO:0006924)	9	1	0.15	+	6.75	0.151	1
regulation of maintenance of sister chromatid cohesion (GO:0034091)	9	1	0.15	+	6.75	0.151	1
tangential migration from the subventricular zone to the olfactory bulb (GO:0022028)	9	1	0.15	+	6.75	0.151	1
male mating behavior (GO:0060179)	9	1	0.15	+	6.75	0.151	1
collagen biosynthetic process (GO:0032964)	9	1	0.15	+	6.75	0.151	1
regulation of transforming growth factor beta2 production (GO:0032909)	9	1	0.15	+	6.75	0.151	1
TORC2 signaling (GO:0038203)	9	1	0.15	+	6.75	0.151	1
phosphatidylglycerol biosynthetic process (GO:0006655)	9	1	0.15	+	6.75	0.151	1
positive regulation of protein depolymerization (GO:1901881)	18	2	0.3	+	6.75	0.041	0.777
negative regulation of fibrinolysis (GO:0051918)	9	1	0.15	+	6.75	0.151	1
positive regulation of hepatic stellate cell activation (GO:2000491)	9	1	0.15	+	6.75	0.151	1
cellular response to X-ray (GO:0071481)	9	1	0.15	+	6.75	0.151	1
azole transmembrane transport (GO:0045117)	9	1	0.15	+	6.75	0.151	1
antral ovarian follicle growth (GO:0001547)	9	1	0.15	+	6.75	0.151	1
negative regulation of fibroblast apoptotic process (GO:2000270)	9	1	0.15	+	6.75	0.151	1
axo-dendritic protein transport (GO:0099640)	9	1	0.15	+	6.75	0.151	1
fatty acid transmembrane transport (GO:1902001)	9	1	0.15	+	6.75	0.151	1
regulation of gonad development (GO:1905939)	18	2	0.3	+	6.75	0.041	0.776
positive regulation of DNA demethylation (GO:1901537)	9	1	0.15	+	6.75	0.151	1
regulation of ribonucleoprotein complex localization (GO:2000197)	9	1	0.15	+	6.75	0.151	1
regulation of female gonad development (GO:2000194)	9	1	0.15	+	6.75	0.151	1
regulation of hair follicle maturation (GO:0048819)	9	1	0.15	+	6.75	0.151	1
negative regulation of endoplasmic reticulum calcium ion concentration (GO:0032471)	9	1	0.15	+	6.75	0.151	1
regulation of glutamine family amino acid metabolic process (GO:0000820)	9	1	0.15	+	6.75	0.151	1
succinyl-CoA metabolic process (GO:0006104)	9	1	0.15	+	6.75	0.151	1
negative regulation of mitochondrial fission (GO:0090258)	9	1	0.15	+	6.75	0.151	1
semicircular canal morphogenesis (GO:0048752)	9	1	0.15	+	6.75	0.151	1
positive regulation of cholesterol metabolic process (GO:0090205)	18	2	0.3	+	6.75	0.041	0.775
cell-cell adhesion mediated by cadherin (GO:0044331)	9	1	0.15	+	6.75	0.151	1
positive regulation of male gonad development (GO:2000020)	9	1	0.15	+	6.75	0.151	1
excitatory chemical synaptic transmission (GO:0098976)	9	1	0.15	+	6.75	0.151	1
regulation of pigment cell differentiation (GO:0050932)	9	1	0.15	+	6.75	0.151	1
peripheral nervous system myelin maintenance (GO:0032287)	9	1	0.15	+	6.75	0.151	1
negative regulation of inclusion body assembly (GO:0090084)	9	1	0.15	+	6.75	0.151	1
positive regulation of deacetylase activity (GO:0090045)	9	1	0.15	+	6.75	0.151	1
positive regulation of steroid hormone biosynthetic process (GO:0090031)	9	1	0.15	+	6.75	0.151	1
regulation of B cell receptor signaling pathway (GO:0050855)	18	2	0.3	+	6.75	0.041	0.774
nail development (GO:0035878)	9	1	0.15	+	6.75	0.151	1
peptidyl-serine autophosphorylation (GO:0036289)	9	1	0.15	+	6.75	0.151	1
positive regulation of secondary metabolite biosynthetic process (GO:1900378)	9	1	0.15	+	6.75	0.151	1
peroxisome fission (GO:0016559)	9	1	0.15	+	6.75	0.151	1
folic acid-containing compound biosynthetic process (GO:0009396)	9	1	0.15	+	6.75	0.151	1
positive regulation of melanin biosynthetic process (GO:0048023)	9	1	0.15	+	6.75	0.151	1
hepatocyte growth factor receptor signaling pathway (GO:0048012)	9	1	0.15	+	6.75	0.151	1
ovulation (GO:0030728)	18	2	0.3	+	6.75	0.041	0.773
zinc ion homeostasis (GO:0055069)	27	3	0.44	+	6.75	0.0124	0.464
amino-acid betaine transport (GO:0015838)	9	1	0.15	+	6.75	0.151	1
histone H3-K4 monomethylation (GO:0097692)	9	1	0.15	+	6.75	0.151	1
retinoic acid metabolic process (GO:0042573)	27	3	0.44	+	6.75	0.0124	0.463
regulation of cardiac epithelial to mesenchymal transition (GO:0062042)	9	1	0.15	+	6.75	0.151	1
negative regulation of telomere capping (GO:1904354)	9	1	0.15	+	6.75	0.151	1
secondary palate development (GO:0062009)	27	3	0.44	+	6.75	0.0124	0.462
mammalian oogenesis stage (GO:0022605)	9	1	0.15	+	6.75	0.151	1
xenobiotic catabolic process (GO:0042178)	36	4	0.59	+	6.75	0.0039	0.236
collagen fibril organization (GO:0030199)	54	6	0.89	+	6.75	0.000414	0.0573
proteoglycan catabolic process (GO:0030167)	9	1	0.15	+	6.75	0.151	1
bile acid metabolic process (GO:0008206)	27	3	0.44	+	6.75	0.0124	0.461
mesenchymal-epithelial cell signaling (GO:0060638)	9	1	0.15	+	6.75	0.151	1
positive regulation of protein localization to early endosome (GO:1902966)	9	1	0.15	+	6.75	0.151	1
regulation of protein localization to early endosome (GO:1902965)	9	1	0.15	+	6.75	0.151	1
very-low-density lipoprotein particle assembly (GO:0034379)	9	1	0.15	+	6.75	0.151	1
positive regulation of sister chromatid cohesion (GO:0045876)	9	1	0.15	+	6.75	0.151	1
olfactory bulb interneuron development (GO:0021891)	9	1	0.15	+	6.75	0.151	1
outflow tract septum morphogenesis (GO:0003148)	27	3	0.44	+	6.75	0.0124	0.46
regulation of fatty acid transport (GO:2000191)	37	4	0.61	+	6.57	0.00427	0.254
regulation of nitric-oxide synthase biosynthetic process (GO:0051769)	28	3	0.46	+	6.51	0.0135	0.476
negative regulation of lipid catabolic process (GO:0050995)	28	3	0.46	+	6.51	0.0135	0.475
fluid transport (GO:0042044)	28	3	0.46	+	6.51	0.0135	0.474
unsaturated fatty acid metabolic process (GO:0033559)	122	13	2.01	+	6.47	3.13e-07	0.000247
triglyceride biosynthetic process (GO:0019432)	19	2	0.31	+	6.4	0.0448	0.827
retinal rod cell differentiation (GO:0060221)	19	2	0.31	+	6.4	0.0448	0.826
negative regulation of amyloid-beta formation (GO:1902430)	19	2	0.31	+	6.4	0.0448	0.825
negative regulation of amino acid transport (GO:0051956)	19	2	0.31	+	6.4	0.0448	0.824
negative regulation of endoplasmic reticulum stress-induced intrinsic apoptotic signaling pathway (GO:1902236)	19	2	0.31	+	6.4	0.0448	0.823
response to progesterone (GO:0032570)	19	2	0.31	+	6.4	0.0448	0.822
regulation of adenylate cyclase-activating G protein-coupled receptor signaling pathway (GO:0106070)	19	2	0.31	+	6.4	0.0448	0.821
positive regulation of triglyceride biosynthetic process (GO:0010867)	19	2	0.31	+	6.4	0.0448	0.82
regulation of bile acid metabolic process (GO:1904251)	19	2	0.31	+	6.4	0.0448	0.819
regulation of type B pancreatic cell proliferation (GO:0061469)	19	2	0.31	+	6.4	0.0448	0.818
cardiac right ventricle morphogenesis (GO:0003215)	19	2	0.31	+	6.4	0.0448	0.817
negative regulation of membrane potential (GO:0045837)	19	2	0.31	+	6.4	0.0448	0.816
regulation of extracellular matrix organization (GO:1903053)	57	6	0.94	+	6.4	0.00054	0.0665
regulation of macrophage activation (GO:0043030)	57	6	0.94	+	6.4	0.00054	0.066
xenobiotic metabolic process (GO:0006805)	115	12	1.89	+	6.34	1.1e-06	0.000785
positive regulation of extracellular matrix organization (GO:1903055)	29	3	0.48	+	6.29	0.0148	0.496
positive regulation of macrophage activation (GO:0043032)	29	3	0.48	+	6.29	0.0148	0.495
regulation of cytoplasmic transport (GO:1903649)	29	3	0.48	+	6.29	0.0148	0.494
brown fat cell differentiation (GO:0050873)	39	4	0.64	+	6.23	0.00507	0.288
neuromuscular junction development (GO:0007528)	49	5	0.81	+	6.2	0.00179	0.151
regulation of dendritic cell antigen processing and presentation (GO:0002604)	10	1	0.16	+	6.08	0.164	1
regulation of cardiac muscle hypertrophy in response to stress (GO:1903242)	10	1	0.16	+	6.08	0.164	1
chronic inflammatory response (GO:0002544)	10	1	0.16	+	6.08	0.164	1
negative regulation of keratinocyte differentiation (GO:0045617)	10	1	0.16	+	6.08	0.164	1
fusion of sperm to egg plasma membrane involved in single fertilization (GO:0007342)	20	2	0.33	+	6.08	0.0488	0.796
facial nerve structural organization (GO:0021612)	10	1	0.16	+	6.08	0.164	1
regulation of synaptic vesicle clustering (GO:2000807)	10	1	0.16	+	6.08	0.164	1
zinc ion transport (GO:0006829)	30	3	0.49	+	6.08	0.016	0.514
regulation of cholesterol biosynthetic process (GO:0045540)	20	2	0.33	+	6.08	0.0488	0.795
metanephric renal vesicle morphogenesis (GO:0072283)	10	1	0.16	+	6.08	0.164	1
cellular detoxification of aldehyde (GO:0110095)	10	1	0.16	+	6.08	0.164	1
cholesterol catabolic process (GO:0006707)	10	1	0.16	+	6.08	0.164	1
regulation of endocytic recycling (GO:2001135)	20	2	0.33	+	6.08	0.0488	0.795
meiotic prophase I (GO:0007128)	10	1	0.16	+	6.08	0.164	1
phosphatidylethanolamine biosynthetic process (GO:0006646)	10	1	0.16	+	6.08	0.164	1
SRP-dependent cotranslational protein targeting to membrane, translocation (GO:0006616)	10	1	0.16	+	6.08	0.164	1
wound healing involved in inflammatory response (GO:0002246)	10	1	0.16	+	6.08	0.164	1
hard palate development (GO:0060022)	10	1	0.16	+	6.08	0.164	1
retinoic acid biosynthetic process (GO:0002138)	10	1	0.16	+	6.08	0.164	1
regulation of mitochondrial DNA metabolic process (GO:1901858)	10	1	0.16	+	6.08	0.164	1
dolichol-linked oligosaccharide biosynthetic process (GO:0006488)	10	1	0.16	+	6.08	0.164	1
glycogen biosynthetic process (GO:0005978)	20	2	0.33	+	6.08	0.0488	0.794
regulation of histone deacetylase activity (GO:1901725)	10	1	0.16	+	6.08	0.164	1
regulation of glucokinase activity (GO:0033131)	10	1	0.16	+	6.08	0.164	1
neurotransmitter receptor diffusion trapping (GO:0099628)	10	1	0.16	+	6.08	0.164	1
cellular response to lipoteichoic acid (GO:0071223)	10	1	0.16	+	6.08	0.164	1
regulation of arachidonic acid secretion (GO:0090237)	10	1	0.16	+	6.08	0.164	1
positive regulation of triglyceride metabolic process (GO:0090208)	30	3	0.49	+	6.08	0.016	0.513
embryonic viscerocranium morphogenesis (GO:0048703)	10	1	0.16	+	6.08	0.164	1
regulation of sterol biosynthetic process (GO:0106118)	20	2	0.33	+	6.08	0.0488	0.793
regulation of glutamate receptor clustering (GO:0106104)	10	1	0.16	+	6.08	0.164	1
positive regulation of icosanoid secretion (GO:0032305)	20	2	0.33	+	6.08	0.0488	0.792
postsynaptic neurotransmitter receptor diffusion trapping (GO:0098970)	10	1	0.16	+	6.08	0.164	1
receptor diffusion trapping (GO:0098953)	10	1	0.16	+	6.08	0.164	1
positive regulation of synapse maturation (GO:0090129)	10	1	0.16	+	6.08	0.164	1
peptidyl-tyrosine dephosphorylation involved in inactivation of protein kinase activity (GO:1990264)	10	1	0.16	+	6.08	0.164	1
prophase (GO:0051324)	10	1	0.16	+	6.08	0.164	1
response to lipoteichoic acid (GO:0070391)	10	1	0.16	+	6.08	0.164	1
dorsal aorta development (GO:0035907)	10	1	0.16	+	6.08	0.164	1
regulation of cytochrome-c oxidase activity (GO:1904959)	10	1	0.16	+	6.08	0.164	1
chromatin organization (GO:0031497)	10	1	0.16	+	6.08	0.164	1
negative regulation of nitric-oxide synthase activity (GO:0051001)	10	1	0.16	+	6.08	0.164	1
common myeloid progenitor cell proliferation (GO:0035726)	10	1	0.16	+	6.08	0.164	1
regulation of AMPA glutamate receptor clustering (GO:1904717)	10	1	0.16	+	6.08	0.164	1
positive regulation of long-term synaptic potentiation (GO:1900273)	30	3	0.49	+	6.08	0.016	0.512
sequestering of extracellular ligand from receptor (GO:0035581)	10	1	0.16	+	6.08	0.164	1
negative regulation of vascular permeability (GO:0043116)	20	2	0.33	+	6.08	0.0488	0.791
glucan biosynthetic process (GO:0009250)	20	2	0.33	+	6.08	0.0488	0.791
regulation of microtubule binding (GO:1904526)	10	1	0.16	+	6.08	0.164	1
pyrimidine deoxyribonucleoside monophosphate catabolic process (GO:0009178)	10	1	0.16	+	6.08	0.164	1
pyrimidine nucleoside monophosphate catabolic process (GO:0009131)	10	1	0.16	+	6.08	0.164	1
negative regulation of protein processing (GO:0010955)	30	3	0.49	+	6.08	0.016	0.511
detoxification of inorganic compound (GO:0061687)	10	1	0.16	+	6.08	0.164	1
positive regulation of peroxisome proliferator activated receptor signaling pathway (GO:0035360)	10	1	0.16	+	6.08	0.164	1
regulation of phosphatidylcholine metabolic process (GO:0150172)	10	1	0.16	+	6.08	0.164	1
norepinephrine biosynthetic process (GO:0042421)	10	1	0.16	+	6.08	0.164	1
positive regulation of cholesterol esterification (GO:0010873)	10	1	0.16	+	6.08	0.164	1
sterol catabolic process (GO:0016127)	10	1	0.16	+	6.08	0.164	1
diterpenoid biosynthetic process (GO:0016102)	10	1	0.16	+	6.08	0.164	1
negative regulation of TORC1 signaling (GO:1904262)	20	2	0.33	+	6.08	0.0488	0.79
pericyte cell differentiation (GO:1904238)	10	1	0.16	+	6.08	0.164	1
tRNA catabolic process (GO:0016078)	10	1	0.16	+	6.08	0.164	1
positive regulation of adipose tissue development (GO:1904179)	10	1	0.16	+	6.08	0.164	1
regulation of alkaline phosphatase activity (GO:0010692)	10	1	0.16	+	6.08	0.164	1
isoprenoid catabolic process (GO:0008300)	10	1	0.16	+	6.08	0.164	1
regulation of sprouting angiogenesis (GO:1903670)	40	4	0.66	+	6.08	0.00551	0.292
behavioral response to nicotine (GO:0035095)	10	1	0.16	+	6.08	0.164	1
myotube differentiation involved in skeletal muscle regeneration (GO:0014908)	10	1	0.16	+	6.08	0.164	1
retina vasculature development in camera-type eye (GO:0061298)	20	2	0.33	+	6.08	0.0488	0.789
intercellular transport (GO:0010496)	10	1	0.16	+	6.08	0.164	1
glucose import (GO:0046323)	20	2	0.33	+	6.08	0.0488	0.788
cellular response to thyroid hormone stimulus (GO:0097067)	10	1	0.16	+	6.08	0.164	1
negative regulation of protein maturation (GO:1903318)	30	3	0.49	+	6.08	0.016	0.51
liver morphogenesis (GO:0072576)	10	1	0.16	+	6.08	0.164	1
membranous septum morphogenesis (GO:0003149)	10	1	0.16	+	6.08	0.164	1
olefinic compound metabolic process (GO:0120254)	151	15	2.48	+	6.04	9.02e-08	8.88e-05
positive regulation of synaptic transmission, glutamatergic (GO:0051968)	41	4	0.67	+	5.93	0.00597	0.305
retinol metabolic process (GO:0042572)	41	4	0.67	+	5.93	0.00597	0.304
positive regulation of epithelial cell apoptotic process (GO:1904037)	41	4	0.67	+	5.93	0.00597	0.303
positive regulation of collagen biosynthetic process (GO:0032967)	31	3	0.51	+	5.88	0.0174	0.533
acetyl-CoA metabolic process (GO:0006084)	31	3	0.51	+	5.88	0.0174	0.532
phosphatidic acid biosynthetic process (GO:0006654)	21	2	0.35	+	5.79	0.0529	0.838
regulation of mitochondrial depolarization (GO:0051900)	21	2	0.35	+	5.79	0.0529	0.837
regulation of hair follicle development (GO:0051797)	21	2	0.35	+	5.79	0.0529	0.836
regulation of phospholipid biosynthetic process (GO:0071071)	21	2	0.35	+	5.79	0.0529	0.835
white fat cell differentiation (GO:0050872)	21	2	0.35	+	5.79	0.0529	0.834
anatomical structure arrangement (GO:0048532)	21	2	0.35	+	5.79	0.0529	0.834
positive regulation of myelination (GO:0031643)	21	2	0.35	+	5.79	0.0529	0.833
negative regulation of B cell proliferation (GO:0030889)	21	2	0.35	+	5.79	0.0529	0.832
ectopic germ cell programmed cell death (GO:0035234)	21	2	0.35	+	5.79	0.0529	0.831
tetrahydrofolate metabolic process (GO:0046653)	21	2	0.35	+	5.79	0.0529	0.83
positive regulation of fatty acid oxidation (GO:0046321)	21	2	0.35	+	5.79	0.0529	0.83
pulmonary valve development (GO:0003177)	21	2	0.35	+	5.79	0.0529	0.829
purine nucleoside bisphosphate biosynthetic process (GO:0034033)	32	3	0.53	+	5.7	0.0188	0.554
ribonucleoside bisphosphate biosynthetic process (GO:0034030)	32	3	0.53	+	5.7	0.0188	0.552
regulation of vascular associated smooth muscle cell migration (GO:1904752)	32	3	0.53	+	5.7	0.0188	0.551
glucose transmembrane transport (GO:1904659)	32	3	0.53	+	5.7	0.0188	0.55
nucleoside bisphosphate biosynthetic process (GO:0033866)	32	3	0.53	+	5.7	0.0188	0.549
positive regulation of smoothened signaling pathway (GO:0045880)	43	4	0.71	+	5.65	0.00697	0.33
regulation of hexokinase activity (GO:1903299)	11	1	0.18	+	5.52	0.178	1
complement activation, alternative pathway (GO:0006957)	11	1	0.18	+	5.52	0.178	1
negative regulation of heterotypic cell-cell adhesion (GO:0034115)	11	1	0.18	+	5.52	0.178	1
regulation of osteoclast development (GO:2001204)	11	1	0.18	+	5.52	0.178	1
trigeminal nerve development (GO:0021559)	11	1	0.18	+	5.52	0.178	1
long-term synaptic depression (GO:0060292)	22	2	0.36	+	5.52	0.0571	0.876
regulation of organelle transport along microtubule (GO:1902513)	11	1	0.18	+	5.52	0.178	1
defense response to tumor cell (GO:0002357)	11	1	0.18	+	5.52	0.178	1
nephric duct morphogenesis (GO:0072178)	11	1	0.18	+	5.52	0.178	1
regulation of dopamine receptor signaling pathway (GO:0060159)	11	1	0.18	+	5.52	0.178	1
cell proliferation involved in kidney development (GO:0072111)	11	1	0.18	+	5.52	0.178	1
regulation of cellular amino acid metabolic process (GO:0006521)	11	1	0.18	+	5.52	0.178	1
glutamate secretion (GO:0014047)	11	1	0.18	+	5.52	0.178	1
retinoid metabolic process (GO:0001523)	66	6	1.09	+	5.52	0.0011	0.11
cellular response to ethanol (GO:0071361)	11	1	0.18	+	5.52	0.178	1
positive regulation of nitric-oxide synthase biosynthetic process (GO:0051770)	22	2	0.36	+	5.52	0.0571	0.875
regulation of synaptic vesicle membrane organization (GO:1901632)	11	1	0.18	+	5.52	0.178	1
long-chain fatty acid import into cell (GO:0044539)	11	1	0.18	+	5.52	0.178	1
protein localization to axon (GO:0099612)	11	1	0.18	+	5.52	0.178	1
peptidyl-methionine modification (GO:0018206)	11	1	0.18	+	5.52	0.178	1
cellular response to leucine (GO:0071233)	11	1	0.18	+	5.52	0.178	1
maintenance of organelle location (GO:0051657)	11	1	0.18	+	5.52	0.178	1
regulation of axon extension involved in axon guidance (GO:0048841)	33	3	0.54	+	5.52	0.0203	0.577
cAMP biosynthetic process (GO:0006171)	11	1	0.18	+	5.52	0.178	1
oxaloacetate metabolic process (GO:0006107)	11	1	0.18	+	5.52	0.178	1
positive regulation of transcription from RNA polymerase II promoter in response to endoplasmic reticulum stress (GO:1990440)	11	1	0.18	+	5.52	0.178	1
negative regulation of protein localization to cell surface (GO:2000009)	11	1	0.18	+	5.52	0.178	1
ethanol catabolic process (GO:0006068)	11	1	0.18	+	5.52	0.178	1
histone mRNA catabolic process (GO:0071044)	11	1	0.18	+	5.52	0.178	1
myoblast proliferation (GO:0051450)	11	1	0.18	+	5.52	0.178	1
Golgi to lysosome transport (GO:0090160)	11	1	0.18	+	5.52	0.178	1
regulation of cell-cell adhesion involved in gastrulation (GO:0070587)	11	1	0.18	+	5.52	0.178	1
intestinal lipid absorption (GO:0098856)	11	1	0.18	+	5.52	0.178	1
primitive streak formation (GO:0090009)	11	1	0.18	+	5.52	0.178	1
poly(A)+ mRNA export from nucleus (GO:0016973)	22	2	0.36	+	5.52	0.0571	0.875
dicarboxylic acid biosynthetic process (GO:0043650)	11	1	0.18	+	5.52	0.178	1
sodium ion import across plasma membrane (GO:0098719)	22	2	0.36	+	5.52	0.0571	0.874
regulation of synaptic vesicle fusion to presynaptic active zone membrane (GO:0031630)	11	1	0.18	+	5.52	0.178	1
mucociliary clearance (GO:0120197)	11	1	0.18	+	5.52	0.178	1
postsynaptic specialization assembly (GO:0098698)	11	1	0.18	+	5.52	0.178	1
mesendoderm development (GO:0048382)	11	1	0.18	+	5.52	0.178	1
response to water (GO:0009415)	11	1	0.18	+	5.52	0.178	1
regulation of electron transfer activity (GO:1904732)	11	1	0.18	+	5.52	0.178	1
response to stilbenoid (GO:0035634)	22	2	0.36	+	5.52	0.0571	0.873
response to leucine (GO:0043201)	11	1	0.18	+	5.52	0.178	1
pyrimidine ribonucleotide catabolic process (GO:0009222)	11	1	0.18	+	5.52	0.178	1
extracellular negative regulation of signal transduction (GO:1900116)	11	1	0.18	+	5.52	0.178	1
extracellular regulation of signal transduction (GO:1900115)	11	1	0.18	+	5.52	0.178	1
hexose transmembrane transport (GO:0008645)	33	3	0.54	+	5.52	0.0203	0.576
long-chain fatty-acyl-CoA metabolic process (GO:0035336)	11	1	0.18	+	5.52	0.178	1
positive regulation of triglyceride catabolic process (GO:0010898)	11	1	0.18	+	5.52	0.178	1
regulation of intestinal cholesterol absorption (GO:0030300)	11	1	0.18	+	5.52	0.178	1
negative regulation of anion transport (GO:1903792)	33	3	0.54	+	5.52	0.0203	0.575
mitochondrial outer membrane permeabilization (GO:0097345)	11	1	0.18	+	5.52	0.178	1
regulation of cardiac muscle adaptation (GO:0010612)	11	1	0.18	+	5.52	0.178	1
semicircular canal development (GO:0060872)	11	1	0.18	+	5.52	0.178	1
regulation of centriole replication (GO:0046599)	22	2	0.36	+	5.52	0.0571	0.872
positive regulation of autophagy of mitochondrion (GO:1903599)	11	1	0.18	+	5.52	0.178	1
pancreatic A cell differentiation (GO:0003310)	11	1	0.18	+	5.52	0.178	1
urinary bladder smooth muscle contraction (GO:0014832)	11	1	0.18	+	5.52	0.178	1
positive regulation of cell maturation (GO:1903431)	11	1	0.18	+	5.52	0.178	1
negative regulation of amyloid precursor protein catabolic process (GO:1902992)	22	2	0.36	+	5.52	0.0571	0.871
regulation of aspartic-type endopeptidase activity involved in amyloid precursor protein catabolic process (GO:1902959)	11	1	0.18	+	5.52	0.178	1
positive regulation of protein tyrosine kinase activity (GO:0061098)	45	4	0.74	+	5.4	0.00807	0.366
regulation of oxidative stress-induced cell death (GO:1903201)	79	7	1.3	+	5.38	0.000494	0.0638
bone growth (GO:0098868)	34	3	0.56	+	5.36	0.0218	0.603
regulation of anion transmembrane transport (GO:1903959)	34	3	0.56	+	5.36	0.0218	0.602
diterpenoid metabolic process (GO:0016101)	68	6	1.12	+	5.36	0.00127	0.121
positive regulation of collagen metabolic process (GO:0010714)	34	3	0.56	+	5.36	0.0218	0.601
extracellular matrix assembly (GO:0085029)	34	3	0.56	+	5.36	0.0218	0.6
regulation of endothelial cell chemotaxis (GO:2001026)	23	2	0.38	+	5.28	0.0614	0.928
regulation of monooxygenase activity (GO:0032768)	46	4	0.76	+	5.28	0.00866	0.383
plasma membrane fusion (GO:0045026)	23	2	0.38	+	5.28	0.0614	0.927
uronic acid metabolic process (GO:0006063)	23	2	0.38	+	5.28	0.0614	0.926
glucose 6-phosphate metabolic process (GO:0051156)	23	2	0.38	+	5.28	0.0614	0.925
regulation of protein kinase A signaling (GO:0010738)	23	2	0.38	+	5.28	0.0614	0.925
glucuronate metabolic process (GO:0019585)	23	2	0.38	+	5.28	0.0614	0.924
positive regulation of protein-containing complex disassembly (GO:0043243)	35	3	0.58	+	5.21	0.0234	0.634
metanephros development (GO:0001656)	82	7	1.35	+	5.19	0.000608	0.0715
energy homeostasis (GO:0097009)	47	4	0.77	+	5.17	0.00928	0.393
heart valve morphogenesis (GO:0003179)	47	4	0.77	+	5.17	0.00928	0.392
acyl-CoA metabolic process (GO:0006637)	83	7	1.37	+	5.12	0.00065	0.0748
thioester metabolic process (GO:0035383)	83	7	1.37	+	5.12	0.00065	0.0743
negative regulation of chemotaxis (GO:0050922)	60	5	0.99	+	5.06	0.00404	0.243
negative regulation of oxidative stress-induced neuron death (GO:1903204)	24	2	0.39	+	5.06	0.0658	0.888
facial nerve morphogenesis (GO:0021610)	12	1	0.2	+	5.06	0.191	1
purine ribonucleoside bisphosphate metabolic process (GO:0034035)	12	1	0.2	+	5.06	0.191	1
regulation of chloride transport (GO:2001225)	12	1	0.2	+	5.06	0.191	1
facial nerve development (GO:0021561)	12	1	0.2	+	5.06	0.191	1
cellular response to nitric oxide (GO:0071732)	12	1	0.2	+	5.06	0.191	1
ER-associated misfolded protein catabolic process (GO:0071712)	12	1	0.2	+	5.06	0.191	1
receptor recycling (GO:0001881)	12	1	0.2	+	5.06	0.191	1
nephric duct development (GO:0072176)	12	1	0.2	+	5.06	0.191	1
regulation of collagen biosynthetic process (GO:0032965)	48	4	0.79	+	5.06	0.00993	0.411
sphingomyelin biosynthetic process (GO:0006686)	12	1	0.2	+	5.06	0.191	1
renal vesicle morphogenesis (GO:0072077)	12	1	0.2	+	5.06	0.191	1
leptin-mediated signaling pathway (GO:0033210)	12	1	0.2	+	5.06	0.191	1
Fc receptor signaling pathway (GO:0038093)	12	1	0.2	+	5.06	0.191	1
oligosaccharide-lipid intermediate biosynthetic process (GO:0006490)	12	1	0.2	+	5.06	0.191	1
meiotic telomere clustering (GO:0045141)	12	1	0.2	+	5.06	0.191	1
regulation of glucocorticoid receptor signaling pathway (GO:2000322)	12	1	0.2	+	5.06	0.191	1
positive regulation of hair follicle development (GO:0051798)	12	1	0.2	+	5.06	0.191	1
positive regulation of T cell differentiation in thymus (GO:0033089)	12	1	0.2	+	5.06	0.191	1
positive regulation of protein exit from endoplasmic reticulum (GO:0070863)	12	1	0.2	+	5.06	0.191	1
positive regulation of feeding behavior (GO:2000253)	12	1	0.2	+	5.06	0.191	1
positive regulation of gonad development (GO:1905941)	12	1	0.2	+	5.06	0.191	1
negative regulation of excitatory postsynaptic potential (GO:0090394)	12	1	0.2	+	5.06	0.191	1
regulation of DNA demethylation (GO:1901535)	12	1	0.2	+	5.06	0.191	1
protein oxidation (GO:0018158)	12	1	0.2	+	5.06	0.191	1
negative regulation of triglyceride metabolic process (GO:0090209)	12	1	0.2	+	5.06	0.191	1
positive regulation of hormone metabolic process (GO:0032352)	24	2	0.39	+	5.06	0.0658	0.887
positive regulation of phospholipid biosynthetic process (GO:0071073)	12	1	0.2	+	5.06	0.191	1
cellular response to leucine starvation (GO:1990253)	12	1	0.2	+	5.06	0.191	1
positive regulation by symbiont of entry into host (GO:0075294)	12	1	0.2	+	5.06	0.191	1
pre-mRNA cleavage required for polyadenylation (GO:0098789)	12	1	0.2	+	5.06	0.191	1
meiosis I cell cycle phase (GO:0098764)	12	1	0.2	+	5.06	0.191	1
meiotic cell cycle phase (GO:0098762)	12	1	0.2	+	5.06	0.191	1
negative regulation of macrophage migration (GO:1905522)	12	1	0.2	+	5.06	0.191	1
catechol-containing compound biosynthetic process (GO:0009713)	24	2	0.39	+	5.06	0.0658	0.886
negative regulation of thymocyte apoptotic process (GO:0070244)	12	1	0.2	+	5.06	0.191	1
intracellular distribution of mitochondria (GO:0048312)	12	1	0.2	+	5.06	0.191	1
regulation of tooth mineralization (GO:0070170)	12	1	0.2	+	5.06	0.191	1
regulation of prostaglandin biosynthetic process (GO:0031392)	12	1	0.2	+	5.06	0.191	1
regulation of aspartic-type peptidase activity (GO:1905245)	12	1	0.2	+	5.06	0.191	1
3'-phosphoadenosine 5'-phosphosulfate metabolic process (GO:0050427)	12	1	0.2	+	5.06	0.191	1
phosphatidylinositol-3-phosphate biosynthetic process (GO:0036092)	12	1	0.2	+	5.06	0.191	1
positive regulation of synaptic vesicle endocytosis (GO:1900244)	12	1	0.2	+	5.06	0.191	1
pyrimidine deoxyribonucleotide catabolic process (GO:0009223)	12	1	0.2	+	5.06	0.191	1
hair follicle morphogenesis (GO:0031069)	36	3	0.59	+	5.06	0.025	0.655
negative regulation of anion transmembrane transport (GO:1903960)	12	1	0.2	+	5.06	0.191	1
pharyngeal arch artery morphogenesis (GO:0061626)	12	1	0.2	+	5.06	0.191	1
positive regulation of receptor clustering (GO:1903911)	12	1	0.2	+	5.06	0.191	1
negative regulation of hippo signaling (GO:0035331)	12	1	0.2	+	5.06	0.191	1
monosaccharide transmembrane transport (GO:0015749)	36	3	0.59	+	5.06	0.025	0.654
membrane depolarization during cardiac muscle cell action potential (GO:0086012)	12	1	0.2	+	5.06	0.191	1
hormone catabolic process (GO:0042447)	12	1	0.2	+	5.06	0.191	1
indole-containing compound metabolic process (GO:0042430)	24	2	0.39	+	5.06	0.0658	0.885
synaptic vesicle maturation (GO:0016188)	12	1	0.2	+	5.06	0.191	1
catecholamine biosynthetic process (GO:0042423)	24	2	0.39	+	5.06	0.0658	0.885
dopamine biosynthetic process (GO:0042416)	12	1	0.2	+	5.06	0.191	1
positive regulation of viral entry into host cell (GO:0046598)	12	1	0.2	+	5.06	0.191	1
neurotransmitter catabolic process (GO:0042135)	12	1	0.2	+	5.06	0.191	1
androgen metabolic process (GO:0008209)	24	2	0.39	+	5.06	0.0658	0.884
metanephros morphogenesis (GO:0003338)	24	2	0.39	+	5.06	0.0658	0.883
centriole-centriole cohesion (GO:0010457)	12	1	0.2	+	5.06	0.191	1
primary alcohol catabolic process (GO:0034310)	12	1	0.2	+	5.06	0.191	1
blood coagulation, intrinsic pathway (GO:0007597)	12	1	0.2	+	5.06	0.191	1
mitral valve morphogenesis (GO:0003183)	12	1	0.2	+	5.06	0.191	1
atrioventricular valve morphogenesis (GO:0003181)	24	2	0.39	+	5.06	0.0658	0.882
T-helper 17 cell differentiation (GO:0072539)	12	1	0.2	+	5.06	0.191	1
nitric oxide metabolic process (GO:0046209)	24	2	0.39	+	5.06	0.0658	0.882
icosanoid metabolic process (GO:0006690)	133	11	2.19	+	5.03	2.36e-05	0.00866
cellular response to xenobiotic stimulus (GO:0071466)	170	14	2.8	+	5	1.95e-06	0.00123
endocardial cushion development (GO:0003197)	49	4	0.81	+	4.96	0.0106	0.427
peripheral nervous system development (GO:0007422)	74	6	1.22	+	4.93	0.0019	0.155
mitotic G2 DNA damage checkpoint signaling (GO:0007095)	37	3	0.61	+	4.93	0.0267	0.685
positive regulation of phosphatidylinositol 3-kinase signaling (GO:0014068)	74	6	1.22	+	4.93	0.0019	0.154
regulation of amyloid-beta formation (GO:1902003)	37	3	0.61	+	4.93	0.0267	0.684
exploration behavior (GO:0035640)	37	3	0.61	+	4.93	0.0267	0.683
regulation of response to oxidative stress (GO:1902882)	99	8	1.63	+	4.91	0.000354	0.0517
terpenoid metabolic process (GO:0006721)	75	6	1.23	+	4.86	0.00202	0.161
protein targeting to lysosome (GO:0006622)	25	2	0.41	+	4.86	0.0704	0.932
neurotrophin signaling pathway (GO:0038179)	25	2	0.41	+	4.86	0.0704	0.931
regulation of icosanoid secretion (GO:0032303)	25	2	0.41	+	4.86	0.0704	0.931
oocyte development (GO:0048599)	50	4	0.82	+	4.86	0.0113	0.44
cellular response to sterol (GO:0036315)	25	2	0.41	+	4.86	0.0704	0.93
long-chain fatty acid transport (GO:0015909)	50	4	0.82	+	4.86	0.0113	0.439
regulation of triglyceride biosynthetic process (GO:0010866)	25	2	0.41	+	4.86	0.0704	0.929
cAMP-mediated signaling (GO:0019933)	25	2	0.41	+	4.86	0.0704	0.928
glial cell migration (GO:0008347)	50	4	0.82	+	4.86	0.0113	0.438
phosphatidic acid metabolic process (GO:0046473)	25	2	0.41	+	4.86	0.0704	0.927
neuron apoptotic process (GO:0051402)	113	9	1.86	+	4.84	0.000169	0.033
NADP metabolic process (GO:0006739)	38	3	0.63	+	4.8	0.0285	0.696
cellular detoxification (GO:1990748)	38	3	0.63	+	4.8	0.0285	0.695
estrogen metabolic process (GO:0008210)	38	3	0.63	+	4.8	0.0285	0.694
regulation of triglyceride metabolic process (GO:0090207)	51	4	0.84	+	4.77	0.012	0.458
neuron recognition (GO:0008038)	51	4	0.84	+	4.77	0.012	0.457
neuron death (GO:0070997)	128	10	2.11	+	4.75	8.63e-05	0.0203
regulation of cellular response to oxidative stress (GO:1900407)	90	7	1.48	+	4.73	0.00102	0.104
regulation of epithelial cell apoptotic process (GO:1904035)	116	9	1.91	+	4.71	0.000204	0.0369
removal of superoxide radicals (GO:0019430)	13	1	0.21	+	4.67	0.204	1
lateral ventricle development (GO:0021670)	13	1	0.21	+	4.67	0.204	1
cranial nerve structural organization (GO:0021604)	13	1	0.21	+	4.67	0.204	1
Golgi to endosome transport (GO:0006895)	13	1	0.21	+	4.67	0.204	1
cellular sodium ion homeostasis (GO:0006883)	26	2	0.43	+	4.67	0.075	0.975
negative regulation of cellular response to vascular endothelial growth factor stimulus (GO:1902548)	13	1	0.21	+	4.67	0.204	1
folic acid-containing compound metabolic process (GO:0006760)	26	2	0.43	+	4.67	0.075	0.975
regulation of apoptotic DNA fragmentation (GO:1902510)	13	1	0.21	+	4.67	0.204	1
reactive nitrogen species metabolic process (GO:2001057)	26	2	0.43	+	4.67	0.075	0.974
membrane hyperpolarization (GO:0060081)	13	1	0.21	+	4.67	0.204	1
uterus development (GO:0060065)	26	2	0.43	+	4.67	0.075	0.973
regulation of fibrinolysis (GO:0051917)	13	1	0.21	+	4.67	0.204	1
inflammatory response to wounding (GO:0090594)	13	1	0.21	+	4.67	0.204	1
cellular response to prostaglandin E stimulus (GO:0071380)	13	1	0.21	+	4.67	0.204	1
peripheral nervous system neuron development (GO:0048935)	13	1	0.21	+	4.67	0.204	1
peripheral nervous system neuron differentiation (GO:0048934)	13	1	0.21	+	4.67	0.204	1
cellular response to cadmium ion (GO:0071276)	26	2	0.43	+	4.67	0.075	0.972
pyrimidine nucleoside metabolic process (GO:0006213)	13	1	0.21	+	4.67	0.204	1
chromosome localization to nuclear envelope involved in homologous chromosome segregation (GO:0090220)	13	1	0.21	+	4.67	0.204	1
pentose-phosphate shunt (GO:0006098)	13	1	0.21	+	4.67	0.204	1
regulation of pigmentation (GO:0120305)	13	1	0.21	+	4.67	0.204	1
positive regulation of protein localization to endosome (GO:1905668)	13	1	0.21	+	4.67	0.204	1
positive regulation of antigen receptor-mediated signaling pathway (GO:0050857)	26	2	0.43	+	4.67	0.075	0.971
Peyer's patch development (GO:0048541)	13	1	0.21	+	4.67	0.204	1
mucosa-associated lymphoid tissue development (GO:0048537)	13	1	0.21	+	4.67	0.204	1
mRNA cleavage involved in mRNA processing (GO:0098787)	13	1	0.21	+	4.67	0.204	1
positive regulation of heat generation (GO:0031652)	13	1	0.21	+	4.67	0.204	1
tetrahydrofolate interconversion (GO:0035999)	13	1	0.21	+	4.67	0.204	1
chondrocyte proliferation (GO:0035988)	13	1	0.21	+	4.67	0.204	1
skin morphogenesis (GO:0043589)	13	1	0.21	+	4.67	0.204	1
sarcoplasmic reticulum calcium ion transport (GO:0070296)	13	1	0.21	+	4.67	0.204	1
sodium ion export across plasma membrane (GO:0036376)	13	1	0.21	+	4.67	0.204	1
positive regulation of urine volume (GO:0035810)	13	1	0.21	+	4.67	0.204	1
elastic fiber assembly (GO:0048251)	13	1	0.21	+	4.67	0.204	1
M phase (GO:0000279)	13	1	0.21	+	4.67	0.204	1
positive regulation of vesicle fusion (GO:0031340)	13	1	0.21	+	4.67	0.204	1
regulation of intestinal lipid absorption (GO:1904729)	13	1	0.21	+	4.67	0.204	1
positive regulation of actin filament depolymerization (GO:0030836)	13	1	0.21	+	4.67	0.204	1
regulation of developmental pigmentation (GO:0048070)	13	1	0.21	+	4.67	0.204	1
bundle of His cell to Purkinje myocyte communication (GO:0086069)	13	1	0.21	+	4.67	0.204	1
filopodium assembly (GO:0046847)	26	2	0.43	+	4.67	0.075	0.971
regulation of odontogenesis of dentin-containing tooth (GO:0042487)	13	1	0.21	+	4.67	0.204	1
regulation of RNA export from nucleus (GO:0046831)	13	1	0.21	+	4.67	0.204	1
regulation of dopaminergic neuron differentiation (GO:1904338)	13	1	0.21	+	4.67	0.204	1
serotonin metabolic process (GO:0042428)	13	1	0.21	+	4.67	0.204	1
regulation of cholesterol esterification (GO:0010872)	13	1	0.21	+	4.67	0.204	1
negative regulation of glucose transmembrane transport (GO:0010829)	26	2	0.43	+	4.67	0.075	0.97
regulation of deacetylase activity (GO:0150065)	13	1	0.21	+	4.67	0.204	1
regulation of iron ion transport (GO:0034756)	13	1	0.21	+	4.67	0.204	1
positive regulation of protein kinase A signaling (GO:0010739)	13	1	0.21	+	4.67	0.204	1
response to arsenic-containing substance (GO:0046685)	26	2	0.43	+	4.67	0.075	0.969
monoacylglycerol metabolic process (GO:0046462)	13	1	0.21	+	4.67	0.204	1
exit from mitosis (GO:0010458)	13	1	0.21	+	4.67	0.204	1
telomere localization (GO:0034397)	13	1	0.21	+	4.67	0.204	1
response to thyroid hormone (GO:0097066)	13	1	0.21	+	4.67	0.204	1
negative regulation of muscle adaptation (GO:0014745)	13	1	0.21	+	4.67	0.204	1
regulation of histone H3-K27 methylation (GO:0061085)	13	1	0.21	+	4.67	0.204	1
pyramidal neuron development (GO:0021860)	13	1	0.21	+	4.67	0.204	1
heart valve formation (GO:0003188)	13	1	0.21	+	4.67	0.204	1
mitral valve development (GO:0003174)	13	1	0.21	+	4.67	0.204	1
purine nucleoside bisphosphate metabolic process (GO:0034032)	105	8	1.73	+	4.63	0.000511	0.065
ribonucleoside bisphosphate metabolic process (GO:0033875)	105	8	1.73	+	4.63	0.000511	0.0644
nucleoside bisphosphate metabolic process (GO:0033865)	105	8	1.73	+	4.63	0.000511	0.0639
fatty acid metabolic process (GO:0006631)	370	28	6.09	+	4.6	8.79e-11	6.92e-07
ERBB signaling pathway (GO:0038127)	53	4	0.87	+	4.59	0.0136	0.474
L-amino acid transport (GO:0015807)	53	4	0.87	+	4.59	0.0136	0.473
positive regulation of glucose transmembrane transport (GO:0010828)	53	4	0.87	+	4.59	0.0136	0.472
olfactory bulb development (GO:0021772)	40	3	0.66	+	4.56	0.0322	0.672
temperature homeostasis (GO:0001659)	40	3	0.66	+	4.56	0.0322	0.671
positive regulation of vascular associated smooth muscle cell proliferation (GO:1904707)	40	3	0.66	+	4.56	0.0322	0.67
eye photoreceptor cell development (GO:0042462)	40	3	0.66	+	4.56	0.0322	0.67
cellular response to amino acid stimulus (GO:0071230)	67	5	1.1	+	4.53	0.00624	0.311
steroid catabolic process (GO:0006706)	27	2	0.44	+	4.5	0.0797	0.943
oxidative demethylation (GO:0070989)	27	2	0.44	+	4.5	0.0797	0.943
ganglioside metabolic process (GO:0001573)	27	2	0.44	+	4.5	0.0797	0.942
negative regulation of axon extension involved in axon guidance (GO:0048843)	27	2	0.44	+	4.5	0.0797	0.941
oocyte differentiation (GO:0009994)	54	4	0.89	+	4.5	0.0144	0.488
detoxification (GO:0098754)	54	4	0.89	+	4.5	0.0144	0.487
positive regulation of circadian rhythm (GO:0042753)	27	2	0.44	+	4.5	0.0797	0.941
programmed cell death involved in cell development (GO:0010623)	27	2	0.44	+	4.5	0.0797	0.94
negative regulation of nucleotide metabolic process (GO:0045980)	27	2	0.44	+	4.5	0.0797	0.939
protein localization to synapse (GO:0035418)	68	5	1.12	+	4.47	0.00661	0.326
positive regulation of lipid biosynthetic process (GO:0046889)	109	8	1.79	+	4.46	0.000644	0.0747
cellular hormone metabolic process (GO:0034754)	123	9	2.02	+	4.45	0.000306	0.0468
regulation of phospholipid metabolic process (GO:1903725)	41	3	0.67	+	4.45	0.0342	0.693
icosanoid biosynthetic process (GO:0046456)	41	3	0.67	+	4.45	0.0342	0.692
regulation of collagen metabolic process (GO:0010712)	55	4	0.91	+	4.42	0.0153	0.505
semaphorin-plexin signaling pathway (GO:0071526)	42	3	0.69	+	4.34	0.0362	0.723
epidermis morphogenesis (GO:0048730)	42	3	0.69	+	4.34	0.0362	0.722
regulation of protein localization to cell surface (GO:2000008)	42	3	0.69	+	4.34	0.0362	0.721
negative chemotaxis (GO:0050919)	42	3	0.69	+	4.34	0.0362	0.72
regulation of fatty acid oxidation (GO:0046320)	42	3	0.69	+	4.34	0.0362	0.719
positive regulation of cell size (GO:0045793)	14	1	0.23	+	4.34	0.217	1
acute inflammatory response (GO:0002526)	70	5	1.15	+	4.34	0.0074	0.347
cAMP metabolic process (GO:0046058)	14	1	0.23	+	4.34	0.217	1
UMP metabolic process (GO:0046049)	14	1	0.23	+	4.34	0.217	1
telencephalon glial cell migration (GO:0022030)	28	2	0.46	+	4.34	0.0845	0.985
central nervous system myelination (GO:0022010)	28	2	0.46	+	4.34	0.0845	0.984
regulation of unsaturated fatty acid biosynthetic process (GO:2001279)	14	1	0.23	+	4.34	0.217	1
positive regulation of extrinsic apoptotic signaling pathway in absence of ligand (GO:2001241)	14	1	0.23	+	4.34	0.217	1
regulation of respiratory burst (GO:0060263)	14	1	0.23	+	4.34	0.217	1
regulation of calcium ion transmembrane transport via high voltage-gated calcium channel (GO:1902514)	14	1	0.23	+	4.34	0.217	1
regulation of epidermal growth factor-activated receptor activity (GO:0007176)	28	2	0.46	+	4.34	0.0845	0.983
regulation of dendritic cell apoptotic process (GO:2000668)	14	1	0.23	+	4.34	0.217	1
renal vesicle development (GO:0072087)	14	1	0.23	+	4.34	0.217	1
inhibitory postsynaptic potential (GO:0060080)	14	1	0.23	+	4.34	0.217	1
tyrosine metabolic process (GO:0006570)	14	1	0.23	+	4.34	0.217	1
negative regulation of monooxygenase activity (GO:0032769)	14	1	0.23	+	4.34	0.217	1
cellular response to gamma radiation (GO:0071480)	28	2	0.46	+	4.34	0.0845	0.983
glycogen metabolic process (GO:0005977)	56	4	0.92	+	4.34	0.0162	0.511
cellular response to reactive nitrogen species (GO:1902170)	14	1	0.23	+	4.34	0.217	1
regulation of NMDA receptor activity (GO:2000310)	28	2	0.46	+	4.34	0.0845	0.982
positive regulation of mitochondrial membrane permeability involved in apoptotic process (GO:1902110)	14	1	0.23	+	4.34	0.217	1
actin crosslink formation (GO:0051764)	14	1	0.23	+	4.34	0.217	1
somite rostral/caudal axis specification (GO:0032525)	14	1	0.23	+	4.34	0.217	1
cellular response to lithium ion (GO:0071285)	14	1	0.23	+	4.34	0.217	1
negative regulation of platelet aggregation (GO:0090331)	14	1	0.23	+	4.34	0.217	1
transepithelial transport (GO:0070633)	28	2	0.46	+	4.34	0.0845	0.981
sebaceous gland development (GO:0048733)	14	1	0.23	+	4.34	0.217	1
positive regulation of non-canonical Wnt signaling pathway (GO:2000052)	14	1	0.23	+	4.34	0.217	1
alanine transport (GO:0032328)	14	1	0.23	+	4.34	0.217	1
cellular glucan metabolic process (GO:0006073)	56	4	0.92	+	4.34	0.0162	0.51
axon ensheathment in central nervous system (GO:0032291)	28	2	0.46	+	4.34	0.0845	0.98
regulation of protein localization to endosome (GO:1905666)	14	1	0.23	+	4.34	0.217	1
protein transport along microtubule (GO:0098840)	14	1	0.23	+	4.34	0.217	1
leukocyte aggregation (GO:0070486)	14	1	0.23	+	4.34	0.217	1
positive regulation of cold-induced thermogenesis (GO:0120162)	98	7	1.61	+	4.34	0.00161	0.142
cardiolipin metabolic process (GO:0032048)	14	1	0.23	+	4.34	0.217	1
microtubule-based protein transport (GO:0099118)	14	1	0.23	+	4.34	0.217	1
regulation of vascular associated smooth muscle cell apoptotic process (GO:1905459)	14	1	0.23	+	4.34	0.217	1
enamel mineralization (GO:0070166)	14	1	0.23	+	4.34	0.217	1
fatty acid transport (GO:0015908)	70	5	1.15	+	4.34	0.0074	0.346
pyrimidine ribonucleoside monophosphate metabolic process (GO:0009173)	14	1	0.23	+	4.34	0.217	1
pteridine-containing compound biosynthetic process (GO:0042559)	14	1	0.23	+	4.34	0.217	1
positive regulation of necrotic cell death (GO:0010940)	14	1	0.23	+	4.34	0.217	1
fat-soluble vitamin catabolic process (GO:0042363)	14	1	0.23	+	4.34	0.217	1
response to copper ion (GO:0046688)	28	2	0.46	+	4.34	0.0845	0.98
regulation of mitochondrial fusion (GO:0010635)	14	1	0.23	+	4.34	0.217	1
negative regulation of epithelial cell apoptotic process (GO:1904036)	70	5	1.15	+	4.34	0.0074	0.345
response to muscle activity (GO:0014850)	14	1	0.23	+	4.34	0.217	1
urinary tract smooth muscle contraction (GO:0014848)	14	1	0.23	+	4.34	0.217	1
positive regulation of striated muscle contraction (GO:0045989)	14	1	0.23	+	4.34	0.217	1
regulation of cell maturation (GO:1903429)	28	2	0.46	+	4.34	0.0845	0.979
negative regulation of autophagosome assembly (GO:1902902)	14	1	0.23	+	4.34	0.217	1
atrioventricular valve development (GO:0003171)	28	2	0.46	+	4.34	0.0845	0.978
cerebral cortex radial glia-guided migration (GO:0021801)	28	2	0.46	+	4.34	0.0845	0.978
monocarboxylic acid metabolic process (GO:0032787)	536	38	8.82	+	4.31	2.1e-13	3.31e-09
sprouting angiogenesis (GO:0002040)	57	4	0.94	+	4.26	0.0171	0.529
glucan metabolic process (GO:0044042)	57	4	0.94	+	4.26	0.0171	0.528
carbohydrate transmembrane transport (GO:0034219)	43	3	0.71	+	4.24	0.0383	0.741
response to dietary excess (GO:0002021)	43	3	0.71	+	4.24	0.0383	0.741
olfactory lobe development (GO:0021988)	43	3	0.71	+	4.24	0.0383	0.74
long-term memory (GO:0007616)	43	3	0.71	+	4.24	0.0383	0.739
circadian regulation of gene expression (GO:0032922)	72	5	1.18	+	4.22	0.00826	0.369
negative regulation of small molecule metabolic process (GO:0062014)	101	7	1.66	+	4.21	0.0019	0.156
skeletal muscle contraction (GO:0003009)	29	2	0.48	+	4.19	0.0894	1
negative regulation of fat cell differentiation (GO:0045599)	58	4	0.95	+	4.19	0.0181	0.549
positive regulation of cardiac muscle cell proliferation (GO:0060045)	29	2	0.48	+	4.19	0.0894	1
positive regulation of monooxygenase activity (GO:0032770)	29	2	0.48	+	4.19	0.0894	1
regulation of endoplasmic reticulum stress-induced intrinsic apoptotic signaling pathway (GO:1902235)	29	2	0.48	+	4.19	0.0894	1
mitochondrial calcium ion homeostasis (GO:0051560)	29	2	0.48	+	4.19	0.0894	1
intestinal absorption (GO:0050892)	29	2	0.48	+	4.19	0.0894	1
positive regulation of G2/M transition of mitotic cell cycle (GO:0010971)	29	2	0.48	+	4.19	0.0894	1
regulation of ruffle assembly (GO:1900027)	29	2	0.48	+	4.19	0.0894	1
aromatic amino acid family metabolic process (GO:0009072)	29	2	0.48	+	4.19	0.0894	1
thyroid hormone metabolic process (GO:0042403)	29	2	0.48	+	4.19	0.0894	1
determination of adult lifespan (GO:0008340)	29	2	0.48	+	4.19	0.0894	1
endochondral bone growth (GO:0003416)	29	2	0.48	+	4.19	0.0894	1
response to activity (GO:0014823)	29	2	0.48	+	4.19	0.0894	1
positive regulation of alcohol biosynthetic process (GO:1902932)	29	2	0.48	+	4.19	0.0894	1
heart valve development (GO:0003170)	58	4	0.95	+	4.19	0.0181	0.548
regulation of steroid metabolic process (GO:0019218)	117	8	1.93	+	4.15	0.000994	0.102
positive regulation of Notch signaling pathway (GO:0045747)	44	3	0.72	+	4.14	0.0404	0.774
epidermal growth factor receptor signaling pathway (GO:0007173)	44	3	0.72	+	4.14	0.0404	0.773
regulation of organic acid transport (GO:0032890)	88	6	1.45	+	4.14	0.00426	0.254
cellular response to retinoic acid (GO:0071300)	44	3	0.72	+	4.14	0.0404	0.772
regulation of macrophage cytokine production (GO:0010935)	44	3	0.72	+	4.14	0.0404	0.771
regulation of amyloid precursor protein catabolic process (GO:1902991)	44	3	0.72	+	4.14	0.0404	0.771
positive regulation of glucose import (GO:0046326)	44	3	0.72	+	4.14	0.0404	0.77
positive regulation of mitotic nuclear division (GO:0045840)	44	3	0.72	+	4.14	0.0404	0.769
negative regulation of cellular response to growth factor stimulus (GO:0090288)	103	7	1.7	+	4.13	0.0021	0.163
modulation of excitatory postsynaptic potential (GO:0098815)	59	4	0.97	+	4.12	0.019	0.556
positive regulation of anion transport (GO:1903793)	59	4	0.97	+	4.12	0.019	0.555
regulation of glucose transmembrane transport (GO:0010827)	89	6	1.46	+	4.1	0.00449	0.263
calcium ion transport into cytosol (GO:0060402)	15	1	0.25	+	4.05	0.23	1
ectoderm development (GO:0007398)	15	1	0.25	+	4.05	0.23	1
pathway-restricted SMAD protein phosphorylation (GO:0060389)	15	1	0.25	+	4.05	0.23	1
heart trabecula formation (GO:0060347)	15	1	0.25	+	4.05	0.23	1
negative regulation of anoikis (GO:2000811)	15	1	0.25	+	4.05	0.23	1
regulation of gamma-delta T cell differentiation (GO:0045586)	15	1	0.25	+	4.05	0.23	1
cellular response to aldehyde (GO:0110096)	15	1	0.25	+	4.05	0.23	1
immature B cell differentiation (GO:0002327)	15	1	0.25	+	4.05	0.23	1
unsaturated fatty acid biosynthetic process (GO:0006636)	30	2	0.49	+	4.05	0.0944	0.98
establishment of planar polarity (GO:0001736)	30	2	0.49	+	4.05	0.0944	0.98
regulation of apoptotic process involved in morphogenesis (GO:1902337)	15	1	0.25	+	4.05	0.23	1
cellular response to superoxide (GO:0071451)	15	1	0.25	+	4.05	0.23	1
cellular response to oxygen radical (GO:0071450)	15	1	0.25	+	4.05	0.23	1
positive regulation of signal transduction by p53 class mediator (GO:1901798)	30	2	0.49	+	4.05	0.0944	0.979
lipid import into cell (GO:0140354)	15	1	0.25	+	4.05	0.23	1
negative regulation of interferon-beta production (GO:0032688)	15	1	0.25	+	4.05	0.23	1
mitochondrial transcription (GO:0006390)	15	1	0.25	+	4.05	0.23	1
mRNA cleavage (GO:0006379)	15	1	0.25	+	4.05	0.23	1
cellular response to prostaglandin stimulus (GO:0071379)	15	1	0.25	+	4.05	0.23	1
neurotransmitter receptor localization to postsynaptic specialization membrane (GO:0099645)	15	1	0.25	+	4.05	0.23	1
protein localization to postsynaptic specialization membrane (GO:0099633)	15	1	0.25	+	4.05	0.23	1
pyrimidine nucleotide catabolic process (GO:0006244)	15	1	0.25	+	4.05	0.23	1
regulation of phospholipase A2 activity (GO:0032429)	15	1	0.25	+	4.05	0.23	1
regulation of histone H4 acetylation (GO:0090239)	15	1	0.25	+	4.05	0.23	1
regulation of Wnt signaling pathway, planar cell polarity pathway (GO:2000095)	15	1	0.25	+	4.05	0.23	1
positive regulation of prostaglandin secretion (GO:0032308)	15	1	0.25	+	4.05	0.23	1
telomere maintenance via recombination (GO:0000722)	15	1	0.25	+	4.05	0.23	1
positive regulation of neuron projection regeneration (GO:0070572)	15	1	0.25	+	4.05	0.23	1
negative regulation of release of sequestered calcium ion into cytosol (GO:0051280)	15	1	0.25	+	4.05	0.23	1
primary amino compound metabolic process (GO:1901160)	15	1	0.25	+	4.05	0.23	1
tRNA 5'-end processing (GO:0099116)	15	1	0.25	+	4.05	0.23	1
response to magnesium ion (GO:0032026)	15	1	0.25	+	4.05	0.23	1
negative regulation of TOR signaling (GO:0032007)	45	3	0.74	+	4.05	0.0426	0.797
protein homotrimerization (GO:0070207)	15	1	0.25	+	4.05	0.23	1
regulation of secondary metabolic process (GO:0043455)	15	1	0.25	+	4.05	0.23	1
photoreceptor cell outer segment organization (GO:0035845)	15	1	0.25	+	4.05	0.23	1
excitatory synapse assembly (GO:1904861)	15	1	0.25	+	4.05	0.23	1
negative T cell selection (GO:0043383)	15	1	0.25	+	4.05	0.23	1
cellular response to hepatocyte growth factor stimulus (GO:0035729)	15	1	0.25	+	4.05	0.23	1
regulation of secondary metabolite biosynthetic process (GO:1900376)	15	1	0.25	+	4.05	0.23	1
somatic stem cell division (GO:0048103)	15	1	0.25	+	4.05	0.23	1
regulation of circadian sleep/wake cycle (GO:0042749)	30	2	0.49	+	4.05	0.0944	0.978
regulation of melanin biosynthetic process (GO:0048021)	15	1	0.25	+	4.05	0.23	1
negative regulation of microtubule polymerization (GO:0031115)	15	1	0.25	+	4.05	0.23	1
negative regulation of macrophage activation (GO:0043031)	15	1	0.25	+	4.05	0.23	1
pyrimidine nucleoside monophosphate biosynthetic process (GO:0009130)	15	1	0.25	+	4.05	0.23	1
positive regulation of ruffle assembly (GO:1900029)	15	1	0.25	+	4.05	0.23	1
negative regulation of mitochondrial membrane potential (GO:0010917)	15	1	0.25	+	4.05	0.23	1
regulation of eating behavior (GO:1903998)	15	1	0.25	+	4.05	0.23	1
aromatic amino acid family catabolic process (GO:0009074)	15	1	0.25	+	4.05	0.23	1
regulation of hormone biosynthetic process (GO:0046885)	30	2	0.49	+	4.05	0.0944	0.978
photoreceptor cell development (GO:0042461)	60	4	0.99	+	4.05	0.0201	0.573
ribonucleoside catabolic process (GO:0042454)	15	1	0.25	+	4.05	0.23	1
cellular response to forskolin (GO:1904322)	15	1	0.25	+	4.05	0.23	1
response to forskolin (GO:1904321)	15	1	0.25	+	4.05	0.23	1
positive regulation of keratinocyte proliferation (GO:0010838)	15	1	0.25	+	4.05	0.23	1
terpenoid biosynthetic process (GO:0016114)	15	1	0.25	+	4.05	0.23	1
motor neuron migration (GO:0097475)	15	1	0.25	+	4.05	0.23	1
iron ion transmembrane transport (GO:0034755)	15	1	0.25	+	4.05	0.23	1
protein kinase A signaling (GO:0010737)	15	1	0.25	+	4.05	0.23	1
hindlimb morphogenesis (GO:0035137)	45	3	0.74	+	4.05	0.0426	0.796
regulation of gamma-delta T cell activation (GO:0046643)	15	1	0.25	+	4.05	0.23	1
cellular response to toxic substance (GO:0097237)	45	3	0.74	+	4.05	0.0426	0.795
acylglycerol catabolic process (GO:0046464)	30	2	0.49	+	4.05	0.0944	0.977
neutral lipid catabolic process (GO:0046461)	30	2	0.49	+	4.05	0.0944	0.976
regulation of skeletal muscle contraction (GO:0014819)	15	1	0.25	+	4.05	0.23	1
cellular potassium ion homeostasis (GO:0030007)	15	1	0.25	+	4.05	0.23	1
negative regulation of translational initiation (GO:0045947)	15	1	0.25	+	4.05	0.23	1
regulation of smooth muscle cell apoptotic process (GO:0034391)	30	2	0.49	+	4.05	0.0944	0.976
regulation of glial cell apoptotic process (GO:0034350)	15	1	0.25	+	4.05	0.23	1
monocarboxylic acid biosynthetic process (GO:0072330)	151	10	2.48	+	4.02	0.000305	0.0472
transforming growth factor beta receptor signaling pathway (GO:0007179)	91	6	1.5	+	4.01	0.00497	0.283
positive regulation of signaling receptor activity (GO:2000273)	46	3	0.76	+	3.96	0.0449	0.816
positive regulation of cardiac muscle tissue growth (GO:0055023)	46	3	0.76	+	3.96	0.0449	0.815
negative regulation of axon extension (GO:0030517)	46	3	0.76	+	3.96	0.0449	0.814
regulation of centrosome duplication (GO:0010824)	46	3	0.76	+	3.96	0.0449	0.813
negative regulation of angiogenesis (GO:0016525)	108	7	1.78	+	3.94	0.00271	0.19
extracellular matrix organization (GO:0030198)	279	18	4.59	+	3.92	1.9e-06	0.00125
synapse assembly (GO:0007416)	93	6	1.53	+	3.92	0.00548	0.293
salivary gland morphogenesis (GO:0007435)	31	2	0.51	+	3.92	0.0995	1
cell differentiation in hindbrain (GO:0021533)	31	2	0.51	+	3.92	0.0995	1
postsynaptic membrane organization (GO:0001941)	31	2	0.51	+	3.92	0.0995	1
fat-soluble vitamin metabolic process (GO:0006775)	31	2	0.51	+	3.92	0.0995	1
establishment of tissue polarity (GO:0007164)	31	2	0.51	+	3.92	0.0995	1
sulfation (GO:0051923)	31	2	0.51	+	3.92	0.0995	1
positive regulation of wound healing (GO:0090303)	62	4	1.02	+	3.92	0.0222	0.611
aorta morphogenesis (GO:0035909)	31	2	0.51	+	3.92	0.0995	1
response to sterol (GO:0036314)	31	2	0.51	+	3.92	0.0995	1
regulation of hair cycle (GO:0042634)	31	2	0.51	+	3.92	0.0995	1
pteridine-containing compound metabolic process (GO:0042558)	31	2	0.51	+	3.92	0.0995	1
bile acid and bile salt transport (GO:0015721)	31	2	0.51	+	3.92	0.0995	1
dopamine metabolic process (GO:0042417)	31	2	0.51	+	3.92	0.0995	1
acylglycerol biosynthetic process (GO:0046463)	31	2	0.51	+	3.92	0.0995	1
neutral lipid biosynthetic process (GO:0046460)	31	2	0.51	+	3.92	0.0995	1
extracellular structure organization (GO:0043062)	280	18	4.61	+	3.91	1.99e-06	0.00121
external encapsulating structure organization (GO:0045229)	281	18	4.62	+	3.89	2.09e-06	0.00122
alcohol catabolic process (GO:0046164)	47	3	0.77	+	3.88	0.0472	0.848
ventricular septum morphogenesis (GO:0060412)	47	3	0.77	+	3.88	0.0472	0.847
isoprenoid metabolic process (GO:0006720)	94	6	1.55	+	3.88	0.00576	0.301
inorganic ion import across plasma membrane (GO:0099587)	94	6	1.55	+	3.88	0.00576	0.3
inorganic cation import across plasma membrane (GO:0098659)	94	6	1.55	+	3.88	0.00576	0.299
negative regulation of blood vessel morphogenesis (GO:2000181)	110	7	1.81	+	3.87	0.00298	0.203
cellular response to catecholamine stimulus (GO:0071870)	63	4	1.04	+	3.86	0.0233	0.635
cellular response to monoamine stimulus (GO:0071868)	63	4	1.04	+	3.86	0.0233	0.634
positive regulation of response to wounding (GO:1903036)	79	5	1.3	+	3.85	0.0118	0.453
negative regulation of vasculature development (GO:1901343)	111	7	1.83	+	3.83	0.00313	0.211
response to lithium ion (GO:0010226)	16	1	0.26	+	3.8	0.242	1
positive regulation of epidermal growth factor receptor signaling pathway (GO:0045742)	32	2	0.53	+	3.8	0.105	1
negative regulation of fatty acid biosynthetic process (GO:0045717)	16	1	0.26	+	3.8	0.242	1
aldehyde catabolic process (GO:0046185)	16	1	0.26	+	3.8	0.242	1
positive regulation of cell cycle G2/M phase transition (GO:1902751)	32	2	0.53	+	3.8	0.105	1
positive regulation of homotypic cell-cell adhesion (GO:0034112)	16	1	0.26	+	3.8	0.242	1
negative regulation of epidermis development (GO:0045683)	16	1	0.26	+	3.8	0.242	1
negative regulation of epidermal cell differentiation (GO:0045605)	16	1	0.26	+	3.8	0.242	1
tricarboxylic acid metabolic process (GO:0072350)	16	1	0.26	+	3.8	0.242	1
mitochondrial outer membrane permeabilization involved in programmed cell death (GO:1902686)	16	1	0.26	+	3.8	0.242	1
cellular copper ion homeostasis (GO:0006878)	16	1	0.26	+	3.8	0.242	1
negative regulation of activated T cell proliferation (GO:0046007)	16	1	0.26	+	3.8	0.242	1
synaptic transmission, cholinergic (GO:0007271)	16	1	0.26	+	3.8	0.242	1
positive regulation of ATP biosynthetic process (GO:2001171)	16	1	0.26	+	3.8	0.242	1
mitotic spindle assembly checkpoint signaling (GO:0007094)	32	2	0.53	+	3.8	0.105	1
regulation of cAMP-dependent protein kinase activity (GO:2000479)	16	1	0.26	+	3.8	0.242	1
semaphorin-plexin signaling pathway involved in axon guidance (GO:1902287)	16	1	0.26	+	3.8	0.242	1
diet induced thermogenesis (GO:0002024)	16	1	0.26	+	3.8	0.242	1
negative regulation of endothelial cell apoptotic process (GO:2000352)	32	2	0.53	+	3.8	0.105	1
regulation of immature T cell proliferation in thymus (GO:0033084)	16	1	0.26	+	3.8	0.242	1
negative regulation of calcineurin-NFAT signaling cascade (GO:0070885)	16	1	0.26	+	3.8	0.242	1
negative regulation of feeding behavior (GO:2000252)	16	1	0.26	+	3.8	0.242	1
positive regulation of extrinsic apoptotic signaling pathway via death domain receptors (GO:1902043)	16	1	0.26	+	3.8	0.242	1
late endosome to vacuole transport via multivesicular body sorting pathway (GO:0032511)	16	1	0.26	+	3.8	0.242	1
endosome transport via multivesicular body sorting pathway (GO:0032509)	32	2	0.53	+	3.8	0.105	1
negative regulation of multicellular organism growth (GO:0040015)	16	1	0.26	+	3.8	0.242	1
spindle assembly checkpoint signaling (GO:0071173)	32	2	0.53	+	3.8	0.105	1
negative regulation of cAMP-mediated signaling (GO:0043951)	16	1	0.26	+	3.8	0.242	1
regulation of synapse maturation (GO:0090128)	16	1	0.26	+	3.8	0.242	1
negative regulation of calcineurin-mediated signaling (GO:0106057)	16	1	0.26	+	3.8	0.242	1
regulation of nucleobase-containing compound transport (GO:0032239)	16	1	0.26	+	3.8	0.242	1
negative regulation of cell migration involved in sprouting angiogenesis (GO:0090051)	16	1	0.26	+	3.8	0.242	1
engulfment of apoptotic cell (GO:0043652)	16	1	0.26	+	3.8	0.242	1
regulation of heat generation (GO:0031650)	16	1	0.26	+	3.8	0.242	1
regulation of neurotransmitter receptor localization to postsynaptic specialization membrane (GO:0098696)	16	1	0.26	+	3.8	0.242	1
negative regulation of smooth muscle cell differentiation (GO:0051151)	16	1	0.26	+	3.8	0.242	1
aorta development (GO:0035904)	64	4	1.05	+	3.8	0.0245	0.647
positive regulation of T cell apoptotic process (GO:0070234)	16	1	0.26	+	3.8	0.242	1
postsynapse assembly (GO:0099068)	16	1	0.26	+	3.8	0.242	1
negative regulation of mitochondrial membrane permeability (GO:0035795)	16	1	0.26	+	3.8	0.242	1
response to hepatocyte growth factor (GO:0035728)	16	1	0.26	+	3.8	0.242	1
regulation of apoptotic process involved in development (GO:1904748)	16	1	0.26	+	3.8	0.242	1
vitamin catabolic process (GO:0009111)	16	1	0.26	+	3.8	0.242	1
positive regulation of transforming growth factor beta receptor signaling pathway (GO:0030511)	32	2	0.53	+	3.8	0.105	1
regulation of peroxisome proliferator activated receptor signaling pathway (GO:0035358)	16	1	0.26	+	3.8	0.242	1
progesterone metabolic process (GO:0042448)	16	1	0.26	+	3.8	0.242	1
positive regulation of cellular response to transforming growth factor beta stimulus (GO:1903846)	32	2	0.53	+	3.8	0.105	1
regulation of cGMP-mediated signaling (GO:0010752)	16	1	0.26	+	3.8	0.242	1
vasculogenesis involved in coronary vascular morphogenesis (GO:0060979)	16	1	0.26	+	3.8	0.242	1
regulation of adipose tissue development (GO:1904177)	16	1	0.26	+	3.8	0.242	1
lipoprotein catabolic process (GO:0042159)	16	1	0.26	+	3.8	0.242	1
positive regulation of smooth muscle cell migration (GO:0014911)	64	4	1.05	+	3.8	0.0245	0.646
C21-steroid hormone metabolic process (GO:0008207)	32	2	0.53	+	3.8	0.105	1
negative regulation of fatty acid metabolic process (GO:0045922)	32	2	0.53	+	3.8	0.105	1
positive regulation of synaptic vesicle recycling (GO:1903423)	16	1	0.26	+	3.8	0.242	1
mammary gland epithelial cell differentiation (GO:0060644)	16	1	0.26	+	3.8	0.242	1
lipid droplet organization (GO:0034389)	32	2	0.53	+	3.8	0.105	1
negative regulation of fatty acid oxidation (GO:0046322)	16	1	0.26	+	3.8	0.242	1
regulation of cell growth involved in cardiac muscle cell development (GO:0061050)	32	2	0.53	+	3.8	0.105	1
pyramidal neuron differentiation (GO:0021859)	16	1	0.26	+	3.8	0.242	1
layer formation in cerebral cortex (GO:0021819)	16	1	0.26	+	3.8	0.242	1
intestinal epithelial cell development (GO:0060576)	16	1	0.26	+	3.8	0.242	1
T-helper 17 type immune response (GO:0072538)	16	1	0.26	+	3.8	0.242	1
sodium ion transmembrane transport (GO:0035725)	96	6	1.58	+	3.8	0.00633	0.315
regulation of fibroblast migration (GO:0010762)	48	3	0.79	+	3.8	0.0496	0.795
embryo implantation (GO:0007566)	48	3	0.79	+	3.8	0.0496	0.795
regulation of circadian rhythm (GO:0042752)	129	8	2.12	+	3.77	0.00179	0.151
cellular response to acid chemical (GO:0071229)	81	5	1.33	+	3.75	0.0129	0.475
vitamin metabolic process (GO:0006766)	65	4	1.07	+	3.74	0.0256	0.667
cell-matrix adhesion (GO:0007160)	130	8	2.14	+	3.74	0.00187	0.154
negative regulation of muscle cell apoptotic process (GO:0010656)	65	4	1.07	+	3.74	0.0256	0.666
epithelial cell apoptotic process (GO:1904019)	65	4	1.07	+	3.74	0.0256	0.665
ventricular cardiac muscle tissue development (GO:0003229)	65	4	1.07	+	3.74	0.0256	0.664
regulation of cold-induced thermogenesis (GO:0120161)	147	9	2.42	+	3.72	0.00103	0.104
positive regulation of heart growth (GO:0060421)	49	3	0.81	+	3.72	0.052	0.83
regulation of macrophage migration (GO:1905521)	49	3	0.81	+	3.72	0.052	0.829
negative regulation of cellular carbohydrate metabolic process (GO:0010677)	49	3	0.81	+	3.72	0.052	0.828
steroid metabolic process (GO:0008202)	278	17	4.57	+	3.72	7.16e-06	0.00323
response to amino acid (GO:0043200)	82	5	1.35	+	3.71	0.0136	0.474
primary alcohol metabolic process (GO:0034308)	82	5	1.35	+	3.71	0.0136	0.473
response to xenobiotic stimulus (GO:0009410)	312	19	5.13	+	3.7	2.2e-06	0.00124
regulation of fat cell differentiation (GO:0045598)	148	9	2.44	+	3.7	0.00107	0.108
epithelial tube branching involved in lung morphogenesis (GO:0060441)	33	2	0.54	+	3.68	0.11	1
regulation of proton transport (GO:0010155)	33	2	0.54	+	3.68	0.11	1
response to catecholamine (GO:0071869)	66	4	1.09	+	3.68	0.0269	0.684
response to monoamine (GO:0071867)	66	4	1.09	+	3.68	0.0269	0.683
regulation of nitric-oxide synthase activity (GO:0050999)	33	2	0.54	+	3.68	0.11	1
chaperone cofactor-dependent protein refolding (GO:0051085)	33	2	0.54	+	3.68	0.11	1
semi-lunar valve development (GO:1905314)	33	2	0.54	+	3.68	0.11	1
cellular response to amyloid-beta (GO:1904646)	33	2	0.54	+	3.68	0.11	1
apoptotic mitochondrial changes (GO:0008637)	66	4	1.09	+	3.68	0.0269	0.682
hyaluronan metabolic process (GO:0030212)	33	2	0.54	+	3.68	0.11	1
regulation of morphogenesis of a branching structure (GO:0060688)	66	4	1.09	+	3.68	0.0269	0.681
negative regulation of cartilage development (GO:0061037)	33	2	0.54	+	3.68	0.11	1
regulation of steroid biosynthetic process (GO:0050810)	83	5	1.37	+	3.66	0.0142	0.484
dicarboxylic acid metabolic process (GO:0043648)	83	5	1.37	+	3.66	0.0142	0.483
heterophilic cell-cell adhesion via plasma membrane cell adhesion molecules (GO:0007157)	50	3	0.82	+	3.65	0.0545	0.844
positive regulation of cell division (GO:0051781)	100	6	1.65	+	3.65	0.0076	0.349
regulation of smooth muscle cell migration (GO:0014910)	100	6	1.65	+	3.65	0.0076	0.348
energy reserve metabolic process (GO:0006112)	67	4	1.1	+	3.63	0.0281	0.688
regulation of phosphatidylinositol 3-kinase signaling (GO:0014066)	101	6	1.66	+	3.61	0.00795	0.362
positive regulation of lipid transport (GO:0032370)	101	6	1.66	+	3.61	0.00795	0.361
carboxylic acid biosynthetic process (GO:0046394)	237	14	3.9	+	3.59	6.52e-05	0.0163
positive regulation of glycogen biosynthetic process (GO:0045725)	17	1	0.28	+	3.57	0.255	1
atrial septum morphogenesis (GO:0060413)	17	1	0.28	+	3.57	0.255	1
nitric oxide mediated signal transduction (GO:0007263)	17	1	0.28	+	3.57	0.255	1
water-soluble vitamin metabolic process (GO:0006767)	34	2	0.56	+	3.57	0.115	1
response to nitric oxide (GO:0071731)	17	1	0.28	+	3.57	0.255	1
response to tumor cell (GO:0002347)	17	1	0.28	+	3.57	0.255	1
negative regulation of collagen biosynthetic process (GO:0032966)	17	1	0.28	+	3.57	0.255	1
positive regulation of phagocytosis, engulfment (GO:0060100)	17	1	0.28	+	3.57	0.255	1
positive regulation of endothelial cell chemotaxis (GO:2001028)	17	1	0.28	+	3.57	0.255	1
semaphorin-plexin signaling pathway involved in neuron projection guidance (GO:1902285)	17	1	0.28	+	3.57	0.255	1
glycogen catabolic process (GO:0005980)	17	1	0.28	+	3.57	0.255	1
ganglioside biosynthetic process (GO:0001574)	17	1	0.28	+	3.57	0.255	1
negative regulation of oxidative stress-induced intrinsic apoptotic signaling pathway (GO:1902176)	17	1	0.28	+	3.57	0.255	1
regulation of immature T cell proliferation (GO:0033083)	17	1	0.28	+	3.57	0.255	1
mitochondrial RNA processing (GO:0000963)	17	1	0.28	+	3.57	0.255	1
positive regulation of leukocyte apoptotic process (GO:2000108)	34	2	0.56	+	3.57	0.115	1
mitotic spindle checkpoint signaling (GO:0071174)	34	2	0.56	+	3.57	0.115	1
regulation of prostaglandin secretion (GO:0032306)	17	1	0.28	+	3.57	0.255	1
regulation of lipid catabolic process (GO:0050994)	68	4	1.12	+	3.57	0.0294	0.712
regulation of mitochondrial fission (GO:0090140)	34	2	0.56	+	3.57	0.115	1
epithelial cell-cell adhesion (GO:0090136)	17	1	0.28	+	3.57	0.255	1
tRNA threonylcarbamoyladenosine metabolic process (GO:0070525)	17	1	0.28	+	3.57	0.255	1
regulation of inclusion body assembly (GO:0090083)	17	1	0.28	+	3.57	0.255	1
positive regulation of sequestering of calcium ion (GO:0051284)	17	1	0.28	+	3.57	0.255	1
positive regulation of ERBB signaling pathway (GO:1901186)	34	2	0.56	+	3.57	0.115	1
positive regulation of actin nucleation (GO:0051127)	17	1	0.28	+	3.57	0.255	1
interneuron migration (GO:1904936)	17	1	0.28	+	3.57	0.255	1
regulation of lipoprotein lipase activity (GO:0051004)	17	1	0.28	+	3.57	0.255	1
positive regulation of membrane invagination (GO:1905155)	17	1	0.28	+	3.57	0.255	1
negative regulation of circadian rhythm (GO:0042754)	17	1	0.28	+	3.57	0.255	1
nucleotide-sugar biosynthetic process (GO:0009226)	17	1	0.28	+	3.57	0.255	1
nucleotide-sugar metabolic process (GO:0009225)	34	2	0.56	+	3.57	0.115	1
copper ion homeostasis (GO:0055070)	17	1	0.28	+	3.57	0.255	1
reticulophagy (GO:0061709)	17	1	0.28	+	3.57	0.255	1
pyrimidine deoxyribonucleoside monophosphate metabolic process (GO:0009176)	17	1	0.28	+	3.57	0.255	1
regulation of amino acid import across plasma membrane (GO:0010958)	17	1	0.28	+	3.57	0.255	1
fatty-acyl-CoA metabolic process (GO:0035337)	17	1	0.28	+	3.57	0.255	1
regulation of macrophage chemotaxis (GO:0010758)	34	2	0.56	+	3.57	0.115	1
regulation of plasminogen activation (GO:0010755)	17	1	0.28	+	3.57	0.255	1
negative regulation of collagen metabolic process (GO:0010713)	17	1	0.28	+	3.57	0.255	1
regulation of amino acid transmembrane transport (GO:1903789)	17	1	0.28	+	3.57	0.255	1
positive regulation of phospholipid metabolic process (GO:1903727)	17	1	0.28	+	3.57	0.255	1
regulation of ketone biosynthetic process (GO:0010566)	17	1	0.28	+	3.57	0.255	1
negative regulation of B cell apoptotic process (GO:0002903)	17	1	0.28	+	3.57	0.255	1
keratinocyte development (GO:0003334)	17	1	0.28	+	3.57	0.255	1
type 2 immune response (GO:0042092)	17	1	0.28	+	3.57	0.255	1
urate metabolic process (GO:0046415)	17	1	0.28	+	3.57	0.255	1
ventricular trabecula myocardium morphogenesis (GO:0003222)	17	1	0.28	+	3.57	0.255	1
craniofacial suture morphogenesis (GO:0097094)	17	1	0.28	+	3.57	0.255	1
negative regulation of mitotic metaphase/anaphase transition (GO:0045841)	34	2	0.56	+	3.57	0.115	1
positive regulation of cell growth involved in cardiac muscle cell development (GO:0061051)	17	1	0.28	+	3.57	0.255	1
negative regulation of glycolytic process (GO:0045820)	17	1	0.28	+	3.57	0.255	1
negative regulation of dendritic spine development (GO:0061000)	17	1	0.28	+	3.57	0.255	1
regulation of synaptic transmission, glutamatergic (GO:0051966)	85	5	1.4	+	3.57	0.0155	0.502
myelination (GO:0042552)	119	7	1.96	+	3.57	0.00449	0.262
organic acid biosynthetic process (GO:0016053)	238	14	3.92	+	3.57	6.81e-05	0.0168
cellular response to alcohol (GO:0097306)	85	5	1.4	+	3.57	0.0155	0.501
positive regulation of lipid metabolic process (GO:0045834)	188	11	3.09	+	3.56	0.000421	0.0578
response to acid chemical (GO:0001101)	103	6	1.7	+	3.54	0.00867	0.382
regulation of glucose import (GO:0046324)	69	4	1.14	+	3.52	0.0307	0.717
pyridine-containing compound metabolic process (GO:0072524)	69	4	1.14	+	3.52	0.0307	0.716
axon extension (GO:0048675)	52	3	0.86	+	3.51	0.0596	0.902
cellular ketone metabolic process (GO:0042180)	87	5	1.43	+	3.49	0.0169	0.525
ensheathment of neurons (GO:0007272)	122	7	2.01	+	3.49	0.0051	0.288
axon ensheathment (GO:0008366)	122	7	2.01	+	3.49	0.0051	0.287
regulation of oxidative stress-induced neuron death (GO:1903203)	35	2	0.58	+	3.47	0.12	1
salivary gland development (GO:0007431)	35	2	0.58	+	3.47	0.12	1
negative regulation of mitotic sister chromatid separation (GO:2000816)	35	2	0.58	+	3.47	0.12	1
negative regulation of mitotic sister chromatid segregation (GO:0033048)	35	2	0.58	+	3.47	0.12	1
negative regulation of sister chromatid segregation (GO:0033046)	35	2	0.58	+	3.47	0.12	1
negative regulation of lipid transport (GO:0032369)	35	2	0.58	+	3.47	0.12	1
spindle checkpoint signaling (GO:0031577)	35	2	0.58	+	3.47	0.12	1
negative regulation of cytokine production involved in immune response (GO:0002719)	35	2	0.58	+	3.47	0.12	1
hormone metabolic process (GO:0042445)	194	11	3.19	+	3.45	0.000541	0.0656
embryonic cranial skeleton morphogenesis (GO:0048701)	53	3	0.87	+	3.44	0.0622	0.934
tissue regeneration (GO:0042246)	53	3	0.87	+	3.44	0.0622	0.933
triglyceride metabolic process (GO:0006641)	71	4	1.17	+	3.42	0.0335	0.689
regulation of TOR signaling (GO:0032006)	107	6	1.76	+	3.41	0.0103	0.416
triglyceride catabolic process (GO:0019433)	18	1	0.3	+	3.38	0.267	1
cerebellar Purkinje cell differentiation (GO:0021702)	18	1	0.3	+	3.38	0.267	1
positive regulation of SMAD protein signal transduction (GO:0060391)	18	1	0.3	+	3.38	0.267	1
metanephric nephron morphogenesis (GO:0072273)	18	1	0.3	+	3.38	0.267	1
cellular glucuronidation (GO:0052695)	18	1	0.3	+	3.38	0.267	1
camera-type eye photoreceptor cell differentiation (GO:0060219)	36	2	0.59	+	3.38	0.126	1
mitotic G2/M transition checkpoint (GO:0044818)	54	3	0.89	+	3.38	0.0649	0.879
regulation of endothelial cell apoptotic process (GO:2000351)	54	3	0.89	+	3.38	0.0649	0.879
negative regulation of metaphase/anaphase transition of cell cycle (GO:1902100)	36	2	0.59	+	3.38	0.126	1
positive regulation of mast cell activation (GO:0033005)	36	2	0.59	+	3.38	0.126	1
cellular response to copper ion (GO:0071280)	18	1	0.3	+	3.38	0.267	1
fatty acid derivative biosynthetic process (GO:1901570)	18	1	0.3	+	3.38	0.267	1
neuron projection arborization (GO:0140058)	18	1	0.3	+	3.38	0.267	1
DNA double-strand break processing (GO:0000729)	18	1	0.3	+	3.38	0.267	1
negative regulation of membrane permeability (GO:1905709)	18	1	0.3	+	3.38	0.267	1
response to fatty acid (GO:0070542)	36	2	0.59	+	3.38	0.126	1
cellular polysaccharide catabolic process (GO:0044247)	18	1	0.3	+	3.38	0.267	1
negative regulation of blood vessel endothelial cell migration (GO:0043537)	36	2	0.59	+	3.38	0.126	1
regulation of relaxation of muscle (GO:1901077)	18	1	0.3	+	3.38	0.267	1
regulation of DNA damage response, signal transduction by p53 class mediator (GO:0043516)	36	2	0.59	+	3.38	0.126	1
retinoic acid receptor signaling pathway (GO:0048384)	18	1	0.3	+	3.38	0.267	1
protein trimerization (GO:0070206)	18	1	0.3	+	3.38	0.267	1
response to superoxide (GO:0000303)	18	1	0.3	+	3.38	0.267	1
regulation of lysosomal lumen pH (GO:0035751)	18	1	0.3	+	3.38	0.267	1
regulation of vascular associated smooth muscle cell proliferation (GO:1904705)	72	4	1.18	+	3.38	0.0349	0.701
maintenance of blood-brain barrier (GO:0035633)	18	1	0.3	+	3.38	0.267	1
myelin maintenance (GO:0043217)	18	1	0.3	+	3.38	0.267	1
glucan catabolic process (GO:0009251)	18	1	0.3	+	3.38	0.267	1
regulation of GTP binding (GO:1904424)	18	1	0.3	+	3.38	0.267	1
bicarbonate transport (GO:0015701)	18	1	0.3	+	3.38	0.267	1
negative regulation of mitochondrion organization (GO:0010823)	54	3	0.89	+	3.38	0.0649	0.878
cellular modified amino acid biosynthetic process (GO:0042398)	36	2	0.59	+	3.38	0.126	1
negative regulation of epithelial to mesenchymal transition (GO:0010719)	36	2	0.59	+	3.38	0.126	1
regulation of aerobic respiration (GO:1903715)	36	2	0.59	+	3.38	0.126	1
regulation of gastrulation (GO:0010470)	18	1	0.3	+	3.38	0.267	1
positive regulation of calcium ion-dependent exocytosis (GO:0045956)	18	1	0.3	+	3.38	0.267	1
negative regulation of carbohydrate metabolic process (GO:0045912)	54	3	0.89	+	3.38	0.0649	0.877
endocardial cushion morphogenesis (GO:0003203)	36	2	0.59	+	3.38	0.126	1
motor neuron axon guidance (GO:0008045)	36	2	0.59	+	3.38	0.126	1
positive regulation of smooth muscle cell proliferation (GO:0048661)	109	6	1.79	+	3.34	0.0111	0.436
regulation of axon extension (GO:0030516)	109	6	1.79	+	3.34	0.0111	0.435
actin cytoskeleton reorganization (GO:0031532)	73	4	1.2	+	3.33	0.0364	0.721
morphogenesis of a polarized epithelium (GO:0001738)	55	3	0.91	+	3.31	0.0677	0.904
positive regulation of organic acid transport (GO:0032892)	55	3	0.91	+	3.31	0.0677	0.903
positive regulation of tumor necrosis factor production (GO:0032760)	110	6	1.81	+	3.31	0.0116	0.446
regulation of centrosome cycle (GO:0046605)	55	3	0.91	+	3.31	0.0677	0.902
secondary metabolic process (GO:0019748)	55	3	0.91	+	3.31	0.0677	0.901
cellular response to transforming growth factor beta stimulus (GO:0071560)	129	7	2.12	+	3.3	0.00677	0.33
CD4-positive, alpha-beta T cell differentiation involved in immune response (GO:0002294)	37	2	0.61	+	3.28	0.131	1
negative regulation of amine transport (GO:0051953)	37	2	0.61	+	3.28	0.131	1
negative regulation of chromosome separation (GO:1905819)	37	2	0.61	+	3.28	0.131	1
negative regulation of synaptic transmission (GO:0050805)	74	4	1.22	+	3.28	0.0378	0.737
sodium ion homeostasis (GO:0055078)	37	2	0.61	+	3.28	0.131	1
heart trabecula morphogenesis (GO:0061384)	37	2	0.61	+	3.28	0.131	1
T-helper cell differentiation (GO:0042093)	37	2	0.61	+	3.28	0.131	1
striated muscle cell proliferation (GO:0014855)	37	2	0.61	+	3.28	0.131	1
axon guidance (GO:0007411)	242	13	3.98	+	3.26	0.000286	0.0451
import across plasma membrane (GO:0098739)	149	8	2.45	+	3.26	0.00414	0.248
fatty acid biosynthetic process (GO:0006633)	112	6	1.84	+	3.26	0.0125	0.462
eye photoreceptor cell differentiation (GO:0001754)	56	3	0.92	+	3.26	0.0705	0.928
regulation of long-term synaptic potentiation (GO:1900271)	56	3	0.92	+	3.26	0.0705	0.928
negative regulation of endothelial cell migration (GO:0010596)	56	3	0.92	+	3.26	0.0705	0.927
positive regulation of tumor necrosis factor superfamily cytokine production (GO:1903557)	112	6	1.84	+	3.26	0.0125	0.461
neuron projection guidance (GO:0097485)	243	13	4	+	3.25	0.000297	0.0463
carbohydrate transport (GO:0008643)	75	4	1.23	+	3.24	0.0394	0.756
photoreceptor cell differentiation (GO:0046530)	75	4	1.23	+	3.24	0.0394	0.755
kidney morphogenesis (GO:0060993)	94	5	1.55	+	3.23	0.0225	0.616
negative regulation of gluconeogenesis (GO:0045721)	19	1	0.31	+	3.2	0.279	1
preganglionic parasympathetic fiber development (GO:0021783)	19	1	0.31	+	3.2	0.279	1
regulation of protein targeting to mitochondrion (GO:1903214)	19	1	0.31	+	3.2	0.279	1
negative regulation of homotypic cell-cell adhesion (GO:0034111)	19	1	0.31	+	3.2	0.279	1
manganese ion transport (GO:0006828)	19	1	0.31	+	3.2	0.279	1
dentate gyrus development (GO:0021542)	19	1	0.31	+	3.2	0.279	1
protein targeting to vacuole (GO:0006623)	38	2	0.63	+	3.2	0.137	1
SRP-dependent cotranslational protein targeting to membrane (GO:0006614)	19	1	0.31	+	3.2	0.279	1
regulation of transforming growth factor beta production (GO:0071634)	38	2	0.63	+	3.2	0.137	1
synapse maturation (GO:0060074)	19	1	0.31	+	3.2	0.279	1
negative regulation of chromosome segregation (GO:0051985)	38	2	0.63	+	3.2	0.137	1
cerebrospinal fluid circulation (GO:0090660)	19	1	0.31	+	3.2	0.279	1
regulation of translational elongation (GO:0006448)	19	1	0.31	+	3.2	0.279	1
establishment of epithelial cell apical/basal polarity (GO:0045198)	19	1	0.31	+	3.2	0.279	1
positive regulation of intracellular steroid hormone receptor signaling pathway (GO:0033145)	19	1	0.31	+	3.2	0.279	1
negative regulation of interleukin-12 production (GO:0032695)	19	1	0.31	+	3.2	0.279	1
regulation of mitotic spindle assembly (GO:1901673)	19	1	0.31	+	3.2	0.279	1
positive regulation of glycogen metabolic process (GO:0070875)	19	1	0.31	+	3.2	0.279	1
positive regulation of amyloid-beta formation (GO:1902004)	19	1	0.31	+	3.2	0.279	1
neuromuscular process controlling posture (GO:0050884)	19	1	0.31	+	3.2	0.279	1
negative regulation of B cell activation (GO:0050869)	38	2	0.63	+	3.2	0.137	1
regulation of thymocyte apoptotic process (GO:0070243)	19	1	0.31	+	3.2	0.279	1
dendritic cell migration (GO:0036336)	19	1	0.31	+	3.2	0.279	1
'de novo' post-translational protein folding (GO:0051084)	38	2	0.63	+	3.2	0.137	1
response to oxygen radical (GO:0000305)	19	1	0.31	+	3.2	0.279	1
positive regulation of cardiocyte differentiation (GO:1905209)	19	1	0.31	+	3.2	0.279	1
positive regulation of fibroblast proliferation (GO:0048146)	76	4	1.25	+	3.2	0.0409	0.777
retinal ganglion cell axon guidance (GO:0031290)	19	1	0.31	+	3.2	0.279	1
locomotory exploration behavior (GO:0035641)	19	1	0.31	+	3.2	0.279	1
pyrimidine ribonucleotide biosynthetic process (GO:0009220)	19	1	0.31	+	3.2	0.279	1
vitamin transmembrane transport (GO:0035461)	19	1	0.31	+	3.2	0.279	1
regulation of intestinal absorption (GO:1904478)	19	1	0.31	+	3.2	0.279	1
glycolytic process through glucose-6-phosphate (GO:0061620)	19	1	0.31	+	3.2	0.279	1
regulation of hippo signaling (GO:0035330)	19	1	0.31	+	3.2	0.279	1
phosphorylated carbohydrate dephosphorylation (GO:0046838)	19	1	0.31	+	3.2	0.279	1
norepinephrine metabolic process (GO:0042415)	19	1	0.31	+	3.2	0.279	1
response to cadmium ion (GO:0046686)	38	2	0.63	+	3.2	0.137	1
hyaluronan catabolic process (GO:0030214)	19	1	0.31	+	3.2	0.279	1
negative regulation of platelet activation (GO:0010544)	19	1	0.31	+	3.2	0.279	1
positive regulation of transcription by RNA polymerase III (GO:0045945)	19	1	0.31	+	3.2	0.279	1
mitochondrial fusion (GO:0008053)	19	1	0.31	+	3.2	0.279	1
negative regulation of leukocyte chemotaxis (GO:0002689)	19	1	0.31	+	3.2	0.279	1
body morphogenesis (GO:0010171)	57	3	0.94	+	3.2	0.0734	0.96
regulation of neuron migration (GO:2001222)	57	3	0.94	+	3.2	0.0734	0.959
response to transforming growth factor beta (GO:0071559)	134	7	2.21	+	3.17	0.00819	0.367
regulation of mitotic nuclear division (GO:0007088)	115	6	1.89	+	3.17	0.014	0.48
action potential (GO:0001508)	96	5	1.58	+	3.16	0.0243	0.644
cellular polysaccharide metabolic process (GO:0044264)	77	4	1.27	+	3.16	0.0425	0.797
regulation of protein tyrosine kinase activity (GO:0061097)	77	4	1.27	+	3.16	0.0425	0.796
oxoacid metabolic process (GO:0043436)	829	43	13.64	+	3.15	8.94e-11	4.7e-07
cellular modified amino acid metabolic process (GO:0006575)	193	10	3.18	+	3.15	0.00182	0.152
carboxylic acid metabolic process (GO:0019752)	811	42	13.35	+	3.15	1.58e-10	4.15e-07
nicotinamide nucleotide metabolic process (GO:0046496)	58	3	0.95	+	3.14	0.0763	0.981
central nervous system neuron development (GO:0021954)	97	5	1.6	+	3.13	0.0252	0.657
hippocampus development (GO:0021766)	78	4	1.28	+	3.12	0.0442	0.818
transmission of nerve impulse (GO:0019226)	78	4	1.28	+	3.12	0.0442	0.817
alpha-beta T cell differentiation involved in immune response (GO:0002293)	39	2	0.64	+	3.12	0.142	1
regulation of cellular amine metabolic process (GO:0033238)	39	2	0.64	+	3.12	0.142	1
'de novo' protein folding (GO:0006458)	39	2	0.64	+	3.12	0.142	1
negative regulation of proteasomal ubiquitin-dependent protein catabolic process (GO:0032435)	39	2	0.64	+	3.12	0.142	1
establishment of epithelial cell polarity (GO:0090162)	39	2	0.64	+	3.12	0.142	1
regulation of cell migration involved in sprouting angiogenesis (GO:0090049)	39	2	0.64	+	3.12	0.142	1
regulation of anion transport (GO:0044070)	117	6	1.93	+	3.12	0.0151	0.5
response to pain (GO:0048265)	39	2	0.64	+	3.12	0.142	1
defense response to protozoan (GO:0042832)	39	2	0.64	+	3.12	0.142	1
amine biosynthetic process (GO:0009309)	39	2	0.64	+	3.12	0.142	1
response to amyloid-beta (GO:1904645)	39	2	0.64	+	3.12	0.142	1
cellular biogenic amine biosynthetic process (GO:0042401)	39	2	0.64	+	3.12	0.142	1
protein localization to postsynaptic membrane (GO:1903539)	39	2	0.64	+	3.12	0.142	1
organic acid metabolic process (GO:0006082)	839	43	13.81	+	3.11	1.28e-10	4.03e-07
sodium ion transport (GO:0006814)	176	9	2.9	+	3.11	0.00329	0.218
positive regulation of axonogenesis (GO:0050772)	98	5	1.61	+	3.1	0.0261	0.672
organic acid transport (GO:0015849)	255	13	4.2	+	3.1	0.00046	0.0624
intrinsic apoptotic signaling pathway by p53 class mediator (GO:0072332)	59	3	0.97	+	3.09	0.0792	0.943
positive regulation of extrinsic apoptotic signaling pathway (GO:2001238)	59	3	0.97	+	3.09	0.0792	0.943
cell-cell adhesion via plasma-membrane adhesion molecules (GO:0098742)	197	10	3.24	+	3.08	0.0021	0.164
fat cell differentiation (GO:0045444)	138	7	2.27	+	3.08	0.00948	0.398
glutathione metabolic process (GO:0006749)	79	4	1.3	+	3.08	0.0458	0.83
protein localization to cell junction (GO:1902414)	99	5	1.63	+	3.07	0.0271	0.673
transition metal ion transport (GO:0000041)	99	5	1.63	+	3.07	0.0271	0.672
glucose homeostasis (GO:0042593)	218	11	3.59	+	3.07	0.00134	0.125
glial cell development (GO:0021782)	119	6	1.96	+	3.06	0.0162	0.511
circadian rhythm (GO:0007623)	139	7	2.29	+	3.06	0.00982	0.407
carbohydrate homeostasis (GO:0033500)	219	11	3.6	+	3.05	0.00138	0.128
cerebral cortex radially oriented cell migration (GO:0021799)	40	2	0.66	+	3.04	0.148	1
branching involved in salivary gland morphogenesis (GO:0060445)	20	1	0.33	+	3.04	0.29	1
cellular polysaccharide biosynthetic process (GO:0033692)	40	2	0.66	+	3.04	0.148	1
cerebellar Purkinje cell layer formation (GO:0021694)	20	1	0.33	+	3.04	0.29	1
pyridine nucleotide metabolic process (GO:0019362)	60	3	0.99	+	3.04	0.0822	0.964
blood coagulation, fibrin clot formation (GO:0072378)	20	1	0.33	+	3.04	0.29	1
face morphogenesis (GO:0060325)	40	2	0.66	+	3.04	0.148	1
secondary alcohol biosynthetic process (GO:1902653)	40	2	0.66	+	3.04	0.148	1
negative regulation of cellular senescence (GO:2000773)	20	1	0.33	+	3.04	0.29	1
one-carbon metabolic process (GO:0006730)	40	2	0.66	+	3.04	0.148	1
activation of adenylate cyclase activity (GO:0007190)	20	1	0.33	+	3.04	0.29	1
cholesterol biosynthetic process (GO:0006695)	40	2	0.66	+	3.04	0.148	1
alpha-beta T cell activation involved in immune response (GO:0002287)	40	2	0.66	+	3.04	0.148	1
post-translational protein targeting to endoplasmic reticulum membrane (GO:0006620)	20	1	0.33	+	3.04	0.29	1
cotranslational protein targeting to membrane (GO:0006613)	20	1	0.33	+	3.04	0.29	1
regulation of sister chromatid cohesion (GO:0007063)	20	1	0.33	+	3.04	0.29	1
regulation of sensory perception of pain (GO:0051930)	60	3	0.99	+	3.04	0.0822	0.963
positive regulation of interleukin-2 production (GO:0032743)	40	2	0.66	+	3.04	0.148	1
V(D)J recombination (GO:0033151)	20	1	0.33	+	3.04	0.29	1
cellular response to cholesterol (GO:0071397)	20	1	0.33	+	3.04	0.29	1
transcription by RNA polymerase I (GO:0006360)	20	1	0.33	+	3.04	0.29	1
DNA-templated transcription termination (GO:0006353)	20	1	0.33	+	3.04	0.29	1
negative regulation of nitric oxide biosynthetic process (GO:0045019)	20	1	0.33	+	3.04	0.29	1
positive regulation of actin cytoskeleton reorganization (GO:2000251)	20	1	0.33	+	3.04	0.29	1
RNA 5'-end processing (GO:0000966)	20	1	0.33	+	3.04	0.29	1
negative regulation of astrocyte differentiation (GO:0048712)	20	1	0.33	+	3.04	0.29	1
regulation of postsynaptic neurotransmitter receptor activity (GO:0098962)	20	1	0.33	+	3.04	0.29	1
anterior/posterior axis specification (GO:0009948)	60	3	0.99	+	3.04	0.0822	0.962
positive regulation of mitochondrial fission (GO:0090141)	20	1	0.33	+	3.04	0.29	1
detection of mechanical stimulus involved in sensory perception of pain (GO:0050966)	20	1	0.33	+	3.04	0.29	1
positive chemotaxis (GO:0050918)	20	1	0.33	+	3.04	0.29	1
positive regulation of synaptic transmission, GABAergic (GO:0032230)	20	1	0.33	+	3.04	0.29	1
cellular oxidant detoxification (GO:0098869)	20	1	0.33	+	3.04	0.29	1
regulation of protein kinase C signaling (GO:0090036)	20	1	0.33	+	3.04	0.29	1
regulation of steroid hormone biosynthetic process (GO:0090030)	20	1	0.33	+	3.04	0.29	1
cellular response to nutrient (GO:0031670)	20	1	0.33	+	3.04	0.29	1
positive regulation of muscle cell differentiation (GO:0051149)	80	4	1.32	+	3.04	0.0475	0.851
mitochondrion distribution (GO:0048311)	20	1	0.33	+	3.04	0.29	1
presynapse assembly (GO:0099054)	20	1	0.33	+	3.04	0.29	1
lymph vessel morphogenesis (GO:0036303)	20	1	0.33	+	3.04	0.29	1
barbed-end actin filament capping (GO:0051016)	20	1	0.33	+	3.04	0.29	1
polysaccharide biosynthetic process (GO:0000271)	40	2	0.66	+	3.04	0.148	1
cellular response to platelet-derived growth factor stimulus (GO:0036120)	20	1	0.33	+	3.04	0.29	1
cellular response to acetylcholine (GO:1905145)	40	2	0.66	+	3.04	0.148	1
protein localization to postsynapse (GO:0062237)	40	2	0.66	+	3.04	0.148	1
motor behavior (GO:0061744)	20	1	0.33	+	3.04	0.29	1
regulation of cardiac muscle tissue growth (GO:0055021)	80	4	1.32	+	3.04	0.0475	0.85
deoxyribonucleoside monophosphate catabolic process (GO:0009159)	20	1	0.33	+	3.04	0.29	1
negative regulation of nitric oxide metabolic process (GO:1904406)	20	1	0.33	+	3.04	0.29	1
branched-chain amino acid catabolic process (GO:0009083)	20	1	0.33	+	3.04	0.29	1
bone mineralization (GO:0030282)	60	3	0.99	+	3.04	0.0822	0.962
histone mRNA metabolic process (GO:0008334)	20	1	0.33	+	3.04	0.29	1
cytolysis (GO:0019835)	20	1	0.33	+	3.04	0.29	1
negative regulation of response to endoplasmic reticulum stress (GO:1903573)	40	2	0.66	+	3.04	0.148	1
cardiac left ventricle morphogenesis (GO:0003214)	20	1	0.33	+	3.04	0.29	1
plasma lipoprotein particle assembly (GO:0034377)	20	1	0.33	+	3.04	0.29	1
positive regulation of myeloid leukocyte cytokine production involved in immune response (GO:0061081)	40	2	0.66	+	3.04	0.148	1
positive regulation of transmembrane receptor protein serine/threonine kinase signaling pathway (GO:0090100)	121	6	1.99	+	3.01	0.0174	0.532
oogenesis (GO:0048477)	101	5	1.66	+	3.01	0.0291	0.707
axonogenesis (GO:0007409)	384	19	6.32	+	3.01	3.55e-05	0.0102
fatty acid oxidation (GO:0019395)	81	4	1.33	+	3	0.0493	0.794
polysaccharide metabolic process (GO:0005976)	81	4	1.33	+	3	0.0493	0.794
cranial skeletal system development (GO:1904888)	81	4	1.33	+	3	0.0493	0.793
long-term synaptic potentiation (GO:0060291)	61	3	1	+	2.99	0.0853	0.984
neural crest cell migration (GO:0001755)	61	3	1	+	2.99	0.0853	0.983
regulation of sensory perception (GO:0051931)	61	3	1	+	2.99	0.0853	0.982
regulation of fatty acid metabolic process (GO:0019217)	102	5	1.68	+	2.98	0.0301	0.726
postsynapse organization (GO:0099173)	102	5	1.68	+	2.98	0.0301	0.725
regulation of muscle cell apoptotic process (GO:0010660)	102	5	1.68	+	2.98	0.0301	0.724
negative regulation of neuron death (GO:1901215)	266	13	4.38	+	2.97	0.00067	0.0754
phenol-containing compound biosynthetic process (GO:0046189)	41	2	0.67	+	2.96	0.153	1
regulation of homotypic cell-cell adhesion (GO:0034110)	41	2	0.67	+	2.96	0.153	1
regulation of water loss via skin (GO:0033561)	41	2	0.67	+	2.96	0.153	1
regulation of feeding behavior (GO:0060259)	41	2	0.67	+	2.96	0.153	1
positive regulation of excitatory postsynaptic potential (GO:2000463)	41	2	0.67	+	2.96	0.153	1
branching involved in blood vessel morphogenesis (GO:0001569)	41	2	0.67	+	2.96	0.153	1
mitochondrial RNA metabolic process (GO:0000959)	41	2	0.67	+	2.96	0.153	1
regulation of cholesterol metabolic process (GO:0090181)	41	2	0.67	+	2.96	0.153	1
intrinsic apoptotic signaling pathway in response to endoplasmic reticulum stress (GO:0070059)	41	2	0.67	+	2.96	0.153	1
neutral amino acid transport (GO:0015804)	41	2	0.67	+	2.96	0.153	1
positive regulation of BMP signaling pathway (GO:0030513)	41	2	0.67	+	2.96	0.153	1
regulation of necrotic cell death (GO:0010939)	41	2	0.67	+	2.96	0.153	1
positive regulation of cardiac muscle hypertrophy (GO:0010613)	41	2	0.67	+	2.96	0.153	1
regulation of behavior (GO:0050795)	103	5	1.7	+	2.95	0.0312	0.724
reactive oxygen species metabolic process (GO:0072593)	103	5	1.7	+	2.95	0.0312	0.723
positive regulation of protein localization to plasma membrane (GO:1903078)	62	3	1.02	+	2.94	0.0884	1
positive regulation of nuclear division (GO:0051785)	62	3	1.02	+	2.94	0.0884	1
positive regulation of lipid localization (GO:1905954)	124	6	2.04	+	2.94	0.0193	0.56
positive regulation of organ growth (GO:0046622)	62	3	1.02	+	2.94	0.0884	1
regulation of extent of cell growth (GO:0061387)	124	6	2.04	+	2.94	0.0193	0.559
negative regulation of cysteine-type endopeptidase activity involved in apoptotic process (GO:0043154)	83	4	1.37	+	2.93	0.0529	0.839
outflow tract morphogenesis (GO:0003151)	83	4	1.37	+	2.93	0.0529	0.838
sensory perception of pain (GO:0019233)	104	5	1.71	+	2.92	0.0323	0.67
glucose metabolic process (GO:0006006)	125	6	2.06	+	2.92	0.02	0.572
regulation of nuclear division (GO:0051783)	146	7	2.4	+	2.91	0.0125	0.463
axon development (GO:0061564)	419	20	6.9	+	2.9	3.59e-05	0.00994
acylglycerol metabolic process (GO:0006639)	105	5	1.73	+	2.89	0.0334	0.691
synapse organization (GO:0050808)	315	15	5.18	+	2.89	0.000344	0.0512
biomineral tissue development (GO:0031214)	105	5	1.73	+	2.89	0.0334	0.69
cellular transition metal ion homeostasis (GO:0046916)	105	5	1.73	+	2.89	0.0334	0.689
negative regulation of lipid metabolic process (GO:0045833)	105	5	1.73	+	2.89	0.0334	0.688
regulation of antigen processing and presentation (GO:0002577)	21	1	0.35	+	2.89	0.302	1
Golgi to vacuole transport (GO:0006896)	21	1	0.35	+	2.89	0.302	1
integrin-mediated signaling pathway (GO:0007229)	84	4	1.38	+	2.89	0.0547	0.847
T cell mediated cytotoxicity (GO:0001913)	21	1	0.35	+	2.89	0.302	1
female meiotic nuclear division (GO:0007143)	42	2	0.69	+	2.89	0.159	1
sphingomyelin metabolic process (GO:0006684)	21	1	0.35	+	2.89	0.302	1
phosphatidylserine metabolic process (GO:0006658)	21	1	0.35	+	2.89	0.302	1
neutrophil homeostasis (GO:0001780)	21	1	0.35	+	2.89	0.302	1
regulation of phagocytosis, engulfment (GO:0060099)	21	1	0.35	+	2.89	0.302	1
regulation of dopamine secretion (GO:0014059)	42	2	0.69	+	2.89	0.159	1
positive regulation of endothelial cell apoptotic process (GO:2000353)	21	1	0.35	+	2.89	0.302	1
cartilage condensation (GO:0001502)	21	1	0.35	+	2.89	0.302	1
regulation of synaptic vesicle exocytosis (GO:2000300)	84	4	1.38	+	2.89	0.0547	0.846
mesenchymal cell migration (GO:0090497)	63	3	1.04	+	2.89	0.0916	1
maintenance of synapse structure (GO:0099558)	21	1	0.35	+	2.89	0.302	1
peptide cross-linking (GO:0018149)	42	2	0.69	+	2.89	0.159	1
gluconeogenesis (GO:0006094)	42	2	0.69	+	2.89	0.159	1
positive regulation of chondrocyte differentiation (GO:0032332)	21	1	0.35	+	2.89	0.302	1
regulation of establishment of planar polarity (GO:0090175)	42	2	0.69	+	2.89	0.159	1
carbohydrate derivative transport (GO:1901264)	63	3	1.04	+	2.89	0.0916	1
relaxation of muscle (GO:0090075)	21	1	0.35	+	2.89	0.302	1
positive regulation of cell migration involved in sprouting angiogenesis (GO:0090050)	21	1	0.35	+	2.89	0.302	1
regulation of p38MAPK cascade (GO:1900744)	42	2	0.69	+	2.89	0.159	1
mitophagy (GO:0000423)	21	1	0.35	+	2.89	0.302	1
positive regulation of lymphocyte apoptotic process (GO:0070230)	21	1	0.35	+	2.89	0.302	1
regulation of cellular respiration (GO:0043457)	63	3	1.04	+	2.89	0.0916	1
positive regulation of purine nucleotide biosynthetic process (GO:1900373)	21	1	0.35	+	2.89	0.302	1
positive regulation of nucleotide biosynthetic process (GO:0030810)	21	1	0.35	+	2.89	0.302	1
calcium-mediated signaling using intracellular calcium source (GO:0035584)	21	1	0.35	+	2.89	0.302	1
positive regulation of vascular permeability (GO:0043117)	21	1	0.35	+	2.89	0.302	1
nucleoside catabolic process (GO:0009164)	21	1	0.35	+	2.89	0.302	1
glycolytic process through fructose-6-phosphate (GO:0061615)	21	1	0.35	+	2.89	0.302	1
positive regulation of viral life cycle (GO:1903902)	21	1	0.35	+	2.89	0.302	1
cellular response to angiotensin (GO:1904385)	21	1	0.35	+	2.89	0.302	1
translesion synthesis (GO:0019985)	21	1	0.35	+	2.89	0.302	1
decidualization (GO:0046697)	21	1	0.35	+	2.89	0.302	1
response to prostaglandin E (GO:0034695)	21	1	0.35	+	2.89	0.302	1
growth plate cartilage development (GO:0003417)	21	1	0.35	+	2.89	0.302	1
execution phase of apoptosis (GO:0097194)	42	2	0.69	+	2.89	0.159	1
protein refolding (GO:0042026)	21	1	0.35	+	2.89	0.302	1
regulation of insulin secretion involved in cellular response to glucose stimulus (GO:0061178)	84	4	1.38	+	2.89	0.0547	0.845
negative regulation of glucose import (GO:0046325)	21	1	0.35	+	2.89	0.302	1
positive regulation of muscle hypertrophy (GO:0014742)	42	2	0.69	+	2.89	0.159	1
seminiferous tubule development (GO:0072520)	21	1	0.35	+	2.89	0.302	1
cell adhesion (GO:0007155)	887	42	14.6	+	2.88	2.06e-09	3.61e-06
positive regulation of synaptic transmission (GO:0050806)	169	8	2.78	+	2.88	0.00838	0.371
negative regulation of transmembrane transport (GO:0034763)	148	7	2.44	+	2.87	0.0133	0.471
cell projection morphogenesis (GO:0048858)	529	25	8.71	+	2.87	4.52e-06	0.00238
steroid biosynthetic process (GO:0006694)	106	5	1.74	+	2.87	0.0345	0.696
cell-substrate adhesion (GO:0031589)	192	9	3.16	+	2.85	0.00564	0.298
neutral lipid metabolic process (GO:0006638)	107	5	1.76	+	2.84	0.0357	0.714
mast cell mediated immunity (GO:0002448)	43	2	0.71	+	2.83	0.165	1
[truncated: 13,770 more rows]

## Sheet: Kidney
Analysis Type:	PANTHER Overrepresentation Test (Released 20220712)
Annotation Version and Release Date:	GO Ontology database DOI: 10.5281/zenodo.6799722 Released 2022-07-01
Analyzed List:	upload_1 (Mus musculus)
Reference List:	Mus musculus (all genes in database)
Test Type:	FISHER
Correction:	FDR
GO biological process complete	Mus musculus - REFLIST (21997)	upload_1 (244)	upload_1 (expected)	upload_1 (over/under)	upload_1 (fold Enrichment)	upload_1 (raw P-value)	upload_1 (FDR)
ectoderm and mesoderm interaction (GO:0007499)	1	1	0.01	+	90.15	0.0218	0.554
nucleus accumbens development (GO:0021768)	1	1	0.01	+	90.15	0.0218	0.553
negative regulation of behavioral fear response (GO:2000986)	1	1	0.01	+	90.15	0.0218	0.552
respiratory basal cell differentiation (GO:1902691)	1	1	0.01	+	90.15	0.0218	0.551
positive regulation of heart rate involved in baroreceptor response to decreased systemic arterial blood pressure (GO:0001988)	1	1	0.01	+	90.15	0.0218	0.55
artery vasodilation involved in baroreceptor response to increased systemic arterial blood pressure (GO:0001984)	1	1	0.01	+	90.15	0.0218	0.549
negative regulation of neurotrophin production (GO:0032900)	1	1	0.01	+	90.15	0.0218	0.549
outer medullary collecting duct development (GO:0072060)	1	1	0.01	+	90.15	0.0218	0.548
positive regulation of mast cell activation by Fc-epsilon receptor signaling pathway (GO:0038097)	1	1	0.01	+	90.15	0.0218	0.547
negative regulation of intrinsic apoptotic signaling pathway in response to osmotic stress by p53 class mediator (GO:1902239)	1	1	0.01	+	90.15	0.0218	0.546
regulation of intrinsic apoptotic signaling pathway in response to osmotic stress by p53 class mediator (GO:1902238)	1	1	0.01	+	90.15	0.0218	0.545
cellular response to amine stimulus (GO:0071418)	1	1	0.01	+	90.15	0.0218	0.544
positive regulation of cyclic nucleotide-gated ion channel activity (GO:1902161)	1	1	0.01	+	90.15	0.0218	0.543
molybdenum incorporation into molybdenum-molybdopterin complex (GO:0018315)	1	1	0.01	+	90.15	0.0218	0.543
positive regulation of acetylcholine biosynthetic process (GO:1905923)	1	1	0.01	+	90.15	0.0218	0.542
regulation of acetylcholine biosynthetic process (GO:1905921)	1	1	0.01	+	90.15	0.0218	0.541
negative regulation of androgen biosynthetic process (GO:2000180)	1	1	0.01	+	90.15	0.0218	0.54
regulation of smooth muscle tissue development (GO:1905899)	1	1	0.01	+	90.15	0.0218	0.539
positive regulation of glucocorticoid biosynthetic process (GO:0031948)	1	1	0.01	+	90.15	0.0218	0.538
positive regulation of glucocorticoid metabolic process (GO:0031945)	1	1	0.01	+	90.15	0.0218	0.537
negative regulation of osteoclast proliferation (GO:0090291)	1	1	0.01	+	90.15	0.0218	0.537
negative regulation of type B pancreatic cell development (GO:2000077)	1	1	0.01	+	90.15	0.0218	0.536
positive regulation of cortisol biosynthetic process (GO:2000066)	1	1	0.01	+	90.15	0.0218	0.535
RNA-templated transcription (GO:0001172)	1	1	0.01	+	90.15	0.0218	0.534
positive regulation of nucleoside transport (GO:0032244)	1	1	0.01	+	90.15	0.0218	0.533
maintenance of ciliary planar beating movement pattern (GO:0120221)	1	1	0.01	+	90.15	0.0218	0.532
chemoattraction of dopaminergic neuron axon (GO:0036516)	1	1	0.01	+	90.15	0.0218	0.532
intrinsic apoptotic signaling pathway in response to osmotic stress by p53 class mediator (GO:1990127)	1	1	0.01	+	90.15	0.0218	0.531
cell-cell signaling via exosome (GO:0099156)	1	1	0.01	+	90.15	0.0218	0.53
non-canonical Wnt signaling pathway involved in midbrain dopaminergic neuron differentiation (GO:1905438)	1	1	0.01	+	90.15	0.0218	0.529
negative regulation of quinolinate biosynthetic process (GO:1904985)	1	1	0.01	+	90.15	0.0218	0.528
regulation of quinolinate biosynthetic process (GO:1904984)	1	1	0.01	+	90.15	0.0218	0.528
pyruvate oxidation (GO:0009444)	1	1	0.01	+	90.15	0.0218	0.527
pyridoxal 5'-phosphate salvage (GO:0009443)	1	1	0.01	+	90.15	0.0218	0.526
positive regulation of chaperone-mediated autophagy (GO:1904716)	1	1	0.01	+	90.15	0.0218	0.525
circadian sleep/wake cycle, REM sleep (GO:0042747)	1	1	0.01	+	90.15	0.0218	0.524
ciliary basal body-plasma membrane docking (GO:0097711)	1	1	0.01	+	90.15	0.0218	0.524
polysaccharide transport (GO:0015774)	1	1	0.01	+	90.15	0.0218	0.523
defecation (GO:0030421)	1	1	0.01	+	90.15	0.0218	0.522
positive regulation of transcription by transcription factor localization (GO:0061586)	1	1	0.01	+	90.15	0.0218	0.521
negative regulation of siRNA production (GO:1903704)	1	1	0.01	+	90.15	0.0218	0.52
nuclear fragmentation involved in apoptotic nuclear change (GO:0030264)	1	1	0.01	+	90.15	0.0218	0.52
negative regulation of testicular blood vessel morphogenesis (GO:0061369)	1	1	0.01	+	90.15	0.0218	0.519
positive regulation of transdifferentiation (GO:1903620)	1	1	0.01	+	90.15	0.0218	0.518
regulation of transdifferentiation (GO:1903618)	1	1	0.01	+	90.15	0.0218	0.517
mesenchymal-epithelial cell signaling involved in prostate gland development (GO:0060739)	1	1	0.01	+	90.15	0.0218	0.516
metal incorporation into metallo-molybdopterin complex (GO:0042040)	1	1	0.01	+	90.15	0.0218	0.516
epidermal cell division (GO:0010481)	1	1	0.01	+	90.15	0.0218	0.515
establishment of bipolar cell polarity (GO:0061171)	1	1	0.01	+	90.15	0.0218	0.514
establishment of bipolar cell polarity involved in cell morphogenesis (GO:0061159)	1	1	0.01	+	90.15	0.0218	0.513
alveolar primary septum development (GO:0061143)	1	1	0.01	+	90.15	0.0218	0.513
negative regulation of fear response (GO:1903366)	1	1	0.01	+	90.15	0.0218	0.512
glycine receptor clustering (GO:0072579)	1	1	0.01	+	90.15	0.0218	0.511
farnesyl diphosphate biosynthetic process (GO:0045337)	3	2	0.03	+	60.1	0.00117	0.103
sequestering of BMP from receptor via BMP binding (GO:0038098)	3	2	0.03	+	60.1	0.00117	0.102
vitamin D catabolic process (GO:0042369)	3	2	0.03	+	60.1	0.00117	0.102
principal sensory nucleus of trigeminal nerve development (GO:0021740)	2	1	0.02	+	45.08	0.0326	0.65
trigeminal sensory nucleus development (GO:0021730)	2	1	0.02	+	45.08	0.0326	0.649
isoprenoid biosynthetic process via mevalonate (GO:1902767)	2	1	0.02	+	45.08	0.0326	0.648
positive regulation of acetylcholine metabolic process (GO:0060409)	2	1	0.02	+	45.08	0.0326	0.647
Factor XII activation (GO:0002542)	2	1	0.02	+	45.08	0.0326	0.646
farnesyl diphosphate biosynthetic process, mevalonate pathway (GO:0010142)	2	1	0.02	+	45.08	0.0326	0.645
immunoglobulin production in mucosal tissue (GO:0002426)	2	1	0.02	+	45.08	0.0326	0.645
baroreceptor response to decreased systemic arterial blood pressure (GO:0001982)	2	1	0.02	+	45.08	0.0326	0.644
positive regulation of proteasomal ubiquitin-dependent protein catabolic process involved in cellular response to hypoxia (GO:2000777)	2	1	0.02	+	45.08	0.0326	0.643
positive regulation of cardiac vascular smooth muscle cell differentiation (GO:2000724)	2	1	0.02	+	45.08	0.0326	0.642
regulation of cardiac vascular smooth muscle cell differentiation (GO:2000722)	2	1	0.02	+	45.08	0.0326	0.641
mesonephric duct formation (GO:0072181)	2	1	0.02	+	45.08	0.0326	0.641
cloacal septation (GO:0060197)	2	1	0.02	+	45.08	0.0326	0.64
vestibular receptor cell morphogenesis (GO:0060116)	2	1	0.02	+	45.08	0.0326	0.639
renal outer medulla development (GO:0072054)	2	1	0.02	+	45.08	0.0326	0.638
establishment of planar polarity involved in nephron morphogenesis (GO:0072046)	2	1	0.02	+	45.08	0.0326	0.637
mediolateral intercalation (GO:0060031)	2	1	0.02	+	45.08	0.0326	0.637
cellular response to redox state (GO:0071461)	2	1	0.02	+	45.08	0.0326	0.636
regulation of siRNA production (GO:0070921)	2	1	0.02	+	45.08	0.0326	0.635
regulation of cyclic nucleotide-gated ion channel activity (GO:1902159)	2	1	0.02	+	45.08	0.0326	0.634
polysaccharide localization (GO:0033037)	2	1	0.02	+	45.08	0.0326	0.634
negative regulation of testosterone biosynthetic process (GO:2000225)	2	1	0.02	+	45.08	0.0326	0.633
negative regulation of hematopoietic stem cell proliferation (GO:1902034)	2	1	0.02	+	45.08	0.0326	0.632
positive regulation of CoA-transferase activity (GO:1905920)	2	1	0.02	+	45.08	0.0326	0.631
epinephrine uptake (GO:0051625)	2	1	0.02	+	45.08	0.0326	0.63
regulation of CoA-transferase activity (GO:1905918)	2	1	0.02	+	45.08	0.0326	0.63
regulation of chylomicron remnant clearance (GO:0090320)	2	1	0.02	+	45.08	0.0326	0.629
negative regulation of Wnt signaling pathway involved in dorsal/ventral axis specification (GO:2000054)	2	1	0.02	+	45.08	0.0326	0.628
regulation of Wnt signaling pathway involved in dorsal/ventral axis specification (GO:2000053)	2	1	0.02	+	45.08	0.0326	0.627
negative regulation of male gonad development (GO:2000019)	2	1	0.02	+	45.08	0.0326	0.627
molybdopterin cofactor biosynthetic process (GO:0032324)	2	1	0.02	+	45.08	0.0326	0.626
glial cell projection elongation (GO:0106091)	2	1	0.02	+	45.08	0.0326	0.625
regulation of nucleoside transport (GO:0032242)	2	1	0.02	+	45.08	0.0326	0.624
negative regulation of uterine smooth muscle contraction (GO:0070473)	2	1	0.02	+	45.08	0.0326	0.624
sensory processing (GO:0050893)	2	1	0.02	+	45.08	0.0326	0.623
nose morphogenesis (GO:0043585)	2	1	0.02	+	45.08	0.0326	0.622
negative regulation of mucus secretion (GO:0070256)	2	1	0.02	+	45.08	0.0326	0.621
negative regulation of gastric emptying (GO:0120061)	2	1	0.02	+	45.08	0.0326	0.62
regulation of gastric emptying (GO:0120060)	2	1	0.02	+	45.08	0.0326	0.62
ciliary transition zone assembly (GO:1905349)	2	1	0.02	+	45.08	0.0326	0.619
negative regulation of canonical Wnt signaling pathway involved in osteoblast differentiation (GO:1905240)	2	1	0.02	+	45.08	0.0326	0.618
regulation of canonical Wnt signaling pathway involved in osteoblast differentiation (GO:1905239)	2	1	0.02	+	45.08	0.0326	0.618
pyridoxal phosphate biosynthetic process (GO:0042823)	2	1	0.02	+	45.08	0.0326	0.617
vitamin B6 biosynthetic process (GO:0042819)	2	1	0.02	+	45.08	0.0326	0.616
positive regulation of voltage-gated sodium channel activity (GO:1905152)	2	1	0.02	+	45.08	0.0326	0.615
positive regulation of somatic stem cell population maintenance (GO:1904674)	2	1	0.02	+	45.08	0.0326	0.615
positive regulation of hair cycle (GO:0042635)	2	1	0.02	+	45.08	0.0326	0.614
negative regulation of bone trabecula formation (GO:1900155)	4	2	0.04	+	45.08	0.00175	0.132
regulation of bone trabecula formation (GO:1900154)	4	2	0.04	+	45.08	0.00175	0.131
radial spoke assembly (GO:0062177)	2	1	0.02	+	45.08	0.0326	0.613
positive regulation of establishment of Sertoli cell barrier (GO:1904446)	2	1	0.02	+	45.08	0.0326	0.612
positive regulation of secretory granule organization (GO:1904411)	2	1	0.02	+	45.08	0.0326	0.612
regulation of secretory granule organization (GO:1904409)	2	1	0.02	+	45.08	0.0326	0.611
fructosamine catabolic process (GO:0030392)	2	1	0.02	+	45.08	0.0326	0.61
negative regulation of circadian sleep/wake cycle, non-REM sleep (GO:0042323)	2	1	0.02	+	45.08	0.0326	0.609
positive regulation of transcription from RNA polymerase II promoter in response to acidic pH (GO:0061402)	2	1	0.02	+	45.08	0.0326	0.609
epicardium-derived cardiac vascular smooth muscle cell differentiation (GO:0060983)	2	1	0.02	+	45.08	0.0326	0.608
female sex determination (GO:0030237)	2	1	0.02	+	45.08	0.0326	0.607
negative regulation of cell differentiation involved in embryonic placenta development (GO:0060806)	2	1	0.02	+	45.08	0.0326	0.607
cellular response to serotonin (GO:1904015)	2	1	0.02	+	45.08	0.0326	0.606
response to serotonin (GO:1904014)	2	1	0.02	+	45.08	0.0326	0.605
satellite cell activation involved in skeletal muscle regeneration (GO:0014901)	2	1	0.02	+	45.08	0.0326	0.604
planar cell polarity pathway involved in gastrula mediolateral intercalation (GO:0060775)	2	1	0.02	+	45.08	0.0326	0.604
epicardium-derived cardiac endothelial cell differentiation (GO:0003349)	2	1	0.02	+	45.08	0.0326	0.603
epithelial-mesenchymal signaling involved in prostate gland development (GO:0060738)	2	1	0.02	+	45.08	0.0326	0.602
smooth muscle cell apoptotic process (GO:0034390)	2	1	0.02	+	45.08	0.0326	0.602
chylomicron remodeling (GO:0034371)	2	1	0.02	+	45.08	0.0326	0.601
positive regulation of voltage-gated chloride channel activity (GO:1902943)	2	1	0.02	+	45.08	0.0326	0.6
regulation of voltage-gated chloride channel activity (GO:1902941)	2	1	0.02	+	45.08	0.0326	0.599
glycerol biosynthetic process from pyruvate (GO:0046327)	2	1	0.02	+	45.08	0.0326	0.599
propionate catabolic process (GO:0019543)	2	1	0.02	+	45.08	0.0326	0.598
squamous basal epithelial stem cell differentiation involved in prostate gland acinus development (GO:0060529)	2	1	0.02	+	45.08	0.0326	0.597
regulation of systemic arterial blood pressure by carotid sinus baroreceptor feedback (GO:0001978)	5	2	0.06	+	36.06	0.00243	0.158
farnesyl diphosphate metabolic process (GO:0045338)	5	2	0.06	+	36.06	0.00243	0.157
paramesonephric duct development (GO:0061205)	5	2	0.06	+	36.06	0.00243	0.157
regulation of acetylcholine metabolic process (GO:0060408)	3	1	0.03	+	30.05	0.0432	0.716
vitamin A import into cell (GO:0071939)	3	1	0.03	+	30.05	0.0432	0.716
vitamin A transport (GO:0071938)	3	1	0.03	+	30.05	0.0432	0.715
cerebellar cortex structural organization (GO:0021698)	3	1	0.03	+	30.05	0.0432	0.714
response to anesthetic (GO:0072347)	3	1	0.03	+	30.05	0.0432	0.713
positive regulation of cytotoxic T cell differentiation (GO:0045585)	3	1	0.03	+	30.05	0.0432	0.713
baroreceptor response to increased systemic arterial blood pressure (GO:0001983)	3	1	0.03	+	30.05	0.0432	0.712
phospholipase C-activating serotonin receptor signaling pathway (GO:0007208)	3	1	0.03	+	30.05	0.0432	0.711
plasma kallikrein-kinin cascade (GO:0002353)	3	1	0.03	+	30.05	0.0432	0.71
metanephric tubule formation (GO:0072174)	6	2	0.07	+	30.05	0.00321	0.19
olfactory pit development (GO:0060166)	3	1	0.03	+	30.05	0.0432	0.71
positive regulation of histone H3-K27 trimethylation (GO:1902466)	3	1	0.03	+	30.05	0.0432	0.709
vestibular receptor cell development (GO:0060118)	3	1	0.03	+	30.05	0.0432	0.708
vestibular receptor cell differentiation (GO:0060114)	3	1	0.03	+	30.05	0.0432	0.707
generation of ovulation cycle rhythm (GO:0060112)	3	1	0.03	+	30.05	0.0432	0.707
positive regulation of transforming growth factor beta2 production (GO:0032915)	3	1	0.03	+	30.05	0.0432	0.706
inner medullary collecting duct development (GO:0072061)	3	1	0.03	+	30.05	0.0432	0.705
renal inner medulla development (GO:0072053)	3	1	0.03	+	30.05	0.0432	0.704
ectodermal cell fate commitment (GO:0001712)	3	1	0.03	+	30.05	0.0432	0.704
mesenchymal stem cell maintenance involved in nephron morphogenesis (GO:0072038)	3	1	0.03	+	30.05	0.0432	0.703
renal vesicle induction (GO:0072034)	3	1	0.03	+	30.05	0.0432	0.702
post-embryonic retina morphogenesis in camera-type eye (GO:0060060)	3	1	0.03	+	30.05	0.0432	0.702
kidney rudiment formation (GO:0072003)	3	1	0.03	+	30.05	0.0432	0.701
inter-male aggressive behavior (GO:0002121)	3	1	0.03	+	30.05	0.0432	0.7
unsaturated monocarboxylic acid metabolic process (GO:0032789)	3	1	0.03	+	30.05	0.0432	0.699
saturated monocarboxylic acid metabolic process (GO:0032788)	3	1	0.03	+	30.05	0.0432	0.699
peripheral nervous system axon regeneration (GO:0014012)	3	1	0.03	+	30.05	0.0432	0.698
cellular response to high density lipoprotein particle stimulus (GO:0071403)	3	1	0.03	+	30.05	0.0432	0.697
regulation of binding of sperm to zona pellucida (GO:2000359)	3	1	0.03	+	30.05	0.0432	0.696
negative regulation of glucocorticoid receptor signaling pathway (GO:2000323)	6	2	0.07	+	30.05	0.00321	0.189
regulation of testosterone biosynthetic process (GO:2000224)	3	1	0.03	+	30.05	0.0432	0.696
histamine uptake (GO:0051615)	3	1	0.03	+	30.05	0.0432	0.695
female genitalia morphogenesis (GO:0048807)	3	1	0.03	+	30.05	0.0432	0.694
calcitonin gene-related peptide receptor signaling pathway (GO:1990408)	3	1	0.03	+	30.05	0.0432	0.694
regulation of type B pancreatic cell development (GO:2000074)	6	2	0.07	+	30.05	0.00321	0.188
positive regulation of aldosterone biosynthetic process (GO:0032349)	3	1	0.03	+	30.05	0.0432	0.693
positive regulation of aldosterone metabolic process (GO:0032346)	3	1	0.03	+	30.05	0.0432	0.692
positive regulation of inflammatory response to wounding (GO:0106016)	3	1	0.03	+	30.05	0.0432	0.692
negative regulation of monocyte chemotaxis (GO:0090027)	6	2	0.07	+	30.05	0.00321	0.188
circadian sleep/wake cycle, sleep (GO:0050802)	3	1	0.03	+	30.05	0.0432	0.691
cellular alcohol biosynthetic process (GO:0044108)	3	1	0.03	+	30.05	0.0432	0.69
cellular alcohol metabolic process (GO:0044107)	3	1	0.03	+	30.05	0.0432	0.689
positive regulation of blood vessel branching (GO:1905555)	3	1	0.03	+	30.05	0.0432	0.689
positive regulation of monocyte aggregation (GO:1900625)	3	1	0.03	+	30.05	0.0432	0.688
regulation of monocyte aggregation (GO:1900623)	3	1	0.03	+	30.05	0.0432	0.687
deltoid tuberosity development (GO:0035993)	3	1	0.03	+	30.05	0.0432	0.687
tendon formation (GO:0035992)	3	1	0.03	+	30.05	0.0432	0.686
tendon cell differentiation (GO:0035990)	3	1	0.03	+	30.05	0.0432	0.685
calcitriol biosynthetic process from calciol (GO:0036378)	3	1	0.03	+	30.05	0.0432	0.685
cloaca development (GO:0035844)	3	1	0.03	+	30.05	0.0432	0.684
determination of dorsal identity (GO:0048263)	6	2	0.07	+	30.05	0.00321	0.187
negative regulation of long-term synaptic depression (GO:1900453)	3	1	0.03	+	30.05	0.0432	0.683
negative regulation of phospholipase A2 activity (GO:1900138)	3	1	0.03	+	30.05	0.0432	0.683
establishment or maintenance of polarity of embryonic epithelium (GO:0016332)	3	1	0.03	+	30.05	0.0432	0.682
low-density lipoprotein particle mediated signaling (GO:0055096)	3	1	0.03	+	30.05	0.0432	0.681
lipoprotein particle mediated signaling (GO:0055095)	3	1	0.03	+	30.05	0.0432	0.68
regulation of establishment of Sertoli cell barrier (GO:1904444)	3	1	0.03	+	30.05	0.0432	0.68
positive regulation of vitamin D 24-hydroxylase activity (GO:0010980)	3	1	0.03	+	30.05	0.0432	0.679
regulation of vitamin D 24-hydroxylase activity (GO:0010979)	3	1	0.03	+	30.05	0.0432	0.678
negative regulation of calcidiol 1-monooxygenase activity (GO:0010956)	3	1	0.03	+	30.05	0.0432	0.678
intrinsic apoptotic signaling pathway in response to osmotic stress (GO:0008627)	3	1	0.03	+	30.05	0.0432	0.677
positive regulation of TRAIL-activated apoptotic signaling pathway (GO:1903984)	3	1	0.03	+	30.05	0.0432	0.676
transepithelial water transport (GO:0035377)	3	1	0.03	+	30.05	0.0432	0.676
positive regulation of sequestering of triglyceride (GO:0010890)	9	3	0.1	+	30.05	0.000267	0.0425
vitamin D biosynthetic process (GO:0042368)	3	1	0.03	+	30.05	0.0432	0.675
retinol transport (GO:0034633)	3	1	0.03	+	30.05	0.0432	0.674
positive regulation of phosphatidylinositol biosynthetic process (GO:0010513)	3	1	0.03	+	30.05	0.0432	0.674
tertiary branching involved in mammary gland duct morphogenesis (GO:0060748)	3	1	0.03	+	30.05	0.0432	0.673
prostate gland stromal morphogenesis (GO:0060741)	3	1	0.03	+	30.05	0.0432	0.672
regulation of epidermal cell division (GO:0010482)	3	1	0.03	+	30.05	0.0432	0.672
positive regulation of dermatome development (GO:0061184)	3	1	0.03	+	30.05	0.0432	0.671
alveolar secondary septum development (GO:0061144)	3	1	0.03	+	30.05	0.0432	0.67
chylomicron assembly (GO:0034378)	3	1	0.03	+	30.05	0.0432	0.67
dendritic cell apoptotic process (GO:0097048)	3	1	0.03	+	30.05	0.0432	0.669
uterus morphogenesis (GO:0061038)	6	2	0.07	+	30.05	0.00321	0.186
establishment of synaptic specificity at neuromuscular junction (GO:0007529)	3	1	0.03	+	30.05	0.0432	0.668
primary heart field specification (GO:0003138)	3	1	0.03	+	30.05	0.0432	0.668
regulation of systemic arterial blood pressure by baroreceptor feedback (GO:0003025)	7	2	0.08	+	25.76	0.0041	0.214
optic cup morphogenesis involved in camera-type eye development (GO:0002072)	7	2	0.08	+	25.76	0.0041	0.213
determination of dorsal/ventral asymmetry (GO:0048262)	7	2	0.08	+	25.76	0.0041	0.213
embryonic camera-type eye formation (GO:0060900)	11	3	0.12	+	24.59	0.000434	0.0566
terpenoid biosynthetic process (GO:0016114)	15	4	0.17	+	24.04	4.81e-05	0.0113
bud outgrowth involved in lung branching (GO:0060447)	4	1	0.04	+	22.54	0.0537	0.778
aorta smooth muscle tissue morphogenesis (GO:0060414)	4	1	0.04	+	22.54	0.0537	0.777
regulation of TRAIL-activated apoptotic signaling pathway (GO:1903121)	4	1	0.04	+	22.54	0.0537	0.776
positive regulation of parathyroid hormone secretion (GO:2000830)	4	1	0.04	+	22.54	0.0537	0.775
metanephric loop of Henle development (GO:0072236)	4	1	0.04	+	22.54	0.0537	0.775
adenylate cyclase-inhibiting G protein-coupled glutamate receptor signaling pathway (GO:0007196)	4	1	0.04	+	22.54	0.0537	0.774
Mullerian duct regression (GO:0001880)	4	1	0.04	+	22.54	0.0537	0.773
mesonephric duct morphogenesis (GO:0072180)	4	1	0.04	+	22.54	0.0537	0.773
metanephric mesenchymal cell differentiation (GO:0072162)	4	1	0.04	+	22.54	0.0537	0.772
transforming growth factor beta1 production (GO:0032905)	4	1	0.04	+	22.54	0.0537	0.771
positive regulation of smooth muscle cell chemotaxis (GO:0071673)	4	1	0.04	+	22.54	0.0537	0.77
kinin cascade (GO:0002254)	4	1	0.04	+	22.54	0.0537	0.77
regulation of response to drug (GO:2001023)	4	1	0.04	+	22.54	0.0537	0.769
somite specification (GO:0001757)	4	1	0.04	+	22.54	0.0537	0.768
tubulin complex assembly (GO:0007021)	8	2	0.09	+	22.54	0.00509	0.245
regulation of neurotrophin production (GO:0032899)	4	1	0.04	+	22.54	0.0537	0.768
cellular response to temperature stimulus (GO:0071502)	4	1	0.04	+	22.54	0.0537	0.767
response to vitamin D (GO:0033280)	8	2	0.09	+	22.54	0.00509	0.244
Fc-epsilon receptor signaling pathway (GO:0038095)	4	1	0.04	+	22.54	0.0537	0.766
negative regulation of intrinsic apoptotic signaling pathway in response to osmotic stress (GO:1902219)	4	1	0.04	+	22.54	0.0537	0.766
negative regulation of glutamate secretion (GO:0014050)	8	2	0.09	+	22.54	0.00509	0.243
cholangiocyte proliferation (GO:1990705)	4	1	0.04	+	22.54	0.0537	0.765
negative regulation of mesoderm development (GO:2000381)	4	1	0.04	+	22.54	0.0537	0.764
cellular response to corticotropin-releasing hormone stimulus (GO:0071376)	4	1	0.04	+	22.54	0.0537	0.764
oxidative stress-induced premature senescence (GO:0090403)	4	1	0.04	+	22.54	0.0537	0.763
norepinephrine uptake (GO:0051620)	4	1	0.04	+	22.54	0.0537	0.762
regulation of mismatch repair (GO:0032423)	4	1	0.04	+	22.54	0.0537	0.761
regulation of centromeric sister chromatid cohesion (GO:0070602)	4	1	0.04	+	22.54	0.0537	0.761
positive regulation of heart induction (GO:1901321)	4	1	0.04	+	22.54	0.0537	0.76
negative regulation of inflammatory response to wounding (GO:0106015)	4	1	0.04	+	22.54	0.0537	0.759
cellular response to potassium ion starvation (GO:0051365)	4	1	0.04	+	22.54	0.0537	0.759
positive regulation of heart induction by negative regulation of canonical Wnt signaling pathway (GO:0090082)	4	1	0.04	+	22.54	0.0537	0.758
regulation of heart induction by regulation of canonical Wnt signaling pathway (GO:0090081)	4	1	0.04	+	22.54	0.0537	0.757
regulation of blood vessel branching (GO:1905553)	4	1	0.04	+	22.54	0.0537	0.757
Harderian gland development (GO:0070384)	4	1	0.04	+	22.54	0.0537	0.756
response to corticotropin-releasing hormone (GO:0043435)	4	1	0.04	+	22.54	0.0537	0.755
lauric acid metabolic process (GO:0048252)	8	2	0.09	+	22.54	0.00509	0.242
response to amiloride (GO:0036253)	4	1	0.04	+	22.54	0.0537	0.755
positive regulation of memory T cell differentiation (GO:0043382)	4	1	0.04	+	22.54	0.0537	0.754
pyridoxal phosphate metabolic process (GO:0042822)	4	1	0.04	+	22.54	0.0537	0.753
vitamin B6 metabolic process (GO:0042816)	4	1	0.04	+	22.54	0.0537	0.753
regulation of chaperone-mediated autophagy (GO:1904714)	4	1	0.04	+	22.54	0.0537	0.752
receptor transactivation (GO:0035624)	4	1	0.04	+	22.54	0.0537	0.751
negative regulation of type B pancreatic cell proliferation (GO:1904691)	4	1	0.04	+	22.54	0.0537	0.751
sequestering of BMP in extracellular matrix (GO:0035582)	4	1	0.04	+	22.54	0.0537	0.75
negative regulation of bone mineralization involved in bone maturation (GO:1900158)	4	1	0.04	+	22.54	0.0537	0.749
negative regulation of hyaluronan biosynthetic process (GO:1900126)	4	1	0.04	+	22.54	0.0537	0.749
ketone body biosynthetic process (GO:0046951)	4	1	0.04	+	22.54	0.0537	0.748
chemoattraction of axon (GO:0061642)	4	1	0.04	+	22.54	0.0537	0.747
negative regulation of peroxisome proliferator activated receptor signaling pathway (GO:0035359)	4	1	0.04	+	22.54	0.0537	0.747
siRNA processing (GO:0030422)	8	2	0.09	+	22.54	0.00509	0.242
fructosamine metabolic process (GO:0030389)	4	1	0.04	+	22.54	0.0537	0.746
positive regulation of inorganic anion transmembrane transport (GO:1903797)	4	1	0.04	+	22.54	0.0537	0.745
negative regulation of calcium ion transport into cytosol (GO:0010523)	4	1	0.04	+	22.54	0.0537	0.745
regulation of acetyl-CoA biosynthetic process from pyruvate (GO:0010510)	4	1	0.04	+	22.54	0.0537	0.744
epithelial cell maturation involved in prostate gland development (GO:0060743)	4	1	0.04	+	22.54	0.0537	0.743
glycoprotein transport (GO:0034436)	4	1	0.04	+	22.54	0.0537	0.743
intestine smooth muscle contraction (GO:0014827)	4	1	0.04	+	22.54	0.0537	0.742
circadian sleep/wake cycle process (GO:0022410)	4	1	0.04	+	22.54	0.0537	0.741
regulation of dermatome development (GO:0061183)	4	1	0.04	+	22.54	0.0537	0.741
sclerotome development (GO:0061056)	4	1	0.04	+	22.54	0.0537	0.74
trachea cartilage morphogenesis (GO:0060535)	4	1	0.04	+	22.54	0.0537	0.739
secretory columnal luminar epithelial cell differentiation involved in prostate glandular acinus development (GO:0060528)	4	1	0.04	+	22.54	0.0537	0.739
negative regulation of osteoblast proliferation (GO:0033689)	13	3	0.14	+	20.8	0.000657	0.0751
response to stilbenoid (GO:0035634)	22	5	0.24	+	20.49	1.01e-05	0.00398
lobar bronchus development (GO:0060482)	5	1	0.06	+	18.03	0.0641	0.837
protein deubiquitination involved in ubiquitin-dependent protein catabolic process (GO:0071947)	5	1	0.06	+	18.03	0.0641	0.836
negative regulation of glucocorticoid secretion (GO:2000850)	5	1	0.06	+	18.03	0.0641	0.836
negative regulation of corticosteroid hormone secretion (GO:2000847)	5	1	0.06	+	18.03	0.0641	0.835
negative regulation of steroid hormone secretion (GO:2000832)	5	1	0.06	+	18.03	0.0641	0.834
regulation of parathyroid hormone secretion (GO:2000828)	5	1	0.06	+	18.03	0.0641	0.834
regulation of cytotoxic T cell differentiation (GO:0045583)	5	1	0.06	+	18.03	0.0641	0.833
Fc receptor mediated stimulatory signaling pathway (GO:0002431)	5	1	0.06	+	18.03	0.0641	0.832
central nervous system vasculogenesis (GO:0022009)	5	1	0.06	+	18.03	0.0641	0.832
anterior/posterior axon guidance (GO:0033564)	5	1	0.06	+	18.03	0.0641	0.831
nephric duct formation (GO:0072179)	5	1	0.06	+	18.03	0.0641	0.83
metanephric tubule morphogenesis (GO:0072173)	10	2	0.11	+	18.03	0.00736	0.311
mesonephric tubule formation (GO:0072172)	10	2	0.11	+	18.03	0.00736	0.31
positive regulation of dendritic cell apoptotic process (GO:2000670)	5	1	0.06	+	18.03	0.0641	0.83
maternal process involved in parturition (GO:0060137)	5	1	0.06	+	18.03	0.0641	0.829
regulation of histone H3-K27 trimethylation (GO:1902464)	5	1	0.06	+	18.03	0.0641	0.828
somatotropin secreting cell differentiation (GO:0060126)	5	1	0.06	+	18.03	0.0641	0.828
ectoderm formation (GO:0001705)	5	1	0.06	+	18.03	0.0641	0.827
retinoic acid biosynthetic process (GO:0002138)	10	2	0.11	+	18.03	0.00736	0.309
conditioned taste aversion (GO:0001661)	5	1	0.06	+	18.03	0.0641	0.826
positive regulation of mast cell cytokine production (GO:0032765)	5	1	0.06	+	18.03	0.0641	0.826
regulation of intrinsic apoptotic signaling pathway in response to osmotic stress (GO:1902218)	5	1	0.06	+	18.03	0.0641	0.825
response to redox state (GO:0051775)	10	2	0.11	+	18.03	0.00736	0.308
negative regulation of gonad development (GO:1905940)	5	1	0.06	+	18.03	0.0641	0.824
regulation of heart induction (GO:0090381)	5	1	0.06	+	18.03	0.0641	0.824
positive regulation of anion channel activity (GO:1901529)	5	1	0.06	+	18.03	0.0641	0.823
glycerol biosynthetic process (GO:0006114)	5	1	0.06	+	18.03	0.0641	0.822
regulation of osteoclast proliferation (GO:0090289)	5	1	0.06	+	18.03	0.0641	0.822
negative regulation of fibroblast growth factor production (GO:0090272)	5	1	0.06	+	18.03	0.0641	0.821
intracellular pH elevation (GO:0051454)	5	1	0.06	+	18.03	0.0641	0.82
negative regulation of pancreatic juice secretion (GO:0090188)	5	1	0.06	+	18.03	0.0641	0.82
positive regulation of vitamin D receptor signaling pathway (GO:0070564)	5	1	0.06	+	18.03	0.0641	0.819
positive regulation of nucleobase-containing compound transport (GO:0032241)	5	1	0.06	+	18.03	0.0641	0.818
peptidyl-tyrosine dephosphorylation involved in inactivation of protein kinase activity (GO:1990264)	10	2	0.11	+	18.03	0.00736	0.308
regulation of acyl-CoA biosynthetic process (GO:0050812)	5	1	0.06	+	18.03	0.0641	0.818
cartilage homeostasis (GO:1990079)	5	1	0.06	+	18.03	0.0641	0.817
negative regulation of vascular associated smooth muscle cell apoptotic process (GO:1905460)	5	1	0.06	+	18.03	0.0641	0.816
brain-derived neurotrophic factor receptor signaling pathway (GO:0031547)	5	1	0.06	+	18.03	0.0641	0.816
positive regulation of retinoic acid receptor signaling pathway (GO:0048386)	5	1	0.06	+	18.03	0.0641	0.815
Wnt signaling pathway involved in midbrain dopaminergic neuron differentiation (GO:1904953)	5	1	0.06	+	18.03	0.0641	0.814
regulation of gastric motility (GO:1905333)	5	1	0.06	+	18.03	0.0641	0.814
epinephrine transport (GO:0048241)	5	1	0.06	+	18.03	0.0641	0.813
common myeloid progenitor cell proliferation (GO:0035726)	10	2	0.11	+	18.03	0.00736	0.307
gamma-aminobutyric acid biosynthetic process (GO:0009449)	5	1	0.06	+	18.03	0.0641	0.812
establishment of left/right asymmetry (GO:0061966)	5	1	0.06	+	18.03	0.0641	0.812
limb joint morphogenesis (GO:0036022)	5	1	0.06	+	18.03	0.0641	0.811
sequestering of extracellular ligand from receptor (GO:0035581)	10	2	0.11	+	18.03	0.00736	0.306
aminophospholipid transport (GO:0015917)	5	1	0.06	+	18.03	0.0641	0.81
isopentenyl diphosphate biosynthetic process (GO:0009240)	5	1	0.06	+	18.03	0.0641	0.81
positive regulation of TORC2 signaling (GO:1904515)	5	1	0.06	+	18.03	0.0641	0.809
negative regulation of vitamin D biosynthetic process (GO:0010957)	5	1	0.06	+	18.03	0.0641	0.808
chemorepulsion of axon (GO:0061643)	5	1	0.06	+	18.03	0.0641	0.808
terpenoid transport (GO:0046865)	5	1	0.06	+	18.03	0.0641	0.807
isoprenoid transport (GO:0046864)	5	1	0.06	+	18.03	0.0641	0.806
negative regulation of triglyceride catabolic process (GO:0010897)	5	1	0.06	+	18.03	0.0641	0.806
positive regulation of dopaminergic neuron differentiation (GO:1904340)	5	1	0.06	+	18.03	0.0641	0.805
regulation of sequestering of triglyceride (GO:0010889)	15	3	0.17	+	18.03	0.000942	0.094
diterpenoid biosynthetic process (GO:0016102)	10	2	0.11	+	18.03	0.00736	0.305
regulation of serine C-palmitoyltransferase activity (GO:1904220)	5	1	0.06	+	18.03	0.0641	0.805
apoptotic chromosome condensation (GO:0030263)	5	1	0.06	+	18.03	0.0641	0.804
ectodermal cell differentiation (GO:0010668)	5	1	0.06	+	18.03	0.0641	0.803
regulation of cell differentiation involved in embryonic placenta development (GO:0060800)	5	1	0.06	+	18.03	0.0641	0.803
regulation of phosphatidylinositol biosynthetic process (GO:0010511)	5	1	0.06	+	18.03	0.0641	0.802
isopentenyl diphosphate metabolic process (GO:0046490)	5	1	0.06	+	18.03	0.0641	0.801
dentinogenesis (GO:0097187)	5	1	0.06	+	18.03	0.0641	0.801
gamma-aminobutyric acid receptor clustering (GO:0097112)	5	1	0.06	+	18.03	0.0641	0.8
ureteric bud formation (GO:0060676)	5	1	0.06	+	18.03	0.0641	0.799
skeletal muscle satellite cell activation (GO:0014719)	5	1	0.06	+	18.03	0.0641	0.799
propionate metabolic process (GO:0019541)	5	1	0.06	+	18.03	0.0641	0.798
prostatic bud formation (GO:0060513)	5	1	0.06	+	18.03	0.0641	0.798
lung saccule development (GO:0060430)	11	2	0.12	+	16.39	0.00863	0.342
positive regulation of cholesterol biosynthetic process (GO:0045542)	11	2	0.12	+	16.39	0.00863	0.341
dopamine uptake (GO:0090494)	11	2	0.12	+	16.39	0.00863	0.34
catecholamine uptake (GO:0090493)	11	2	0.12	+	16.39	0.00863	0.339
negative regulation of hormone biosynthetic process (GO:0032353)	11	2	0.12	+	16.39	0.00863	0.339
positive regulation of sterol biosynthetic process (GO:0106120)	11	2	0.12	+	16.39	0.00863	0.338
extracellular negative regulation of signal transduction (GO:1900116)	11	2	0.12	+	16.39	0.00863	0.337
extracellular regulation of signal transduction (GO:1900115)	11	2	0.12	+	16.39	0.00863	0.336
vitamin D metabolic process (GO:0042359)	11	2	0.12	+	16.39	0.00863	0.335
secondary heart field specification (GO:0003139)	11	2	0.12	+	16.39	0.00863	0.334
chondrocyte differentiation involved in endochondral bone morphogenesis (GO:0003413)	17	3	0.19	+	15.91	0.0013	0.109
positive regulation of alcohol biosynthetic process (GO:1902932)	29	5	0.32	+	15.54	3.27e-05	0.00921
alditol biosynthetic process (GO:0019401)	6	1	0.07	+	15.03	0.0743	0.892
negative regulation of vitamin metabolic process (GO:0046137)	6	1	0.07	+	15.03	0.0743	0.892
DNA damage induced protein phosphorylation (GO:0006975)	6	1	0.07	+	15.03	0.0743	0.891
urea transmembrane transport (GO:0071918)	6	1	0.07	+	15.03	0.0743	0.89
water transport (GO:0006833)	18	3	0.2	+	15.03	0.0015	0.12
negative regulation of neuron migration (GO:2001223)	12	2	0.13	+	15.03	0.01	0.366
intramembranous ossification (GO:0001957)	6	1	0.07	+	15.03	0.0743	0.89
osmosensory signaling pathway (GO:0007231)	6	1	0.07	+	15.03	0.0743	0.889
B-1 B cell homeostasis (GO:0001922)	6	1	0.07	+	15.03	0.0743	0.888
Mo-molybdopterin cofactor biosynthetic process (GO:0006777)	6	1	0.07	+	15.03	0.0743	0.888
mesonephric duct development (GO:0072177)	6	1	0.07	+	15.03	0.0743	0.887
metanephric tubule development (GO:0072170)	18	3	0.2	+	15.03	0.0015	0.119
positive regulation of inositol trisphosphate biosynthetic process (GO:0032962)	6	1	0.07	+	15.03	0.0743	0.886
thyroid-stimulating hormone-secreting cell differentiation (GO:0060129)	6	1	0.07	+	15.03	0.0743	0.886
positive regulation of skeletal muscle cell differentiation (GO:2001016)	6	1	0.07	+	15.03	0.0743	0.885
renal vesicle morphogenesis (GO:0072077)	12	2	0.13	+	15.03	0.01	0.365
renal vesicle formation (GO:0072033)	6	1	0.07	+	15.03	0.0743	0.884
vestibular reflex (GO:0060005)	6	1	0.07	+	15.03	0.0743	0.884
apoptotic process involved in blood vessel morphogenesis (GO:1902262)	6	1	0.07	+	15.03	0.0743	0.883
non-canonical Wnt signaling pathway via MAPK cascade (GO:0038030)	6	1	0.07	+	15.03	0.0743	0.882
netrin-activated signaling pathway (GO:0038007)	6	1	0.07	+	15.03	0.0743	0.882
dorsal root ganglion development (GO:1990791)	6	1	0.07	+	15.03	0.0743	0.881
regulation of glucocorticoid receptor signaling pathway (GO:2000322)	12	2	0.13	+	15.03	0.01	0.364
cellular response to mineralocorticoid stimulus (GO:0071389)	6	1	0.07	+	15.03	0.0743	0.88
cellular response to magnesium ion (GO:0071286)	6	1	0.07	+	15.03	0.0743	0.88
positive regulation of cholesterol metabolic process (GO:0090205)	18	3	0.2	+	15.03	0.0015	0.119
negative regulation of hormone metabolic process (GO:0032351)	12	2	0.13	+	15.03	0.01	0.363
fructose catabolic process (GO:0006001)	6	1	0.07	+	15.03	0.0743	0.879
regulation of inflammatory response to wounding (GO:0106014)	6	1	0.07	+	15.03	0.0743	0.878
embryonic camera-type eye morphogenesis (GO:0048596)	30	5	0.33	+	15.03	3.78e-05	0.00962
regulation of uterine smooth muscle contraction (GO:0070472)	12	2	0.13	+	15.03	0.01	0.362
dopaminergic neuron axon guidance (GO:0036514)	6	1	0.07	+	15.03	0.0743	0.878
regulation of asymmetric cell division (GO:0009786)	6	1	0.07	+	15.03	0.0743	0.877
tendon development (GO:0035989)	6	1	0.07	+	15.03	0.0743	0.876
prosthetic group metabolic process (GO:0051189)	6	1	0.07	+	15.03	0.0743	0.876
maintenance of DNA repeat elements (GO:0043570)	6	1	0.07	+	15.03	0.0743	0.875
molybdopterin cofactor metabolic process (GO:0043545)	6	1	0.07	+	15.03	0.0743	0.874
planar cell polarity pathway involved in axon guidance (GO:1904938)	6	1	0.07	+	15.03	0.0743	0.874
positive regulation of enamel mineralization (GO:0070175)	6	1	0.07	+	15.03	0.0743	0.873
regulation of memory T cell differentiation (GO:0043380)	6	1	0.07	+	15.03	0.0743	0.872
positive regulation of protein localization to nucleolus (GO:1904751)	6	1	0.07	+	15.03	0.0743	0.872
direct ossification (GO:0036072)	6	1	0.07	+	15.03	0.0743	0.871
regulation of bone mineralization involved in bone maturation (GO:1900157)	6	1	0.07	+	15.03	0.0743	0.87
positive regulation of peptidyl-tyrosine autophosphorylation (GO:1900086)	6	1	0.07	+	15.03	0.0743	0.87
negative regulation of eating behavior (GO:1903999)	6	1	0.07	+	15.03	0.0743	0.869
regulation of TORC2 signaling (GO:1903939)	6	1	0.07	+	15.03	0.0743	0.868
quinolinate metabolic process (GO:0046874)	6	1	0.07	+	15.03	0.0743	0.868
positive regulation of oxidative phosphorylation (GO:1903862)	6	1	0.07	+	15.03	0.0743	0.867
fat-soluble vitamin biosynthetic process (GO:0042362)	6	1	0.07	+	15.03	0.0743	0.867
negative regulation of circadian sleep/wake cycle, sleep (GO:0042321)	6	1	0.07	+	15.03	0.0743	0.866
planar cell polarity pathway involved in axis elongation (GO:0003402)	6	1	0.07	+	15.03	0.0743	0.865
saliva secretion (GO:0046541)	6	1	0.07	+	15.03	0.0743	0.865
isoprenoid biosynthetic process (GO:0008299)	30	5	0.33	+	15.03	3.78e-05	0.00947
Mo-molybdopterin cofactor metabolic process (GO:0019720)	6	1	0.07	+	15.03	0.0743	0.864
gastro-intestinal system smooth muscle contraction (GO:0014831)	6	1	0.07	+	15.03	0.0743	0.863
skeletal muscle satellite cell differentiation (GO:0014816)	6	1	0.07	+	15.03	0.0743	0.863
fatty acid omega-oxidation (GO:0010430)	6	1	0.07	+	15.03	0.0743	0.862
short-chain fatty acid catabolic process (GO:0019626)	6	1	0.07	+	15.03	0.0743	0.861
epithelial-mesenchymal cell signaling (GO:0060684)	6	1	0.07	+	15.03	0.0743	0.861
ductus arteriosus closure (GO:0097070)	6	1	0.07	+	15.03	0.0743	0.86
vascular wound healing (GO:0061042)	6	1	0.07	+	15.03	0.0743	0.86
heart field specification (GO:0003128)	12	2	0.13	+	15.03	0.01	0.362
prostate glandular acinus development (GO:0060525)	12	2	0.13	+	15.03	0.01	0.361
collecting duct development (GO:0072044)	13	2	0.14	+	13.87	0.0115	0.398
negative regulation of receptor binding (GO:1900121)	13	2	0.14	+	13.87	0.0115	0.397
regulation of dopaminergic neuron differentiation (GO:1904338)	13	2	0.14	+	13.87	0.0115	0.396
metanephric epithelium development (GO:0072207)	20	3	0.22	+	13.52	0.00196	0.142
negative regulation of smooth muscle contraction (GO:0045986)	20	3	0.22	+	13.52	0.00196	0.141
Wnt signaling pathway, planar cell polarity pathway (GO:0060071)	27	4	0.3	+	13.36	0.000352	0.0519
positive regulation of potassium ion import across plasma membrane (GO:1903288)	7	1	0.08	+	12.88	0.0845	0.941
response to glucagon (GO:0033762)	7	1	0.08	+	12.88	0.0845	0.94
negative regulation of hydrogen peroxide-induced neuron death (GO:1903208)	7	1	0.08	+	12.88	0.0845	0.94
regulation of hydrogen peroxide-induced neuron death (GO:1903207)	7	1	0.08	+	12.88	0.0845	0.939
DNA damage response, signal transduction by p53 class mediator resulting in transcription of p21 class mediator (GO:0006978)	14	2	0.16	+	12.88	0.013	0.422
negative regulation of regulatory T cell differentiation (GO:0045590)	7	1	0.08	+	12.88	0.0845	0.938
serotonin receptor signaling pathway (GO:0007210)	14	2	0.16	+	12.88	0.013	0.422
metanephric collecting duct development (GO:0072205)	7	1	0.08	+	12.88	0.0845	0.938
cell differentiation involved in metanephros development (GO:0072202)	14	2	0.16	+	12.88	0.013	0.421
lens induction in camera-type eye (GO:0060235)	7	1	0.08	+	12.88	0.0845	0.937
mesenchymal to epithelial transition (GO:0060231)	14	2	0.16	+	12.88	0.013	0.42
mesenchymal cell differentiation involved in kidney development (GO:0072161)	7	1	0.08	+	12.88	0.0845	0.936
regulation of inositol trisphosphate biosynthetic process (GO:0032960)	7	1	0.08	+	12.88	0.0845	0.936
maintenance of protein location in extracellular region (GO:0071694)	7	1	0.08	+	12.88	0.0845	0.935
protein retention in ER lumen (GO:0006621)	7	1	0.08	+	12.88	0.0845	0.935
transforming growth factor beta production (GO:0071604)	7	1	0.08	+	12.88	0.0845	0.934
mesenchymal cell differentiation involved in renal system development (GO:2001012)	7	1	0.08	+	12.88	0.0845	0.933
renal vesicle development (GO:0072087)	14	2	0.16	+	12.88	0.013	0.419
positive regulation of gastrulation (GO:2000543)	7	1	0.08	+	12.88	0.0845	0.933
embryonic retina morphogenesis in camera-type eye (GO:0060059)	7	1	0.08	+	12.88	0.0845	0.932
regulation of mesoderm development (GO:2000380)	7	1	0.08	+	12.88	0.0845	0.931
positive regulation of ceramide biosynthetic process (GO:2000304)	7	1	0.08	+	12.88	0.0845	0.931
immature T cell proliferation in thymus (GO:0033080)	7	1	0.08	+	12.88	0.0845	0.93
immature T cell proliferation (GO:0033079)	7	1	0.08	+	12.88	0.0845	0.929
stress-induced premature senescence (GO:0090400)	7	1	0.08	+	12.88	0.0845	0.929
serotonin uptake (GO:0051610)	7	1	0.08	+	12.88	0.0845	0.928
negative regulation of fatty acid beta-oxidation (GO:0031999)	7	1	0.08	+	12.88	0.0845	0.927
positive regulation of histone H4 acetylation (GO:0090240)	7	1	0.08	+	12.88	0.0845	0.927
vitamin D3 metabolic process (GO:0070640)	7	1	0.08	+	12.88	0.0845	0.926
regulation of cortisol biosynthetic process (GO:2000064)	7	1	0.08	+	12.88	0.0845	0.925
oxygen homeostasis (GO:0032364)	7	1	0.08	+	12.88	0.0845	0.925
gap junction-mediated intercellular transport (GO:1990349)	7	1	0.08	+	12.88	0.0845	0.924
regulation of pancreatic juice secretion (GO:0090186)	7	1	0.08	+	12.88	0.0845	0.923
Golgi disassembly (GO:0090166)	7	1	0.08	+	12.88	0.0845	0.923
positive regulation of sphingolipid biosynthetic process (GO:0090154)	7	1	0.08	+	12.88	0.0845	0.922
negative regulation of lipid catabolic process (GO:0050995)	28	4	0.31	+	12.88	0.000399	0.0533
positive regulation of artery morphogenesis (GO:1905653)	7	1	0.08	+	12.88	0.0845	0.922
lens fiber cell morphogenesis (GO:0070309)	7	1	0.08	+	12.88	0.0845	0.921
maintenance of lens transparency (GO:0036438)	7	1	0.08	+	12.88	0.0845	0.92
establishment of protein localization to telomere (GO:0070200)	7	1	0.08	+	12.88	0.0845	0.92
imitative learning (GO:0098596)	7	1	0.08	+	12.88	0.0845	0.919
negative regulation of membrane protein ectodomain proteolysis (GO:0051045)	7	1	0.08	+	12.88	0.0845	0.918
9-cis-retinoic acid metabolic process (GO:0042905)	7	1	0.08	+	12.88	0.0845	0.918
9-cis-retinoic acid biosynthetic process (GO:0042904)	7	1	0.08	+	12.88	0.0845	0.917
gamma-aminobutyric acid metabolic process (GO:0009448)	7	1	0.08	+	12.88	0.0845	0.917
positive regulation of vascular associated smooth muscle cell differentiation (GO:1905065)	7	1	0.08	+	12.88	0.0845	0.916
norepinephrine transport (GO:0015874)	7	1	0.08	+	12.88	0.0845	0.915
vitamin biosynthetic process (GO:0009110)	14	2	0.16	+	12.88	0.013	0.418
amylin receptor signaling pathway (GO:0097647)	7	1	0.08	+	12.88	0.0845	0.915
regulation of peptidyl-tyrosine autophosphorylation (GO:1900084)	7	1	0.08	+	12.88	0.0845	0.914
positive regulation of cholesterol storage (GO:0010886)	7	1	0.08	+	12.88	0.0845	0.913
fat-soluble vitamin catabolic process (GO:0042363)	14	2	0.16	+	12.88	0.013	0.417
vocal learning (GO:0042297)	7	1	0.08	+	12.88	0.0845	0.913
mesenchymal to epithelial transition involved in metanephros morphogenesis (GO:0003337)	7	1	0.08	+	12.88	0.0845	0.912
mammary gland branching involved in pregnancy (GO:0060745)	7	1	0.08	+	12.88	0.0845	0.911
release of sequestered calcium ion into cytosol by sarcoplasmic reticulum (GO:0014808)	7	1	0.08	+	12.88	0.0845	0.911
regulation of chondrocyte development (GO:0061181)	7	1	0.08	+	12.88	0.0845	0.91
pulmonary artery morphogenesis (GO:0061156)	7	1	0.08	+	12.88	0.0845	0.91
very-low-density lipoprotein particle remodeling (GO:0034372)	7	1	0.08	+	12.88	0.0845	0.909
iris morphogenesis (GO:0061072)	7	1	0.08	+	12.88	0.0845	0.908
regulation of calcidiol 1-monooxygenase activity (GO:0060558)	7	1	0.08	+	12.88	0.0845	0.908
regulation of vitamin D biosynthetic process (GO:0060556)	7	1	0.08	+	12.88	0.0845	0.907
embryonic eye morphogenesis (GO:0048048)	36	5	0.4	+	12.52	8.28e-05	0.0165
ectoderm development (GO:0007398)	15	2	0.17	+	12.02	0.0146	0.453
G protein-coupled receptor internalization (GO:0002031)	15	2	0.17	+	12.02	0.0146	0.452
positive regulation of fibroblast apoptotic process (GO:2000271)	15	2	0.17	+	12.02	0.0146	0.451
regulation of amyloid fibril formation (GO:1905906)	15	2	0.17	+	12.02	0.0146	0.45
G1 to G0 transition (GO:0070314)	15	2	0.17	+	12.02	0.0146	0.449
nose development (GO:0043584)	15	2	0.17	+	12.02	0.0146	0.449
response to UV-A (GO:0070141)	15	2	0.17	+	12.02	0.0146	0.448
DNA damage response, signal transduction resulting in transcription (GO:0042772)	15	2	0.17	+	12.02	0.0146	0.447
positive regulation of keratinocyte proliferation (GO:0010838)	15	2	0.17	+	12.02	0.0146	0.446
epithelial cell differentiation involved in prostate gland development (GO:0060742)	15	2	0.17	+	12.02	0.0146	0.445
positive regulation of inositol phosphate biosynthetic process (GO:0060732)	15	2	0.17	+	12.02	0.0146	0.444
negative regulation of smooth muscle cell apoptotic process (GO:0034392)	15	2	0.17	+	12.02	0.0146	0.443
eyelid development in camera-type eye (GO:0061029)	15	2	0.17	+	12.02	0.0146	0.442
regulation of osteoblast proliferation (GO:0033688)	31	4	0.34	+	11.63	0.000566	0.0671
non-canonical Wnt signaling pathway (GO:0035567)	39	5	0.43	+	11.56	0.000117	0.0222
regulation of potassium ion import (GO:1903286)	8	1	0.09	+	11.27	0.0945	0.985
cerebellar granular layer development (GO:0021681)	16	2	0.18	+	11.27	0.0163	0.473
regulation of heart morphogenesis (GO:2000826)	8	1	0.09	+	11.27	0.0945	0.985
positive regulation of ryanodine-sensitive calcium-release channel activity (GO:0060316)	8	1	0.09	+	11.27	0.0945	0.984
negative regulation of mesenchymal cell proliferation (GO:0072201)	8	1	0.09	+	11.27	0.0945	0.984
androgen biosynthetic process (GO:0006702)	8	1	0.09	+	11.27	0.0945	0.983
sphingomyelin catabolic process (GO:0006685)	8	1	0.09	+	11.27	0.0945	0.982
regulation of smooth muscle cell chemotaxis (GO:0071671)	8	1	0.09	+	11.27	0.0945	0.982
leukocyte chemotaxis involved in inflammatory response (GO:0002232)	8	1	0.09	+	11.27	0.0945	0.981
relaxation of vascular associated smooth muscle (GO:0060087)	8	1	0.09	+	11.27	0.0945	0.98
convergent extension involved in axis elongation (GO:0060028)	8	1	0.09	+	11.27	0.0945	0.98
convergent extension involved in gastrulation (GO:0060027)	8	1	0.09	+	11.27	0.0945	0.979
tryptophan catabolic process (GO:0006569)	8	1	0.09	+	11.27	0.0945	0.978
regulation of mast cell cytokine production (GO:0032763)	8	1	0.09	+	11.27	0.0945	0.978
cellular hypotonic response (GO:0071476)	8	1	0.09	+	11.27	0.0945	0.977
regulation of microvillus assembly (GO:0032534)	8	1	0.09	+	11.27	0.0945	0.976
regulation of aldosterone biosynthetic process (GO:0032347)	8	1	0.09	+	11.27	0.0945	0.976
negative regulation of cytosolic calcium ion concentration (GO:0051481)	24	3	0.27	+	11.27	0.00314	0.19
response to corticosterone (GO:0051412)	8	1	0.09	+	11.27	0.0945	0.975
regulation of artery morphogenesis (GO:1905651)	8	1	0.09	+	11.27	0.0945	0.975
mitotic spindle midzone assembly (GO:0051256)	8	1	0.09	+	11.27	0.0945	0.974
regulation of bile acid secretion (GO:0120188)	8	1	0.09	+	11.27	0.0945	0.973
regulation of enamel mineralization (GO:0070173)	8	1	0.09	+	11.27	0.0945	0.973
positive regulation of tooth mineralization (GO:0070172)	8	1	0.09	+	11.27	0.0945	0.972
circadian sleep/wake cycle (GO:0042745)	8	1	0.09	+	11.27	0.0945	0.971
mitotic spindle elongation (GO:0000022)	8	1	0.09	+	11.27	0.0945	0.971
vitamin catabolic process (GO:0009111)	16	2	0.18	+	11.27	0.0163	0.472
cellular ketone body metabolic process (GO:0046950)	8	1	0.09	+	11.27	0.0945	0.97
calcitonin family receptor signaling pathway (GO:0097646)	8	1	0.09	+	11.27	0.0945	0.969
indole-containing compound catabolic process (GO:0042436)	8	1	0.09	+	11.27	0.0945	0.969
negative regulation of iron ion transport (GO:0034757)	8	1	0.09	+	11.27	0.0945	0.968
water-soluble vitamin biosynthetic process (GO:0042364)	8	1	0.09	+	11.27	0.0945	0.968
transepithelial chloride transport (GO:0030321)	8	1	0.09	+	11.27	0.0945	0.967
negative regulation of hydrogen peroxide metabolic process (GO:0010727)	8	1	0.09	+	11.27	0.0945	0.966
regulation of inorganic anion transmembrane transport (GO:1903795)	8	1	0.09	+	11.27	0.0945	0.966
heart formation (GO:0060914)	16	2	0.18	+	11.27	0.0163	0.472
heparan sulfate proteoglycan catabolic process (GO:0030200)	8	1	0.09	+	11.27	0.0945	0.965
negative regulation of phospholipase activity (GO:0010519)	8	1	0.09	+	11.27	0.0945	0.964
release of sequestered calcium ion into cytosol by endoplasmic reticulum (GO:1903514)	8	1	0.09	+	11.27	0.0945	0.964
cardiac endothelial cell differentiation (GO:0003348)	8	1	0.09	+	11.27	0.0945	0.963
regulation of mesenchymal to epithelial transition involved in metanephros morphogenesis (GO:0003339)	8	1	0.09	+	11.27	0.0945	0.963
metanephros morphogenesis (GO:0003338)	24	3	0.27	+	11.27	0.00314	0.19
negative regulation of Wnt signaling pathway involved in heart development (GO:0003308)	8	1	0.09	+	11.27	0.0945	0.962
neuroendocrine cell differentiation (GO:0061101)	16	2	0.18	+	11.27	0.0163	0.471
triglyceride-rich lipoprotein particle remodeling (GO:0034370)	8	1	0.09	+	11.27	0.0945	0.961
regulation of antibacterial peptide production (GO:0002786)	8	1	0.09	+	11.27	0.0945	0.961
positive regulation of histone H3-K27 methylation (GO:0061087)	8	1	0.09	+	11.27	0.0945	0.96
epithelial cell proliferation involved in liver morphogenesis (GO:0072575)	8	1	0.09	+	11.27	0.0945	0.959
hepatocyte proliferation (GO:0072574)	8	1	0.09	+	11.27	0.0945	0.959
apoptotic process involved in morphogenesis (GO:0060561)	24	3	0.27	+	11.27	0.00314	0.189
trachea cartilage development (GO:0060534)	8	1	0.09	+	11.27	0.0945	0.958
regulation of glutamate secretion (GO:0014048)	25	3	0.28	+	10.82	0.00349	0.196
medium-chain fatty acid metabolic process (GO:0051791)	25	3	0.28	+	10.82	0.00349	0.196
positive regulation of lipid storage (GO:0010884)	25	3	0.28	+	10.82	0.00349	0.195
positive regulation of amyloid precursor protein catabolic process (GO:1902993)	25	3	0.28	+	10.82	0.00349	0.194
regulation of alcohol biosynthetic process (GO:1902930)	50	6	0.55	+	10.82	3.36e-05	0.00914
embryonic camera-type eye development (GO:0031076)	42	5	0.47	+	10.73	0.000161	0.0281
response to mineralocorticoid (GO:0051385)	17	2	0.19	+	10.61	0.0181	0.508
negative regulation of circadian rhythm (GO:0042754)	17	2	0.19	+	10.61	0.0181	0.508
dopamine transport (GO:0015872)	17	2	0.19	+	10.61	0.0181	0.507
female genitalia development (GO:0030540)	17	2	0.19	+	10.61	0.0181	0.506
regulation of inositol phosphate biosynthetic process (GO:0010919)	17	2	0.19	+	10.61	0.0181	0.505
positive regulation of systemic arterial blood pressure (GO:0003084)	26	3	0.29	+	10.4	0.00386	0.206
protein kinase C-activating G protein-coupled receptor signaling pathway (GO:0007205)	26	3	0.29	+	10.4	0.00386	0.206
cellular response to lipoprotein particle stimulus (GO:0071402)	35	4	0.39	+	10.3	0.00086	0.0898
lung vasculature development (GO:0060426)	9	1	0.1	+	10.02	0.104	1
activation-induced cell death of T cells (GO:0006924)	9	1	0.1	+	10.02	0.104	1
regulation of bone development (GO:1903010)	9	1	0.1	+	10.02	0.104	1
metanephric nephron morphogenesis (GO:0072273)	18	2	0.2	+	10.02	0.02	0.533
negative regulation of serine-type peptidase activity (GO:1902572)	9	1	0.1	+	10.02	0.104	1
regulation of serine-type peptidase activity (GO:1902571)	9	1	0.1	+	10.02	0.104	1
gas homeostasis (GO:0033483)	9	1	0.1	+	10.02	0.104	1
negative regulation of lipase activity (GO:0060192)	18	2	0.2	+	10.02	0.02	0.532
regulation of transforming growth factor beta2 production (GO:0032909)	9	1	0.1	+	10.02	0.104	1
estrous cycle (GO:0044849)	9	1	0.1	+	10.02	0.104	1
positive regulation of interleukin-1 alpha production (GO:0032730)	9	1	0.1	+	10.02	0.104	1
positive regulation of neutrophil extravasation (GO:2000391)	9	1	0.1	+	10.02	0.104	1
basement membrane assembly (GO:0070831)	9	1	0.1	+	10.02	0.104	1
relaxation of smooth muscle (GO:0044557)	9	1	0.1	+	10.02	0.104	1
regulation of gonad development (GO:1905939)	18	2	0.2	+	10.02	0.02	0.532
positive regulation of DNA demethylation (GO:1901537)	9	1	0.1	+	10.02	0.104	1
regulation of female gonad development (GO:2000194)	9	1	0.1	+	10.02	0.104	1
regulation of glucocorticoid biosynthetic process (GO:0031946)	9	1	0.1	+	10.02	0.104	1
semicircular canal morphogenesis (GO:0048752)	9	1	0.1	+	10.02	0.104	1
regulation of aldosterone metabolic process (GO:0032344)	9	1	0.1	+	10.02	0.104	1
regulation of vitamin D receptor signaling pathway (GO:0070562)	9	1	0.1	+	10.02	0.104	1
negative regulation of synaptic transmission, GABAergic (GO:0032229)	9	1	0.1	+	10.02	0.104	1
positive regulation of uterine smooth muscle contraction (GO:0070474)	9	1	0.1	+	10.02	0.104	1
voluntary musculoskeletal movement (GO:0050882)	9	1	0.1	+	10.02	0.104	1
positive regulation of steroid hormone biosynthetic process (GO:0090031)	9	1	0.1	+	10.02	0.104	1
paraxial mesoderm formation (GO:0048341)	9	1	0.1	+	10.02	0.104	1
observational learning (GO:0098597)	9	1	0.1	+	10.02	0.104	1
negative regulation of renal sodium excretion (GO:0035814)	9	1	0.1	+	10.02	0.104	1
positive regulation of nitric-oxide synthase activity (GO:0051000)	18	2	0.2	+	10.02	0.02	0.531
regulation of protein localization to nucleolus (GO:1904749)	9	1	0.1	+	10.02	0.104	1
maintenance of blood-brain barrier (GO:0035633)	18	2	0.2	+	10.02	0.02	0.53
hepatocyte growth factor receptor signaling pathway (GO:0048012)	9	1	0.1	+	10.02	0.104	1
regulation of hyaluronan biosynthetic process (GO:1900125)	9	1	0.1	+	10.02	0.104	1
urea transport (GO:0015840)	9	1	0.1	+	10.02	0.104	1
regulation of phosphate transport (GO:0010966)	9	1	0.1	+	10.02	0.104	1
negative regulation of serine-type endopeptidase activity (GO:1900004)	9	1	0.1	+	10.02	0.104	1
regulation of serine-type endopeptidase activity (GO:1900003)	9	1	0.1	+	10.02	0.104	1
regulation of cardiac muscle cell membrane potential (GO:0086036)	9	1	0.1	+	10.02	0.104	1
necroptotic signaling pathway (GO:0097527)	9	1	0.1	+	10.02	0.104	1
carbon dioxide transport (GO:0015670)	9	1	0.1	+	10.02	0.104	1
positive regulation of neuroinflammatory response (GO:0150078)	9	1	0.1	+	10.02	0.104	1
chondrocyte development involved in endochondral bone morphogenesis (GO:0003433)	9	1	0.1	+	10.02	0.104	1
proteoglycan catabolic process (GO:0030167)	9	1	0.1	+	10.02	0.104	1
one-carbon compound transport (GO:0019755)	18	2	0.2	+	10.02	0.02	0.529
regulation of Wnt signaling pathway involved in heart development (GO:0003307)	9	1	0.1	+	10.02	0.104	1
short-term memory (GO:0007614)	18	2	0.2	+	10.02	0.02	0.528
mesenchymal-epithelial cell signaling (GO:0060638)	9	1	0.1	+	10.02	0.104	1
diaphragm development (GO:0060539)	9	1	0.1	+	10.02	0.104	1
retinoic acid metabolic process (GO:0042573)	27	3	0.3	+	10.02	0.00425	0.217
regulation of amyloid-beta formation (GO:1902003)	37	4	0.41	+	9.75	0.00104	0.0971
fluid transport (GO:0042044)	28	3	0.31	+	9.66	0.00467	0.231
triglyceride biosynthetic process (GO:0019432)	19	2	0.21	+	9.49	0.0219	0.513
specification of animal organ identity (GO:0010092)	19	2	0.21	+	9.49	0.0219	0.512
positive regulation of sodium ion transmembrane transporter activity (GO:2000651)	19	2	0.21	+	9.49	0.0219	0.512
negative regulation of amyloid-beta formation (GO:1902430)	19	2	0.21	+	9.49	0.0219	0.511
nephron tubule formation (GO:0072079)	19	2	0.21	+	9.49	0.0219	0.51
anatomical structure regression (GO:0060033)	19	2	0.21	+	9.49	0.0219	0.509
negative regulation of amino acid transport (GO:0051956)	19	2	0.21	+	9.49	0.0219	0.509
positive regulation of amyloid-beta formation (GO:1902004)	19	2	0.21	+	9.49	0.0219	0.508
negative regulation of fibroblast growth factor receptor signaling pathway (GO:0040037)	19	2	0.21	+	9.49	0.0219	0.507
protein kinase C signaling (GO:0070528)	19	2	0.21	+	9.49	0.0219	0.506
reverse cholesterol transport (GO:0043691)	19	2	0.21	+	9.49	0.0219	0.506
positive regulation of cardiocyte differentiation (GO:1905209)	19	2	0.21	+	9.49	0.0219	0.505
regulation of type B pancreatic cell proliferation (GO:0061469)	19	2	0.21	+	9.49	0.0219	0.504
negative regulation of leukocyte chemotaxis (GO:0002689)	19	2	0.21	+	9.49	0.0219	0.504
positive regulation of monooxygenase activity (GO:0032770)	29	3	0.32	+	9.33	0.00512	0.242
positive regulation of steroid biosynthetic process (GO:0010893)	29	3	0.32	+	9.33	0.00512	0.241
vasodilation (GO:0042311)	58	6	0.64	+	9.33	7.22e-05	0.0148
prostate gland epithelium morphogenesis (GO:0060740)	29	3	0.32	+	9.33	0.00512	0.241
brown fat cell differentiation (GO:0050873)	39	4	0.43	+	9.25	0.00125	0.107
positive regulation of behavioral fear response (GO:2000987)	10	1	0.11	+	9.02	0.114	1
lung-associated mesenchyme development (GO:0060484)	10	1	0.11	+	9.02	0.114	1
aldehyde biosynthetic process (GO:0046184)	10	1	0.11	+	9.02	0.114	1
bronchus development (GO:0060433)	10	1	0.11	+	9.02	0.114	1
positive regulation of chondrocyte proliferation (GO:1902732)	10	1	0.11	+	9.02	0.114	1
hypotonic response (GO:0006971)	10	1	0.11	+	9.02	0.114	1
nitrogen cycle metabolic process (GO:0071941)	10	1	0.11	+	9.02	0.114	1
negative regulation of keratinocyte differentiation (GO:0045617)	10	1	0.11	+	9.02	0.114	1
secondary alcohol biosynthetic process (GO:1902653)	40	4	0.44	+	9.02	0.00136	0.112
positive regulation of cysteine-type endopeptidase activity involved in apoptotic signaling pathway (GO:2001269)	10	1	0.11	+	9.02	0.114	1
regulation of cholesterol biosynthetic process (GO:0045540)	20	2	0.22	+	9.02	0.024	0.541
G protein-coupled adenosine receptor signaling pathway (GO:0001973)	10	1	0.11	+	9.02	0.114	1
metanephric renal vesicle morphogenesis (GO:0072283)	10	1	0.11	+	9.02	0.114	1
negative regulation of cellular senescence (GO:2000773)	20	2	0.22	+	9.02	0.024	0.54
cellular detoxification of aldehyde (GO:0110095)	10	1	0.11	+	9.02	0.114	1
C21-steroid hormone biosynthetic process (GO:0006700)	10	1	0.11	+	9.02	0.114	1
adenylate cyclase-activating dopamine receptor signaling pathway (GO:0007191)	10	1	0.11	+	9.02	0.114	1
cholesterol biosynthetic process (GO:0006695)	40	4	0.44	+	9.02	0.00136	0.112
metanephric mesenchyme development (GO:0072075)	10	1	0.11	+	9.02	0.114	1
loop of Henle development (GO:0072070)	10	1	0.11	+	9.02	0.114	1
establishment of planar polarity (GO:0001736)	30	3	0.33	+	9.02	0.00558	0.254
hard palate development (GO:0060022)	10	1	0.11	+	9.02	0.114	1
ketone body metabolic process (GO:1902224)	10	1	0.11	+	9.02	0.114	1
maintenance of epithelial cell apical/basal polarity (GO:0045199)	10	1	0.11	+	9.02	0.114	1
regulation of synapse structural plasticity (GO:0051823)	10	1	0.11	+	9.02	0.114	1
positive regulation of platelet aggregation (GO:1901731)	10	1	0.11	+	9.02	0.114	1
actin filament reorganization (GO:0090527)	10	1	0.11	+	9.02	0.114	1
regulation of neutrophil extravasation (GO:2000389)	10	1	0.11	+	9.02	0.114	1
neurotransmitter receptor diffusion trapping (GO:0099628)	10	1	0.11	+	9.02	0.114	1
regulation of fibroblast growth factor production (GO:0090270)	10	1	0.11	+	9.02	0.114	1
regulation of sterol biosynthetic process (GO:0106118)	20	2	0.22	+	9.02	0.024	0.54
postsynaptic neurotransmitter receptor diffusion trapping (GO:0098970)	10	1	0.11	+	9.02	0.114	1
receptor diffusion trapping (GO:0098953)	10	1	0.11	+	9.02	0.114	1
negative regulation of collateral sprouting (GO:0048671)	10	1	0.11	+	9.02	0.114	1
detection of temperature stimulus involved in sensory perception of pain (GO:0050965)	20	2	0.22	+	9.02	0.024	0.539
regulation of cellular response to osmotic stress (GO:0106049)	10	1	0.11	+	9.02	0.114	1
regulation of synaptic transmission, dopaminergic (GO:0032225)	10	1	0.11	+	9.02	0.114	1
regulation of monocyte chemotaxis (GO:0090025)	30	3	0.33	+	9.02	0.00558	0.253
cellular response to nutrient (GO:0031670)	20	2	0.22	+	9.02	0.024	0.538
midbrain dopaminergic neuron differentiation (GO:1904948)	10	1	0.11	+	9.02	0.114	1
learned vocalization behavior or vocal learning (GO:0098598)	10	1	0.11	+	9.02	0.114	1
positive regulation of vascular associated smooth muscle cell migration (GO:1904754)	20	2	0.22	+	9.02	0.024	0.537
anoikis (GO:0043276)	10	1	0.11	+	9.02	0.114	1
regulation of voltage-gated sodium channel activity (GO:1905150)	10	1	0.11	+	9.02	0.114	1
urea cycle (GO:0000050)	10	1	0.11	+	9.02	0.114	1
G protein-coupled purinergic receptor signaling pathway (GO:0035588)	10	1	0.11	+	9.02	0.114	1
negative regulation of execution phase of apoptosis (GO:1900118)	10	1	0.11	+	9.02	0.114	1
negative regulation of transcription by competitive promoter binding (GO:0010944)	10	1	0.11	+	9.02	0.114	1
pericyte cell differentiation (GO:1904238)	10	1	0.11	+	9.02	0.114	1
negative regulation of macrophage derived foam cell differentiation (GO:0010745)	10	1	0.11	+	9.02	0.114	1
behavioral response to nicotine (GO:0035095)	10	1	0.11	+	9.02	0.114	1
myotube differentiation involved in skeletal muscle regeneration (GO:0014908)	10	1	0.11	+	9.02	0.114	1
chorio-allantoic fusion (GO:0060710)	10	1	0.11	+	9.02	0.114	1
epithelial fluid transport (GO:0042045)	10	1	0.11	+	9.02	0.114	1
intercellular transport (GO:0010496)	10	1	0.11	+	9.02	0.114	1
negative regulation of muscle contraction (GO:0045932)	30	3	0.33	+	9.02	0.00558	0.252
urea metabolic process (GO:0019627)	10	1	0.11	+	9.02	0.114	1
lateral sprouting from an epithelium (GO:0060601)	10	1	0.11	+	9.02	0.114	1
regulation of antimicrobial peptide production (GO:0002784)	10	1	0.11	+	9.02	0.114	1
parturition (GO:0007567)	10	1	0.11	+	9.02	0.114	1
liver morphogenesis (GO:0072576)	10	1	0.11	+	9.02	0.114	1
morphogenesis of an epithelial bud (GO:0060572)	10	1	0.11	+	9.02	0.114	1
prostate gland morphogenesis (GO:0060512)	30	3	0.33	+	9.02	0.00558	0.251
establishment of tissue polarity (GO:0007164)	31	3	0.34	+	8.72	0.00607	0.27
regulation of hair cycle (GO:0042634)	31	3	0.34	+	8.72	0.00607	0.269
nervous system process involved in regulation of systemic arterial blood pressure (GO:0001976)	21	2	0.23	+	8.59	0.0261	0.568
negative regulation of mononuclear cell migration (GO:0071676)	21	2	0.23	+	8.59	0.0261	0.567
regulation of establishment of planar polarity (GO:0090175)	42	4	0.47	+	8.59	0.00161	0.124
negative regulation of bone remodeling (GO:0046851)	21	2	0.23	+	8.59	0.0261	0.567
protein refolding (GO:0042026)	21	2	0.23	+	8.59	0.0261	0.566
negative regulation of glucose import (GO:0046325)	21	2	0.23	+	8.59	0.0261	0.565
positive regulation of fatty acid oxidation (GO:0046321)	21	2	0.23	+	8.59	0.0261	0.564
response to lipoprotein particle (GO:0055094)	32	3	0.35	+	8.45	0.00659	0.285
terpenoid metabolic process (GO:0006721)	75	7	0.83	+	8.41	3.31e-05	0.00917
regulation of lipid storage (GO:0010883)	54	5	0.6	+	8.35	0.000471	0.0604
complement activation, alternative pathway (GO:0006957)	11	1	0.12	+	8.2	0.124	1
osteoblast proliferation (GO:0033687)	11	1	0.12	+	8.2	0.124	1
negative regulation of cell adhesion mediated by integrin (GO:0033629)	11	1	0.12	+	8.2	0.124	1
negative regulation of glial cell proliferation (GO:0060253)	22	2	0.24	+	8.2	0.0282	0.594
positive regulation of cardiac muscle cell differentiation (GO:2000727)	11	1	0.12	+	8.2	0.124	1
nephric duct morphogenesis (GO:0072178)	11	1	0.12	+	8.2	0.124	1
glomerulus morphogenesis (GO:0072102)	11	1	0.12	+	8.2	0.124	1
catecholamine transport (GO:0051937)	22	2	0.24	+	8.2	0.0282	0.593
aggressive behavior (GO:0002118)	11	1	0.12	+	8.2	0.124	1
positive regulation of mitochondrial depolarization (GO:0051901)	11	1	0.12	+	8.2	0.124	1
negative regulation of intrinsic apoptotic signaling pathway by p53 class mediator (GO:1902254)	22	2	0.24	+	8.2	0.0282	0.593
cellular response to UV-A (GO:0071492)	11	1	0.12	+	8.2	0.124	1
cellular response to histamine (GO:0071420)	11	1	0.12	+	8.2	0.124	1
cellular response to low-density lipoprotein particle stimulus (GO:0071404)	22	2	0.24	+	8.2	0.0282	0.592
sphingolipid mediated signaling pathway (GO:0090520)	11	1	0.12	+	8.2	0.124	1
cellular response to fatty acid (GO:0071398)	22	2	0.24	+	8.2	0.0282	0.591
oxaloacetate metabolic process (GO:0006107)	11	1	0.12	+	8.2	0.124	1
positive regulation of transcription from RNA polymerase II promoter in response to endoplasmic reticulum stress (GO:1990440)	11	1	0.12	+	8.2	0.124	1
regulation of glucocorticoid metabolic process (GO:0031943)	11	1	0.12	+	8.2	0.124	1
cellular response to oxidised low-density lipoprotein particle stimulus (GO:0140052)	11	1	0.12	+	8.2	0.124	1
myoblast proliferation (GO:0051450)	11	1	0.12	+	8.2	0.124	1
positive regulation of extracellular matrix disassembly (GO:0090091)	11	1	0.12	+	8.2	0.124	1
positive regulation of protein kinase C signaling (GO:0090037)	11	1	0.12	+	8.2	0.124	1
spindle midzone assembly (GO:0051255)	11	1	0.12	+	8.2	0.124	1
spindle elongation (GO:0051231)	11	1	0.12	+	8.2	0.124	1
G protein-coupled serotonin receptor signaling pathway (GO:0098664)	11	1	0.12	+	8.2	0.124	1
behavioral response to ethanol (GO:0048149)	11	1	0.12	+	8.2	0.124	1
intrinsic apoptotic signaling pathway in response to DNA damage by p53 class mediator (GO:0042771)	33	3	0.37	+	8.2	0.00713	0.304
regulation of cholesterol storage (GO:0010885)	22	2	0.24	+	8.2	0.0282	0.59
regulation of macrophage derived foam cell differentiation (GO:0010743)	22	2	0.24	+	8.2	0.0282	0.589
heparin metabolic process (GO:0030202)	11	1	0.12	+	8.2	0.124	1
maintenance of apical/basal cell polarity (GO:0035090)	11	1	0.12	+	8.2	0.124	1
semicircular canal development (GO:0060872)	11	1	0.12	+	8.2	0.124	1
phasic smooth muscle contraction (GO:0014821)	22	2	0.24	+	8.2	0.0282	0.589
microvillus assembly (GO:0030033)	11	1	0.12	+	8.2	0.124	1
negative regulation of amyloid precursor protein catabolic process (GO:1902992)	22	2	0.24	+	8.2	0.0282	0.588
regulation of amyloid precursor protein catabolic process (GO:1902991)	44	4	0.49	+	8.2	0.00188	0.137
positive regulation of fear response (GO:1903367)	11	1	0.12	+	8.2	0.124	1
positive regulation of steroid metabolic process (GO:0045940)	45	4	0.5	+	8.01	0.00203	0.144
extracellular matrix assembly (GO:0085029)	34	3	0.38	+	7.95	0.0077	0.315
negative regulation of lipid biosynthetic process (GO:0051055)	57	5	0.63	+	7.91	0.000593	0.0698
regulation of collateral sprouting (GO:0048670)	23	2	0.26	+	7.84	0.0305	0.623
regulation of membrane protein ectodomain proteolysis (GO:0051043)	23	2	0.26	+	7.84	0.0305	0.622
regulation of receptor binding (GO:1900120)	23	2	0.26	+	7.84	0.0305	0.621
sterol biosynthetic process (GO:0016126)	46	4	0.51	+	7.84	0.00219	0.151
negative regulation of ossification (GO:0030279)	46	4	0.51	+	7.84	0.00219	0.151
negative regulation of lipid metabolic process (GO:0045833)	105	9	1.16	+	7.73	4.73e-06	0.00202
positive regulation of fat cell differentiation (GO:0045600)	70	6	0.78	+	7.73	0.000189	0.032
establishment of skin barrier (GO:0061436)	35	3	0.39	+	7.73	0.00829	0.334
isoprenoid metabolic process (GO:0006720)	94	8	1.04	+	7.67	1.69e-05	0.00605
negative regulation of cold-induced thermogenesis (GO:0120163)	47	4	0.52	+	7.67	0.00236	0.156
positive regulation of epidermal growth factor-activated receptor activity (GO:0045741)	12	1	0.13	+	7.51	0.134	1
negative regulation of digestive system process (GO:0060457)	24	2	0.27	+	7.51	0.0328	0.601
trachea morphogenesis (GO:0060439)	12	1	0.13	+	7.51	0.134	1
epoxygenase P450 pathway (GO:0019373)	36	3	0.4	+	7.51	0.00891	0.344
adrenergic receptor signaling pathway (GO:0071875)	24	2	0.27	+	7.51	0.0328	0.6
regulation of chloride transport (GO:2001225)	12	1	0.13	+	7.51	0.134	1
receptor guanylyl cyclase signaling pathway (GO:0007168)	12	1	0.13	+	7.51	0.134	1
nephric duct development (GO:0072176)	12	1	0.13	+	7.51	0.134	1
angiogenesis involved in wound healing (GO:0060055)	12	1	0.13	+	7.51	0.134	1
righting reflex (GO:0060013)	12	1	0.13	+	7.51	0.134	1
indolalkylamine metabolic process (GO:0006586)	12	1	0.13	+	7.51	0.134	1
tryptophan metabolic process (GO:0006568)	12	1	0.13	+	7.51	0.134	1
Fc receptor signaling pathway (GO:0038093)	12	1	0.13	+	7.51	0.134	1
collagen-activated tyrosine kinase receptor signaling pathway (GO:0038063)	12	1	0.13	+	7.51	0.134	1
desensitization of G protein-coupled receptor signaling pathway (GO:0002029)	24	2	0.27	+	7.51	0.0328	0.599
negative regulation of intrinsic apoptotic signaling pathway in response to DNA damage by p53 class mediator (GO:1902166)	12	1	0.13	+	7.51	0.134	1
regulation of ceramide biosynthetic process (GO:2000303)	12	1	0.13	+	7.51	0.134	1
protein prenylation (GO:0018342)	12	1	0.13	+	7.51	0.134	1
positive regulation of hair follicle development (GO:0051798)	12	1	0.13	+	7.51	0.134	1
positive regulation of protein exit from endoplasmic reticulum (GO:0070863)	12	1	0.13	+	7.51	0.134	1
positive regulation of feeding behavior (GO:2000253)	12	1	0.13	+	7.51	0.134	1
replicative senescence (GO:0090399)	12	1	0.13	+	7.51	0.134	1
negative regulation of amyloid fibril formation (GO:1905907)	12	1	0.13	+	7.51	0.134	1
regulation of DNA demethylation (GO:1901535)	12	1	0.13	+	7.51	0.134	1
cGMP biosynthetic process (GO:0006182)	12	1	0.13	+	7.51	0.134	1
positive regulation of embryonic development (GO:0040019)	24	2	0.27	+	7.51	0.0328	0.599
negative regulation of triglyceride metabolic process (GO:0090209)	12	1	0.13	+	7.51	0.134	1
regulation of male gonad development (GO:2000018)	12	1	0.13	+	7.51	0.134	1
positive regulation of phospholipid biosynthetic process (GO:0071073)	12	1	0.13	+	7.51	0.134	1
positive regulation of kidney development (GO:0090184)	12	1	0.13	+	7.51	0.134	1
detection of temperature stimulus involved in sensory perception (GO:0050961)	24	2	0.27	+	7.51	0.0328	0.598
plasminogen activation (GO:0031639)	12	1	0.13	+	7.51	0.134	1
hepatocyte differentiation (GO:0070365)	12	1	0.13	+	7.51	0.134	1
positive regulation of fatty acid beta-oxidation (GO:0032000)	12	1	0.13	+	7.51	0.134	1
Golgi inheritance (GO:0048313)	12	1	0.13	+	7.51	0.134	1
organelle inheritance (GO:0048308)	12	1	0.13	+	7.51	0.134	1
regulation of tooth mineralization (GO:0070170)	12	1	0.13	+	7.51	0.134	1
regulation of somatic stem cell population maintenance (GO:1904672)	12	1	0.13	+	7.51	0.134	1
regulation of sulfur metabolic process (GO:0042762)	12	1	0.13	+	7.51	0.134	1
negative regulation of long-term synaptic potentiation (GO:1900272)	12	1	0.13	+	7.51	0.134	1
maintenance of protein localization in endoplasmic reticulum (GO:0035437)	12	1	0.13	+	7.51	0.134	1
retina layer formation (GO:0010842)	24	2	0.27	+	7.51	0.0328	0.597
positive regulation of macrophage derived foam cell differentiation (GO:0010744)	12	1	0.13	+	7.51	0.134	1
prenylation (GO:0097354)	12	1	0.13	+	7.51	0.134	1
artery smooth muscle contraction (GO:0014824)	12	1	0.13	+	7.51	0.134	1
negative adaptation of signaling pathway (GO:0022401)	24	2	0.27	+	7.51	0.0328	0.596
cartilage morphogenesis (GO:0060536)	12	1	0.13	+	7.51	0.134	1
smooth muscle contraction (GO:0006939)	61	5	0.68	+	7.39	0.000791	0.0865
cartilage development involved in endochondral bone morphogenesis (GO:0060351)	37	3	0.41	+	7.31	0.00956	0.354
positive regulation of sodium ion transmembrane transport (GO:1902307)	25	2	0.28	+	7.21	0.0351	0.628
cellular response to estradiol stimulus (GO:0071392)	25	2	0.28	+	7.21	0.0351	0.627
neural nucleus development (GO:0048857)	25	2	0.28	+	7.21	0.0351	0.627
smooth muscle tissue development (GO:0048745)	25	2	0.28	+	7.21	0.0351	0.626
positive regulation of hemostasis (GO:1900048)	25	2	0.28	+	7.21	0.0351	0.625
[truncated: 14,941 more rows]
