# Supplementary material for: A ketogenic diet can mitigate SARS-CoV-2 induced systemic reprogramming and inflammation
Source: Commun Biol. 2023 Nov 3;6:1115. doi: 10.1038/s42003-023-05478-7 (PMC10624922; doi:10.1038/s42003-023-05478-7)
Supplement: Supplementary file 4 — Supplementary Data 2 [file 42003_2023_5478_MOESM4_ESM.xlsx]

## Sheet: Heart
Gene	log2FC KDvsCD	log2FC CoV2CDvsCD
Tenm2	-3.11384	-5.47979
Gm10010	-4.7067	-4.66015
Gm42615	-2.84783	-4.0399
Gm37303	-3.49674	-3.93073
Gm45884	-3.89944	-3.69053
Nr4a3	-1.99302	-3.68646
Gm38394	-3.40783	-3.67258
Gm43029	-2.48194	-3.59923
Nlrp1c-ps	-2.87803	-3.55851
9930111J21Rik1	-4.1157	-3.28701
Gm43581	-1.84772	-3.21541
Lmbrd2	-3.36134	-3.18732
Gm38190	-2.19635	-3.17946
Gm26899	-3.89586	-3.07779
Slc44a5	-1.91709	-2.99305
Gm45220	-2.45839	-2.91037
Gm36989	-1.59413	-2.81462
Lcor	-2.66382	-2.75412
Wdfy2	-2.23477	-2.7412
A730036I17Rik	-2.52622	-2.73928
Gm38340	-3.59848	-2.73847
Zfp971	-2.42875	-2.73042
Samd12	-2.60449	-2.72531
Gpr158	-2.61242	-2.72341
Uprt	-2.76015	-2.69467
Gm44033	-2.48126	-2.58371
Gm38357	-2.64545	-2.54576
Hipk2	-2.93073	-2.54541
Gm16001	-2.20971	-2.50425
Zfp871	-2.31315	-2.48521
2310040G07Rik	-3.2633	-2.47632
Sh2d2a	-3.48324	-2.45864
Slc4a1	1.89115	-2.45116
Gm38253	-2.51636	-2.41289
Gm42748	-2.19137	-2.39094
4632404M16Rik	-2.50111	-2.38112
F730311O21Rik	-2.53226	-2.37087
Robo2	-1.1097	-2.35207
Zfp382	-2.53792	-2.34447
Gm16574	-3.848	-2.32451
Gm17024	-2.51237	-2.30964
Shc3	-1.95704	-2.30136
A930004J17Rik	-1.81665	-2.27505
Gm44434	-1.91774	-2.25901
AL590503.1	-1.62693	-2.25257
Sgcd	-2.25955	-2.24957
Adamts9	-1.20167	-2.24254
mt-Tq	-2.63538	-2.18663
Gm26514	-3.35271	-2.18621
mt-Tw	-4.26036	-2.18262
Trpm3	-1.79325	-2.17834
AC124556.2	-2.20208	-2.17489
Gm42664	-2.84922	-2.16858
Atp7a	-2.14445	-2.159
Gm19721	-2.02108	-2.15409
AC160401.1	-2.40184	-2.12128
Aff2	-2.50784	-2.11711
Sstr4	-2.08967	-2.11075
Gm43197	-2.43507	-2.08362
Gm38393	-3.94962	-2.06912
AC153912.4	-2.6842	-2.06897
Nt5c1a	-2.12732	-2.06573
Gm45137	-1.53845	-2.03056
Gm38077	-2.49764	-2.02433
Tfrc	-1.72486	-2.01508
Xpo4	-2.05654	-2.01164
Gm45535	-1.0165	-2.00658
Gm37827	-3.45986	-1.9958
Gm45114	-2.21322	-1.98838
Zim1	-1.51378	-1.98491
Gm340	-1.69156	-1.98259
Pggt1b	-1.89164	-1.9735
Runx3	-2.61616	-1.96931
Asxl3	-2.10048	-1.96855
Zc3h11a	-1.85349	-1.96504
Nes	-1.62127	-1.96231
6430511E19Rik	-2.1053	-1.94499
2900052N01Rik	-1.34879	-1.93189
Gm15626	-2.14382	-1.92933
Fam222a	-2.35013	-1.90848
4633401B06Rik	-2.19326	-1.88592
Gm10524	-2.2818	-1.86876
Gm10129	-2.18518	-1.86591
Ppara	-1.44576	-1.85952
AC153945.1	-1.54177	-1.85893
Gm42878	-1.64714	-1.83989
Klf12	-1.88064	-1.83618
Palm2	-2.18997	-1.82533
Gm42979	-1.59318	-1.8155
Gm38399	-2.94318	-1.81372
Itga1	-1.21002	-1.80759
Mbnl3	-2.62097	-1.80064
Gm37206	-1.85013	-1.79748
AC157017.2	-2.53855	-1.79414
Gm44200	-2.06985	-1.7933
Adamts12	-1.47683	-1.77891
Akap12	-1.64448	-1.76178
Zfhx2	-2.21648	-1.76021
Gm37121	-1.63853	-1.75593
Gm42614	-2.65013	-1.74723
Pdpr	-2.04194	-1.73879
Gm9403	-1.65665	-1.72604
Acvr2b	-1.66801	-1.72401
Gm43389	-3.44747	-1.71947
Gm43080	-1.55822	-1.71831
Nhlrc2	-1.7122	-1.71609
Gm37233	-2.43983	-1.6919
Gm26672	-1.07061	-1.68695
Lnpep	-1.45942	-1.6747
Myocd	-1.94331	-1.66632
Gdap10	-1.72836	-1.65375
Gm9938	-2.10394	-1.65324
Ptar1	-1.88228	-1.64291
Prkg1	-1.47778	-1.6426
Zfp366	-1.36838	-1.63519
Slc4a8	-1.25823	-1.63268
Gm36936	-1.58176	-1.60917
Kcnc3	-1.89828	-1.60607
Alg10b	-1.98054	-1.60479
Slc8a1	-1.49609	-1.60346
Klhl11	-1.01275	-1.59793
Polq	-1.44145	-1.59263
Soga1	-1.70756	-1.59098
Mgat4a	-1.04239	-1.57882
Gm44667	-1.41614	-1.56921
Cdh23	-1.19308	-1.56813
Prkcg	-1.8736	-1.54415
Kif13b	-1.48759	-1.53089
Pcdhgb1	-1.02727	-1.52639
9930111J21Rik2	-2.74822	-1.52252
Hmcn2	-1.06831	-1.51366
Flnb	-1.03279	-1.5136
Lancl3	-1.95906	-1.51181
Snca	1.47358	-1.50059
AC154347.1	-1.37139	-1.49912
4930578C19Rik	-1.3654	-1.47344
Alas2	1.50778	-1.4533
Senp5	-1.44375	-1.44528
Wt1	-1.0831	-1.44125
Gm26703	-1.79426	-1.43977
Mhrt	-1.72255	-1.41318
Gm8995	-2.08939	-1.4101
Sv2c	-2.39047	-1.40782
mt-Nd6	-1.75726	-1.40773
Adam1a	-1.22875	-1.39759
BC065397	-1.04056	-1.39621
A730017L22Rik	-1.04468	-1.39143
Mrs2	-1.50838	-1.38226
2210407C18Rik	-1.17729	-1.38031
Map1b	-1.19453	-1.37818
Ly75	-1.99303	-1.376
Gipc3	-1.7703	-1.37442
Shank1	-1.83003	-1.36505
Pm20d2	-1.46137	-1.35845
Usp31	-1.27311	-1.35664
Fam120c	-1.48792	-1.35457
Gm44321	-1.80471	-1.33783
Col11a2	-1.13263	-1.32427
Zfp568	-1.3892	-1.32228
Rapgef2	-1.1061	-1.31484
Gm44021	-2.08274	-1.29709
Nckap5l	-1.49872	-1.2968
Gm43481	-1.3104	-1.2961
Slc20a1	-1.19304	-1.29166
Ppargc1a	-1.01977	-1.28713
Sorbs1	-1.16978	-1.27372
Nhs	-1.1326	-1.26935
Clasp1	-1.20869	-1.26326
Ncor2	-2.09684	-1.26037
Cfap69	-1.49197	-1.24378
Prrc2c	-1.34169	-1.23824
Pi15	-1.14615	-1.23293
Cbl	-1.1045	-1.22331
Fbn1	-1.13075	-1.22155
Tmem131	-1.128	-1.20881
Spen	-2.13218	-1.20764
Col4a1	-1.36149	-1.2037
BC037032	-1.53718	-1.20077
Mdn1	-1.22207	-1.19341
Zfp169	-1.60675	-1.19253
Nova2	-1.12937	-1.1911
Myh7b	-2.01299	-1.16887
Adamts6	-1.76723	-1.16797
Myh9	-1.23868	-1.16543
Mtcp1	-1.13644	-1.16375
Rbm41	-1.31372	-1.16313
Syne2	-1.10343	-1.15377
Itpr1	-1.02425	-1.15176
Gm45457	-1.23922	-1.14933
Gm37694	-1.444	-1.14554
Hmcn1	-1.2375	-1.14027
Ppp1r9a	-1.20856	-1.13439
Pcdhgb7	-1.07288	-1.12922
Nr1d1	-1.3707	-1.12653
Map7d1	-1.72633	-1.12556
Ccl25	-1.04756	-1.12552
Hspg2	-1.0273	-1.12435
Alpk1	-1.27395	-1.12056
Epha4	-1.82503	-1.11984
Ice1	-1.19953	-1.11911
Dst	-1.21206	-1.10994
Kat6a	-1.05088	-1.10261
Btaf1	-1.22439	-1.10106
Usp9x	-1.17345	-1.09803
Slfn3	-2.13372	-1.09754
Gm43300	-1.08551	-1.09724
Syne3	-1.60079	-1.09273
Ep400	-1.15843	-1.09041
Kif6	-1.01042	-1.08958
Creb5	-1.07162	-1.089
Utrn	-1.00209	-1.08772
Abl2	-1.08439	-1.07776
Tead1	-1.11599	-1.07387
Pcdhb16	-1.06327	-1.06919
Cmya5	-1.38222	-1.06847
Has2	-1.18542	-1.06415
Whrn	-1.47542	-1.06404
Pcdhga11	-1.13046	-1.0618
mt-Tp	-2.17672	-1.06074
D530018E20Rik	-1.10703	-1.06003
D16Ertd472e	-1.14336	-1.05936
Nuak1	-1.15692	-1.05789
Ttc37	-1.06762	-1.05697
Igsf9b	-1.35193	-1.05443
Kcna1	-2.20966	-1.04593
Gm14399	-1.26082	-1.04386
Atm	-1.11583	-1.03905
Macf1	-1.05938	-1.03741
Jpx	-1.15886	-1.03072
Kdm6b	-1.32001	-1.02919
Ap4e1	-1.33247	-1.02529
Gan	-1.14449	-1.02046
Plag1	-1.67691	-1.01884
Vcan	-1.09774	-1.01811
Srgap1	-1.07944	-1.01799
Myh10	-1.09414	-1.01264
Ttn	-1.09458	-1.00115
Dsp	-1.05111	-1.00089
C530008M17Rik	-1.0288	-1.00052
Acsm2	2.20154	1.00004
Hs3st3b1	2.25549	1.00644
Gm37677	1.15837	1.01279
Smoc1	1.23433	1.01837
Hebp1	1.16821	1.02236
Cyp4b1	1.11748	1.03831
Ephx2	1.15	1.04801
Cidea	1.08347	1.05132
Tspan4	1.01554	1.0563
Acsm5	1.09272	1.07374
Tusc5	1.32951	1.08173
Vegfd	1.2131	1.09249
Acot3	1.88995	1.10951
Fbp2	1.12065	1.11337
Adamts15	1.0315	1.11565
Lrp2	1.64101	1.13551
Gm36963	1.26426	1.14472
Cntfr	1.13124	1.15423
Aldh1a1	2.40922	1.16811
Slc39a8	1.28479	1.1802
Gm43343	1.66639	1.19072
Acot4	1.94811	1.22355
Gpr34	1.38677	1.23106
Osgin1	2.63711	1.2359
Shpk	1.72459	1.25829
E230001N04Rik	1.26613	1.28029
Gm37728	1.31105	1.29091
Ankrd63	1.29126	1.30213
Myoc	1.11501	1.30997
Lhx6	1.30127	1.33286
Inmt	2.39764	1.33371
Gm15441	1.13075	1.3407
Clec10a	1.46811	1.34143
Gm43359	1.8977	1.35251
Gm43813	1.52703	1.35403
1600002H07Rik	2.02733	1.37962
Gpr160	1.36153	1.38033
Gm43423	1.47528	1.39731
C730034F03Rik	1.23835	1.42145
Wisp2	1.49725	1.45575
Slco1a4	1.52028	1.46907
Ehhadh	1.92819	1.48532
Pdzk1	3.14132	1.48866
CAAA01194877.1	1.74997	1.49682
Gm37720	2.01281	1.50334
Hsd17b11	1.44402	1.53583
Slc17a3	3.70164	1.53876
Acot2	1.64828	1.54285
Gm37788	2.33325	1.57119
Keg1	3.46757	1.58251
Abhd1	1.44136	1.60753
AC124346.3	1.72864	1.61361
Gm44829	1.44901	1.65246
Cyp4f15	4.01007	1.7083
Gm37082	1.90593	1.78455
Fmod	3.15842	1.85515
Pdk4	2.07269	1.87852
Ucp3	2.22258	1.88277
Chrna2	3.20893	1.94576
Gm10115	2.01634	2.01768
Cldn2	3.5026	2.03243
Gm42724	1.94115	2.04191
Gm43792	2.01129	2.04357
Cnmd	1.87626	2.06175
Gm38157	2.09703	2.11621
Lmntd1	2.62063	2.11653
Gm16253	1.95126	2.14568
AC131743.7	2.22499	2.16283
Acot1	2.15034	2.19568
Pbld1	2.60333	2.38506
Gm44291	2.22814	2.38733
AC132474.1	2.8848	2.48707
Gcgr	5.25445	2.4932
Gm15635	3.22764	2.53878
Gm44997	2.54804	2.64087
Gm44362	2.54527	2.6818
Gm37626	2.78245	2.95894
Sucnr1	3.68542	3.01242
Serpina7	3.61888	3.14913
Gpr39	3.59158	3.23067
Rdh16	4.80033	3.51531
Hmgcs2	4.63681	3.62948
Angptl4	4.11068	3.80274
3110080O07Rik	4.51432	4.17838
Upk3b	3.73957	4.25071
Muc16	3.72589	4.35036
Cdh26	5.21795	5.19549
Msln	4.64598	5.70648

## Sheet: Liver
Gene	log2FC KDvsCD	log2FC CoV2CDvsCD
Myh4	-8.66548	-8.60589
Tnnt3	-6.45567	-5.48721
Tnnc2	-5.97512	-5.91454
Pvalb	-5.8269	-5.7664
Ppp1r3g	-5.59576	-6.20162
Tas1r2	-5.38241	-5.31862
Chrna4	-5.26513	-5.82591
mt-Tq	-4.5492	-4.62986
Atp2a1	-4.19572	-3.90662
Scd1	-4.14024	-8.73929
Gm15998	-4.12759	-5.47634
Saa1	-3.78795	-4.40755
AC159886.3	-3.71974	-5.18383
Pnpla3	-3.71039	-3.95231
Gm45884	-3.70182	-2.40849
Dnah5	-3.66717	-4.41736
Cyp2c53-ps	-3.64332	-8.81617
Sytl5	-3.60765	-3.66434
Cyp26a1	-3.54666	-2.46708
Zfp871	-3.34536	-2.17433
Scd3	-3.33272	-6.11963
Dhrs9	-3.33036	-1.76282
Gm45792	-3.3273	-6.64539
Lmbrd2	-3.27778	-2.13942
Adcy1	-3.2406	-3.63211
Klhl11	-3.16063	-2.17596
F830016B08Rik	-3.14811	-2.69221
H19	-3.09861	-3.2423
Gm37303	-3.07685	-1.77866
Lcor	-3.01949	-2.09766
AC160029.1	-2.96977	-1.94106
Cyp2c55	-2.92054	-4.82765
Lnpep	-2.84427	-2.12484
Slc35f1	-2.76346	-4.90509
Gm11773	-2.75437	-2.77805
Gm38394	-2.73741	-1.84852
Adgrf1	-2.68345	-2.91635
Trp53inp1	-2.66818	-2.41386
Gm38077	-2.64793	-1.76552
Fam198a	-2.49462	-5.35085
Dusp8	-2.45576	-2.69947
Cd209f	-2.45194	-3.41106
Klf12	-2.44632	-1.52728
Gm45301	-2.43827	-3.88778
Gstm3	-2.42225	-3.06
4633401B06Rik	-2.37941	-1.97999
Ugt2b37	-2.36003	-3.46696
Shank2	-2.30822	-2.03846
Fabp5	-2.28939	-4.18353
Sftpa1	-2.28804	-2.39117
Nr4a3	-2.28257	-2.50867
Acsl6	-2.27112	-3.95351
Slc13a2	-2.26384	-2.21074
Atp7a	-2.26309	-1.52557
Camk1d	-2.25505	-1.38137
Gm38190	-2.23413	-1.42204
9930111J21Rik2	-2.23221	-1.92894
Ntrk2	-2.21951	-3.55419
Gm36936	-2.19571	-1.49628
Crybb3	-2.18736	-2.73482
Ppargc1a	-2.18061	-1.41009
Gm45540	-2.16899	-1.10727
Cftr	-2.16193	-3.91004
Hapln1	-2.11916	-3.50465
Eda2r	-2.1179	-2.10146
Usp9x	-2.10057	-1.31293
Gm8251	-2.09605	-3.56822
Slc9a7	-2.0946	-1.7822
mt-Tp	-2.09076	-2.50342
Gm45457	-2.07447	-1.28093
Itih5	-2.03265	-2.07676
Fras1	-2.0283	-2.50958
Gm609	-2.00452	-2.03033
Exph5	-1.99728	-1.35459
Gm9938	-1.99215	-1.48222
Hgf	-1.98788	-1.24965
Spon2	-1.97663	-2.02363
Atm	-1.97094	-1.20702
Esm1	-1.9446	-1.75843
Tmem26	-1.93422	-1.89451
Dcdc2a	-1.92579	-1.35906
Prrg4	-1.91702	-1.95812
Ptar1	-1.91665	-1.61643
Nr1d1	-1.91008	-1.30696
Vgll3	-1.90261	-2.68955
Pcdh17	-1.90233	-2.21488
Nedd9	-1.87824	-1.63811
Cspg5	-1.87169	-5.60256
Gprin3	-1.86928	-1.30047
6430511E19Rik	-1.86727	-2.10163
1810008I18Rik	-1.86348	-1.95103
Cyp2c70	-1.86197	-1.43151
Pkmyt1	-1.86185	-2.52383
AC159294.1	-1.83072	-5.77459
Aldh1l2	-1.8074	-2.62062
Gria3	-1.7972	-2.67173
Upk3b	-1.79546	-1.36546
Cib3	-1.79291	-4.60764
Mpzl1	-1.79105	-1.15566
Pkhd1l1	-1.767	-2.39042
Zfp462	-1.75351	-1.40465
BC067074	-1.73371	-3.03864
A930004J17Rik	-1.72855	-1.43309
Frem1	-1.72653	-1.95968
Atp4a	-1.72345	-4.27636
Alg10b	-1.69943	-1.01719
Ereg	-1.69592	-2.92377
Slc30a10	-1.6925	-1.00298
Itga8	-1.69123	-2.40999
Zc3h11a	-1.69122	-1.43691
Map3k13	-1.68487	-1.25279
Olfr1372-ps1	-1.6762	-1.60514
F8	-1.67459	-1.22654
Slc39a10	-1.66928	-1.36469
AC160029.2	-1.64509	-1.87271
Aqp8	-1.64424	-1.45214
Cyp3a59	-1.64335	1.85515
Cdh1	-1.64244	-1.88813
Thbs1	-1.64061	-1.24298
Hmcn1	-1.63745	-1.59442
Igsf10	-1.63233	-2.46038
Med12l	-1.63195	-2.27379
Ncam2	-1.63024	-1.05396
CT010462.2	-1.61749	-2.1918
Itgb8	-1.60776	-1.63004
Hcar2	-1.59837	-2.20977
Lama2	-1.59828	-1.86189
Peg10	-1.59294	-2.44766
4930452B06Rik	-1.58697	-2.94624
Sult2a7	-1.5636	1.91268
Pde3a	-1.55471	-1.74887
Fbf1	-1.5531	-2.75935
Rab27b	-1.54399	-2.01039
AC153912.4	-1.54071	-1.44624
Lyve1	-1.53044	-1.49268
Pggt1b	-1.51306	-1.07859
Cep192	-1.51235	-1.12847
1700092C10Rik	-1.50557	-5.43859
Gas7	-1.4995	-1.59977
Sdf2l1	-1.49868	-1.31253
Abca8b	-1.49751	-1.00333
H2-Q1	-1.49497	-2.76165
Erbb4	-1.49105	-1.83784
Adamtsl1	-1.48506	-1.49716
C330021F23Rik	-1.47153	-2.05778
2900089D17Rik	-1.4698	-1.92396
Reck	-1.46949	-1.10546
Cytip	-1.46535	-1.6035
Fam134b	-1.46524	-1.06738
Rell1	-1.4562	-1.20511
Brip1	-1.44142	-1.72533
AC135641.1	-1.43523	-1.33313
Sema5a	-1.4318	-1.23096
Cntln	-1.43012	-1.09478
Gmds	-1.42971	-1.2008
AC160051.1	-1.42832	-1.26709
Loxl4	-1.42472	-2.07895
Ngfr	-1.40963	-1.1604
Rel	-1.40914	-1.28
Gm17767	-1.40607	-1.57398
3110053B16Rik	-1.40445	-2.15929
Itgae	-1.40147	-2.13185
Lama1	-1.39993	-1.96132
Slc10a2	-1.39621	-1.45237
Gpc3	-1.39051	-1.27313
G6pc	-1.37683	-1.77242
Abca9	-1.37585	-1.19942
Adamts9	-1.37013	-2.6222
Klf10	-1.36772	-1.46554
Atg16l2	-1.36378	-1.82431
Adam11	-1.36117	-3.1386
Chml	-1.35978	-1.39029
Pde4b	-1.35439	-1.05488
Nid2	-1.35415	-1.8461
Pla2r1	-1.3536	-1.54133
Fam198b	-1.35182	-1.6879
Gale	-1.34934	-1.3488
Lepr	-1.34123	-1.69285
Dzip3	-1.33435	-1.59675
Pxdn	-1.33396	-1.19529
Pkhd1	-1.33085	-1.22219
Fbn1	-1.3304	-1.47205
Smc5	-1.32725	-1.028
Dtl	-1.31474	-2.11793
Tspan18	-1.30952	-1.47624
Robo2	-1.30862	-1.70111
Lrp2bp	-1.30647	-2.15697
Cmah	-1.30646	-2.19622
Tgfb2	-1.305	-1.99174
Mrnip	-1.30165	-1.74653
Mybl1	-1.29891	-1.55435
Ifi203-ps	-1.29771	-1.4988
Ncoa7	-1.29649	-1.2635
AI506816	-1.29403	-1.18304
Prss23	-1.28285	-1.33817
Gpc6	-1.28134	-2.04961
Adgrg6	-1.28065	-1.33526
Akap12	-1.27357	-1.6404
Scai	-1.2683	-1.37832
Gm15408	-1.26821	-1.29058
Sesn3	-1.26141	-1.05065
Lrrk2	-1.26013	-1.0156
Nes	-1.25939	-1.92394
Plekhg1	-1.2592	-1.16819
Aff4	-1.256	-1.18828
Slc38a2	-1.25583	-1.45014
Eps8	-1.25425	-1.04123
Spaca6	-1.25251	-1.1947
Ndrg1	-1.25038	-1.15766
Zfand4	-1.24844	-1.59919
Eea1	-1.24451	-1.08348
Fam46a	-1.23833	-1.32983
Reln	-1.23204	-1.713
Steap2	-1.22929	-1.27771
Mtmr11	-1.22331	-1.13243
Mpp4	-1.22149	-1.84272
Fmn1	-1.21598	-1.48297
Rbms3	-1.21579	-1.49532
Cyp2j9	-1.21402	-1.05335
Sema3d	-1.21371	-1.16547
Acly	-1.21253	-1.48428
Il1a	-1.21035	-1.36566
Gm19619	-1.20569	-1.37549
Plagl1	-1.20352	-1.5572
Col5a3	-1.19764	-1.45866
Cd9	-1.18882	-1.61256
Sorl1	-1.18779	-1.0167
Ly75	-1.18235	-1.07755
Lamb1	-1.18018	-1.1829
Slc7a2	-1.17785	-1.33684
Alms1	-1.17509	-1.1963
Slc5a1	-1.17356	-1.00968
Cyp3a11	-1.16418	-1.83723
Rsf1	-1.16343	-1.0914
Nbea	-1.16327	-1.19753
Samd5	-1.16122	-1.50238
mt-Nd6	-1.15471	-2.33939
Slc39a6	-1.15446	-1.41424
Epha3	-1.15444	-1.5713
Itga6	-1.14814	-1.21951
Raet1d	-1.14776	-3.35164
Creb3l1	-1.14409	-1.48069
Sort1	-1.14327	-1.72828
Ddr2	-1.13167	-1.18526
Gngt1	-1.1303	-1.57876
Iws1	-1.1292	-1.11283
B4galt6	-1.12829	-1.08954
Siglech	-1.12665	-3.10155
Pik3c2a	-1.12591	-1.10985
Acaca	-1.12548	-1.19441
Cacna2d1	-1.12489	-1.34484
1700017B05Rik	-1.12287	-1.34634
Ecm2	-1.11726	-1.33744
Gstm1	-1.11285	-1.20121
Pgap1	-1.10662	-1.30645
Raet1e	-1.10237	-1.68605
Pdzk1ip1	-1.09699	-1.59104
Slfn9	-1.09679	-1.24364
Ptprb	-1.09668	-1.00166
Btc	-1.09647	-1.2714
Mug2	-1.08873	-1.47111
Col8a1	-1.08687	-2.69333
Gstm2-ps1	-1.08599	-1.44929
Rlf	-1.08237	-1.09532
Cd14	-1.0771	-1.33814
Sgtb	-1.07605	-1.0704
Naalad2	-1.07097	-1.6632
Rpia	-1.06856	-1.77925
Zfpm2	-1.06837	-1.22186
Tgfb3	-1.06733	-1.63702
Col12a1	-1.06564	-1.54334
Stard9	-1.06541	-1.22154
Alcam	-1.06531	-1.01928
Zdhhc2	-1.06272	-1.48113
Wisp1	-1.06028	-2.13434
Bcl6b	-1.05737	-2.30562
Casp3	-1.05326	-1.28232
Ralgps1	-1.04993	-1.48823
E2f2	-1.04767	-2.45717
AC125374.3	-1.04595	-1.49946
Ddias	-1.04568	-1.71474
Fbxo34	-1.04214	-1.10208
Syt9	-1.04156	-1.35763
Acss2	-1.03958	-1.14289
Mki67	-1.03946	-3.04601
Col14a1	-1.03821	-2.01421
Tcaf1	-1.03628	-1.18844
Atp2b4	-1.03133	-1.06058
Myef2	-1.03094	-1.33937
4833422C13Rik	-1.03	-1.28187
Map2	-1.02982	-1.48968
Aox3	-1.02975	-2.15986
Raph1	-1.02886	-1.04087
C9	-1.02844	-1.81235
Plxna4	-1.02622	-1.06708
Arhgap18	-1.02588	-1.12347
Col4a1	-1.02263	-1.0877
Atp8b4	-1.01581	-1.40345
Cpeb2	-1.01359	-1.00389
Acmsd	-1.01172	-1.65485
Adh4	-1.00764	-1.89482
Svep1	-1.00544	-1.81827
Lrat	-1.00153	-1.34625
Cda	1.00432	1.71422
Fhit	1.00801	1.15801
Cxcl11	1.00896	1.33435
Bnip3	1.01199	1.2189
Gfod2	1.02232	1.1299
E230001N04Rik	1.02252	1.65412
Fam109a	1.02689	1.17684
CT010467.1	1.02808	1.71311
Mterf2	1.04138	1.08875
4933440N22Rik	1.04334	1.56182
Gm37728	1.05445	1.50681
Tgm1	1.06858	1.14005
Rasd1	1.07453	1.66042
Det1	1.07939	1.12204
Slc25a29	1.09016	1.37564
2010003K11Rik	1.09018	1.87014
AC164105.4	1.10325	1.64994
Tango2	1.1161	1.24764
Dnajc28	1.12114	1.09255
Mthfd1l	1.12252	1.3792
Igfals	1.12335	1.17312
Cyp8b1	1.12559	1.53644
Dcxr	1.12706	1.1068
Fam110c	1.18018	2.50434
Them7	1.18136	1.21588
Taf1c	1.19545	1.36252
Tnfaip8l1	1.1992	1.16888
Gm16157	1.20891	1.91021
Tmem41a	1.21181	1.18663
Gstt2	1.21647	1.1871
Ppnr	1.21921	2.4225
Sec22c	1.2215	1.26904
Retsat	1.22543	1.63266
AC153524.4	1.23437	1.04247
Ech1	1.23664	1.00029
AC163033.2	1.24091	2.64426
Fbxl15	1.2552	1.0293
Gm38070	1.27586	2.40379
Hsd17b10	1.28594	1.88647
Gm11266	1.29759	1.60929
1700113A16Rik	1.32183	1.62672
Hspa1b	1.32518	-1.65505
Eif4ebp3	1.3302	2.4594
Tspan4	1.33372	1.46464
Gm38120	1.33397	1.89771
Pdzrn3	1.35821	1.20035
Por	1.38832	1.03834
Tram2	1.41515	1.58067
B9d2	1.4189	1.03983
Hhipl2	1.42263	2.72207
Il1rn	1.42439	1.44679
Cyp4a31	1.42527	1.15013
Banp	1.42954	1.40892
4930458D05Rik	1.43266	1.34773
Lgals1	1.4343	-1.75671
Tlr12	1.44458	1.42998
Gm43672	1.4452	1.88963
Cpsf4l	1.44598	1.87192
F830115B05Rik	1.44607	1.70176
Neat1	1.44961	1.74727
Cyp2a5	1.45174	1.44378
Coa6	1.45448	1.48915
Gbp11	1.45919	2.33281
Tmem120a	1.48066	1.3796
Mgll	1.48355	1.14071
Dio1	1.48452	1.3925
Rad51b	1.51938	1.77934
Foxa2	1.53144	1.56658
Fgf21	1.55433	3.57532
Per3	1.56633	1.66301
Nr1i3	1.57126	1.93699
Fmo3	1.57857	8.35763
Gm37589	1.58661	2.1184
Gm43323	1.59	1.281
Kcnn1	1.59964	1.73051
Gm38380	1.60491	2.18828
Gm43360	1.61071	2.82283
Miga2	1.64563	1.41206
Dmrta1	1.65406	1.84311
Gm20696	1.6613	2.5199
Pex11a	1.66212	1.02274
Gm42633	1.67047	3.47352
Gm37101	1.68536	2.14535
1810053B23Rik	1.68842	3.26347
Gm9353	1.70494	2.31679
Gm45413	1.71524	2.01218
Fabp2	1.7298	1.29648
Gm19040	1.73521	2.35403
Slc43a1	1.74851	1.64745
Cyp2a22	1.75571	2.75699
Gm45909	1.76575	1.40548
Trim80	1.77355	2.2843
Gm25911	1.7911	2.35776
Gm24270	1.79486	2.34896
Gm22935	1.79946	2.99667
Gm15564	1.80805	2.42358
Fam102a	1.81351	1.21347
Gm24187	1.81623	2.30714
Gm36638	1.83271	1.8043
Rn7sk	1.83482	2.93711
Lars2	1.84738	2.4588
Acot4	1.85087	1.75252
CT009757.3	1.85419	1.9143
Gm23935	1.85745	2.43297
Gm2568	1.85782	1.9732
Gm42866	1.87842	2.78603
Fam195a	1.88146	1.00846
Rorc	1.88204	1.58994
Gm38235	1.88312	2.70947
Cntnap1	1.88841	4.17678
Mrgprb11-ps	1.89531	2.9793
Gm37677	1.92681	2.13828
Lncbate1	1.93466	2.29587
Gm43775	1.93663	1.39941
Gm43571	1.9598	2.69605
Gm26917	1.99042	1.98861
Mir6236	1.99692	2.61747
Gm15372	2.02529	2.81316
Slc6a21	2.02673	2.43968
4933421A08Rik	2.02777	1.9844
AC153366.2	2.05619	2.48434
AC125409.1	2.06292	2.44442
Mfsd2a	2.09766	2.17337
9630010A21Rik	2.13987	1.72189
Olfr1396	2.15718	2.27242
Slc16a5	2.18594	2.81392
Ttc39a	2.20798	2.0821
Slc27a1	2.21641	1.52398
Wnt5b	2.21857	2.45271
AC122326.1	2.2264	-2.68034
Gm44001	2.23729	2.2998
Slc6a16	2.24183	1.77731
AC124346.3	2.24978	2.27601
Stap1	2.25493	2.65526
Gm11752	2.25701	2.67178
5430434F05Rik	2.26754	2.91679
AC120394.3	2.27337	2.13863
Gm38021	2.27503	1.81067
Cyp7a1	2.30162	1.39901
Gm37238	2.33318	3.01556
Vnn1	2.35309	1.17289
Gm26601	2.37496	2.42476
Cyp4a14	2.38631	2.66262
Lingo4	2.39713	1.54685
Onecut1	2.41612	1.55577
6720464F23Rik	2.44338	2.80763
Paqr7	2.44862	1.32801
Gm37558	2.47888	2.66905
Gm37666	2.48273	2.4219
Cyp4a10	2.4838	2.51711
Gm15369	2.4871	2.84795
Acot2	2.49974	1.66744
Gm15374	2.51072	3.18616
Cgref1	2.55911	3.47511
Rpph1	2.57381	3.75183
Gm37760	2.59313	1.57743
Gm44005	2.60389	1.2278
Gm44913	2.60961	3.54111
C030032O16Rik	2.64392	2.14091
Gm44291	2.65894	2.45313
Gm43637	2.66559	3.27794
Gm38042	2.67531	2.79133
E430021H15Rik	2.68979	3.53618
Gm37033	2.76523	2.47745
Gm37058	2.8664	2.95261
Gpc1	2.87153	2.0156
AC125409.2	2.89634	4.08869
AC124572.1	2.89862	3.16813
Gm11695	3.00965	4.13412
Gm28182	3.01169	3.29715
Gm15441	3.01567	2.50342
Gm13607	3.07266	3.08793
Sult1e1	3.07821	9.00292
Serpina4-ps1	3.2614	-1.75629
Gm37718	3.29366	2.98068
Gm43359	3.3079	3.4353
Gm20699	3.5163	3.50526
G0s2	3.63389	1.74442
Gm44639	3.68319	3.91916
Gm43946	3.68688	3.88903
Acot3	3.82561	4.33135
Gm38034	3.89213	3.68937
Themis	3.90142	2.68854
Rmrp	3.95982	5.39734
Gm15371	4.00612	4.4015
Gm37204	4.11554	4.73582
Unc79	4.13693	5.08469
Gm15370	4.30921	4.17202
Cyp2b9	4.38391	5.11032
Gm19744	4.39305	4.67132
AC153516.1	4.52775	4.86289
Cidec	4.63797	3.64181
Gm44557	4.77034	5.21794
Gm43331	5.67105	5.75093
Cyp2b13	5.92647	5.56686
Hmgcs2	1	1.05229

## Sheet: Kidney
GeneID	log2FC KDvsCD	log2FC CoV2CDvsCD
Ces1g	-1.48547	-4.46613
Sox2ot	1.04788	-3.94036
Gm15348	-1.07393	-3.91683
Gm3294	-2.36257	-3.76397
Nr4a3	-3.80963	-3.66002
mt-Tq	-3.42317	-3.31278
AC153966.2	-4.55331	-3.19164
Saa2	-2.52051	-3.1165
Slc22a7	-1.01225	-3.1048
Henmt1	-1.98079	-2.92212
Idi1	-1.2931	-2.87332
Gm13502	-1.54834	-2.84144
Grem1	-3.70076	-2.77218
Gm38357	-1.13535	-2.6858
Kcnb2	-3.34499	-2.62297
Plk3	-2.04173	-2.59371
Gm16070	-1.62025	-2.5528
1110032F04Rik	-1.13446	-2.54814
Mir6375	-4.45215	-2.5239
Gm16146	-2.47958	-2.49832
Trdn	-2.81897	-2.47873
Ptprq	-2.35467	-2.39469
AC158620.1	-1.75094	-2.38675
Hsd3b2	-1.19281	-2.32844
F830016B08Rik	-4.07591	-2.32725
Ccdc169	-2.40934	-2.29979
Crb1	-2.53493	-2.19942
Zfp871	-2.05341	-2.18355
Cryaa	-1.42855	-2.15404
Mdk	-2.26749	-2.10952
9930111J21Rik1	-3.05013	-2.08194
Nlrp1c-ps	-1.69427	-2.0762
Gm906	-2.26851	-2.05762
Gm42512	-1.1858	-2.05526
Lcor	-1.99168	-2.04789
Myom3	-1.01068	-2.04729
Tmprss9	-1.05004	-2.04354
Siglech	-1.16948	-2.04052
Atf3	-2.77141	-2.0398
Stxbp5l	-1.66212	-2.01865
Lnpep	-1.71185	-1.95488
Cyp3a11	-1.3393	-1.91813
Gm17971	-1.07249	-1.90919
C9	-1.4088	-1.90872
Rsph4a	-1.16501	-1.90548
Khdrbs2	-1.19252	-1.86985
Gm44850	-1.28109	-1.82285
Ptar1	-1.61861	-1.81982
Dtnbos	-1.05785	-1.80784
Pappa2	-1.05039	-1.80635
5730437C11Rik	-2.23106	-1.79657
Mas1	-1.60522	-1.77871
Mki67	-1.25615	-1.74368
Cyp24a1	-1.53661	-1.70517
Gm45884	-1.75135	-1.68
Gm44008	-1.37102	-1.66636
1110002J07Rik	-1.26477	-1.64554
Cyp2c29	-1.27934	-1.64252
BC016579	-1.26418	-1.63977
Gabrb3	-1.82439	-1.62131
Gm26899	-1.45092	-1.61991
Acmsd	-1.50225	-1.61837
Gm35570	-1.78137	-1.60159
Calca	-1.52079	-1.58457
Tceal3	-1.07699	-1.55364
Gm10845	-1.83698	-1.54608
Gm14412	-2.23929	-1.53886
Gm36989	-1.07799	-1.53667
Gm44200	-1.02366	-1.51532
Gm42872	-1.41692	-1.50001
Cyp27b1	-1.61527	-1.49389
Kif23	-1.69105	-1.49343
Ankrd34b	-1.9624	-1.4797
Rnd1	-1.52354	-1.46658
Gm23134	-1.376	-1.45589
Gm17024	-1.87407	-1.44734
4930520O04Rik	-1.07093	-1.43545
Gm340	-1.05525	-1.43118
Chrna7	-2.08313	-1.41032
Lmbrd2	-1.61229	-1.40623
Epb42	-1.26347	-1.40009
Gm9938	-1.36532	-1.3868
Gm38394	-1.7896	-1.36154
Eddm3b	-1.00693	-1.3553
D630023F18Rik	-1.1178	-1.3288
Col3a1	-1.2669	-1.31755
Wnk3	-1.70759	-1.29867
Gm42664	-1.36306	-1.28472
Gm38077	-1.12755	-1.2787
Klf12	-1.1634	-1.26698
Gm38393	-1.24974	-1.25319
Asxl3	-1.0959	-1.23214
Gm15823	-1.65013	-1.21735
Gm43080	-1.00074	-1.20598
Usp9x	-1.0432	-1.19898
9930111J21Rik2	-2.80121	-1.1906
Bcl6b	-1.03991	-1.18291
Trpm3	-1.2296	-1.18238
Dusp8	-1.1239	-1.17691
Exph5	-1.20296	-1.175
Hipk2	-1.13796	-1.16332
Dnah7c	-1.15661	-1.15735
Cftr	-1.22418	-1.14845
6430511E19Rik	-1.19641	-1.14343
Klhl11	-1.44312	-1.13856
Proz	-1.00849	-1.13777
Ankrd65	-1.06672	-1.13762
Apold1	-1.44271	-1.12844
Fdps	-1.0694	-1.12624
Gm45802	-1.70854	-1.12426
Lpl	-1.48788	-1.12349
Unc5c	-1.3353	-1.1025
Cyp2c69	-1.5604	-1.06382
Gm45792	-2.27605	-1.0499
Kdelr3	-1.09643	-1.04902
Xpo4	-1.10648	-1.04539
Gm38319	-1.19764	-1.03987
Grm7	-1.53677	-1.02942
Bdkrb2	-1.42693	-1.02867
Itga1	-1.17674	-1.02625
Zfp442	-1.12155	-1.01901
Gm17501	-1.04578	-1.01507
Cep290	-1.45342	-1.00019
A930017K11Rik	1.14101	1.00869
Cnn1	1.23744	1.02296
Tnfrsf23	1.07329	1.04192
Fam171a2	1.04394	1.05705
Cebpa	1.07891	1.06164
Efna4	1.05601	1.0685
Arntl	-1.02842	1.07198
Rarres2	1.06736	1.07643
Pdxk	1.0028	1.07733
Tmem30b	1.04213	1.08787
Nuak2	1.1458	1.09078
Fam25c	1.19001	1.09845
Atoh8	1.20902	1.09984
Pck1	1.307	1.10044
Cryab	1.02812	1.10974
Gm37033	1.29721	1.13055
Tmem158	1.20292	1.13605
Zim1	-1.08629	1.13728
Ptger1	1.14376	1.18452
Stra6	-1.31575	1.20541
Rgma	1.05132	1.20676
Tiam1	1.01144	1.21542
Gm44005	1.06327	1.22409
mt-Tt	1.15872	1.23243
Trp63	1.1365	1.23555
Smad9	1.03805	1.25881
Cry1	2.24879	1.26488
Sbspon	1.32834	1.27364
Lypd2	2.00432	1.28742
Tnc	1.11814	1.30761
Slc14a1	1.16934	1.31618
Abcg1	1.12409	1.33042
AC124346.3	1.57555	1.34738
Tns4	1.39233	1.3569
Uncx	1.47501	1.36718
Gm43792	1.40574	1.37469
Gm42993	1.61848	1.38375
6720464F23Rik	1.42164	1.38801
Gm37691	1.44286	1.39886
Ccdc3	1.00125	1.40014
Plin5	1.08426	1.40675
Gm38312	1.19204	1.41911
Rab15	1.13069	1.43638
Kcna6	1.05498	1.45189
Adra2c	1.35854	1.45449
Gm36963	1.12855	1.46141
5330406M23Rik	1.87021	1.46916
Gm45532	1.95645	1.48212
Krt23	1.28368	1.48443
Sh2b2	-1.1521	1.49425
Fndc1	1.6331	1.49865
Gm43305	1.35724	1.50187
Them6	1.00792	1.50561
Ube2ql1	1.26832	1.50622
Ucp2	1.18121	1.5099
Gm38056	2.0343	1.51294
Gm45033	1.32741	1.5174
Foxq1	1.06229	1.52244
Gprc5b	1.3164	1.5266
Efs	1.08388	1.52778
Gm38034	2.11792	1.53889
Slco4a1	1.64472	1.54041
Scx	1.4695	1.54087
B930086L07Rik	1.39102	1.54916
Tmem52	1.24503	1.55888
Cish	1.67623	1.56062
Greb1	1.00648	1.56077
Gm11510	1.58447	1.56591
Emilin2	1.0467	1.56676
Rtn1	1.52251	1.57197
C530043K16Rik	1.78363	1.58326
Gm37728	1.7933	1.5853
6430571L13Rik	1.18966	1.58712
Axin2	1.04174	1.58752
Spon1	1.0349	1.58884
Hpse	1.17031	1.61224
S100a14	1.12649	1.61241
Mmp3	-1.00544	1.61723
Tert	1.59927	1.62929
Gm43637	1.72945	1.63048
Tnfsf9	1.07785	1.64761
Igdcc3	1.14239	1.66227
9630010A21Rik	1.80148	1.66716
Muc1	1.15145	1.68532
Cdkn2b	1.21664	1.69703
Ppl	1.28255	1.70932
3110080O07Rik	1.25371	1.72159
Klf5	1.27249	1.72767
Retsat	1.02172	1.73763
Hcar1	1.14467	1.74243
Nbl1	1.15331	1.74348
Ctcfl	2.03423	1.75936
AU022754	1.21998	1.76544
Megf6	1.39653	1.76688
Gm37027	1.43568	1.77092
Gm37101	1.84677	1.78622
Shisa2	1.32839	1.80096
Gm567	1.61725	1.80933
Gm42586	1.01609	1.81311
Atp10b	1.63358	1.82607
Wnt11	1.43842	1.83384
Gper1	1.42545	1.83712
C030013C21Rik	1.42455	1.8417
Col4a6	1.58025	1.84328
Ptprh	2.08906	1.85879
Gm10032	1.12928	1.85921
S100a6	1.22176	1.86041
Oit1	1.46334	1.87282
Gm38042	1.88619	1.88092
Vwf	1.43034	1.88658
Proser2	1.71123	1.90027
Gm37333	1.4972	1.92538
Gm43274	1.98082	1.92703
Gm43167	1.48375	1.95236
Acot3	1.06159	1.97834
Rmrp	2.43962	1.98019
Muc20	1.80567	1.998
Gm38344	1.37491	2.01286
Wnt7b	2.21611	2.02601
Gm45813	1.54582	2.04861
Styk1	1.61484	2.05348
Klrg2	1.59898	2.06898
Adora1	1.34757	2.07198
Gm43423	1.12832	2.11144
Gm45477	1.80339	2.11322
AC153971.1	1.56205	2.13319
Cfap52	1.86704	2.14094
AC121988.1	1.71512	2.15509
Aldh1a1	1.03235	2.15985
Nupr1	1.52833	2.16581
Gm37204	2.05462	2.16643
Tnn	1.70759	2.22256
Pdk4	1.29802	2.23717
Gm44763	2.54057	2.23919
Lamb3	2.13695	2.2661
Slc22a3	1.13778	2.27826
Gm28499	2.86015	2.28011
Npy1r	1.64882	2.29111
Crabp2	2.52832	2.32208
Capn13	1.96881	2.38874
9530052E02Rik	1.36332	2.39956
Upk1a	1.98954	2.40583
Cck	1.41529	2.4146
Hp	-1.0586	2.41957
Atp12a	2.58453	2.43191
Kirrel3	2.24998	2.43548
Akr1b3	1.96235	2.44952
Krt19	1.92841	2.45416
Plch2	2.15184	2.47096
Gm42841	1.848	2.47417
Gm43189	3.11095	2.49255
Map6	2.0738	2.49422
Smpd3	1.6099	2.49572
Fxyd3	2.31878	2.53257
Elf5	1.83569	2.54888
Gm37516	2.50419	2.55165
Grhl3	2.45673	2.57036
Adgrf1	2.00309	2.57954
Gucy2g	1.53501	2.5971
Glt8d2	2.19678	2.59967
Nrip3	2.10524	2.67843
Prg4	-1.34835	2.68341
Ros1	1.51011	2.70367
Zan	1.27529	2.72797
Ndrg4	2.63405	2.73947
Clca3a2	2.36538	2.7503
Msln	1.50819	2.75071
Fat2	2.37421	2.75248
Wnt4	2.35152	2.75623
Foxa1	2.21713	2.76617
Aldh3a1	1.98886	2.7775
Cyp4a10	1.21335	2.77926
Igfbp2	2.67706	2.79091
Cytl1	1.48677	2.79225
Ctse	1.91516	2.8002
Ly6d	2.47799	2.81342
Scube2	2.47554	2.83458
Anxa8	2.19691	2.87994
Tnfrsf19	3.37172	2.88951
Cyp2b10	-1.18784	2.91842
Aqp5	2.46538	2.94454
Wnt9b	2.15354	2.96218
Rnf182	1.67776	2.97471
Pou2f3	1.65365	2.97837
Sprr1a	2.5054	3.03081
Ahrr	1.86457	3.03294
Gm15371	3.81065	3.04562
Upk2	2.70469	3.04753
Upk3b	2.7688	3.29543
Upk1b	2.87535	3.37331
Tmprss13	2.33747	3.42424
Trim29	2.9312	3.42464
Crlf1	4.02068	3.46827
Rgs7	1.48021	3.57762
Rasal1	2.84041	3.58766
Vcan	3.19422	3.608
Krt5	4.29373	3.65215
Prok2	3.63184	3.77288
Aldh1a3	4.0435	3.80837
Nfe2l3	2.88941	3.83369
Htr2b	2.61977	3.90226
Hmgcs2	2.53112	4.0307
Fcgbp	4.76458	4.09803
Timp4	1.3946	4.10507
Psca	3.62207	4.18296
Syt8	4.29816	4.26429
Cldn11	4.74879	4.85825
Meox2	4.47733	5.017
Cyp4a14	2.69235	5.05953
9130409J20Rik	4.90298	5.10464
Faim2	5.21701	5.25262
Gcnt3	4.89423	5.41002
Sptssb	5.18599	5.46175
Cidea	-1.43894	5.58349
Gjb4	5.15729	5.70292
Ighg2c	4.67789	5.93335
Actg2	7.52368	7.02401
Prss35	7.26721	9.15455
