# Supplementary material for: A ketogenic diet can mitigate SARS-CoV-2 induced systemic reprogramming and inflammation
Source: Commun Biol. 2023 Nov 3;6:1115. doi: 10.1038/s42003-023-05478-7 (PMC10624922; doi:10.1038/s42003-023-05478-7)
Supplement: Supplementary file 5 — Supplementary Data 3 [file 42003_2023_5478_MOESM5_ESM.xlsx]

## Sheet: heart
Key TF	Description	# of overlapped genes	P value	Q value	List of overlapped genes
Ppara	peroxisome proliferator activated receptor alpha	9	2.17e-07	7.16e-06	Mmp12,Pdk4,Slc27a1,Fbp2,Angptl4,Cidea,Gys2,Acot1,Ucp3
Pparg	peroxisome proliferator activated receptor gamma	9	4.61e-07	7.6e-06	Lipe,Slc27a1,Sorbs1,Plin2,Angptl4,Cidea,Gys2,Hmox1,Ucp3
Ppard	peroxisome proliferator activator receptor delta	4	4.23e-05	0.000465	Ucp3,Gys2,Angptl4,Pdk4
Srebf1	sterol regulatory element binding transcription factor 1	5	0.000631	0.00521	Cidea,Hmox1,Ppargc1a,Ptgds,Lipe
Usf2	upstream transcription factor 2	3	0.00229	0.0143	Hmox1,Col1a1,Lipe
Sp1	trans-acting transcription factor 1	13	0.0026	0.0143	Lipe,Nes,Ucp3,Sult1a1,Kit,Mmp28,Slc5a1,Proc,Mgst1,Col1a1,Cirbp,Skil,Itga6
Jun	jun proto-oncogene	8	0.00421	0.0197	Timp1,Plin2,Mmp3,Col3a1,Mmp12,Hmox1,Slc8a1,Aldh1a1
Hnf4a	hepatic nuclear factor 4, alpha	4	0.00514	0.0197	Ppara,Ppargc1a,Pklr,Cyp4a12a
Nfkb1	nuclear factor of kappa light polypeptide gene enhancer in B cells 1, p105	10	0.00605	0.0197	Mmp3,Ppargc1a,Gclm,Ppara,Wt1,Col1a1,Plin2,Hmox1,Pdk4,Lcn2
Ppargc1a	peroxisome proliferative activated receptor, gamma, coactivator 1 alpha	3	0.00657	0.0197	Ppara,Cidea,Hnf4a
Usf1	upstream transcription factor 1	3	0.00657	0.0197	Lipe,Col1a1,Cyp1a1
Lhx2	LIM homeobox protein 2	2	0.00748	0.0206	Robo2,Rarres2
Esrra	estrogen related receptor, alpha	2	0.00984	0.025	Ppara,Ppargc1a
Ets2	E26 avian leukemia oncogene 2, 3* domain	3	0.0137	0.0324	Kit,Hmox1,Krt8
E2f1	E2F transcription factor 1	4	0.0152	0.0334	Pdk4,Atm,Myh10,Pola1
Myod1	myogenic differentiation 1	4	0.0162	0.0335	Actc1,Ppargc1a,Aldh1a1,Myh7b
Nfe2l2	nuclear factor, erythroid derived 2, like 2	4	0.0197	0.0382	Sqstm1,Mgst1,Hmox1,Ptgds
Srebf2	sterol regulatory element binding factor 2	2	0.022	0.0382	Hnf4a,Hmox1
Creb1	cAMP responsive element binding protein 1	3	0.0221	0.0382	Noct,Ppargc1a,Slc20a1
Sp3	trans-acting transcription factor 3	5	0.0232	0.0382	Lipe,Itga6,Nes,Ucp3,Proc
Ets1	E26 avian leukemia oncogene 1, 5* domain	4	0.028	0.044	Krt8,Timp1,Mmp3,Hmox1
Pax2	paired box 2	2	0.0296	0.0444	Wt1,Eya1
Rela	v-rel reticuloendotheliosis viral oncogene homolog A (avian)	6	0.0314	0.0451	Mmp3,Pdk4,Wt1,Col1a1,Ppara,Rorc
Hif1a	hypoxia inducible factor 1, alpha subunit	2	0.0625	0.086	Hmox1,Myocd
Foxo1	forkhead box O1	3	0.0704	0.0929	Pdk4,Ppargc1a,Myh7
Smad1	SMAD family member 1	2	0.0791	0.1	Col1a1,Col4a1
Rel	reticuloendotheliosis oncogene	2	0.103	0.126	Rorc,Wt1
Snai1	snail family zinc finger 1	2	0.109	0.129	Kit,Hnf4a
Foxa2	forkhead box A2	2	0.183	0.209	Map1b,Hmgcs2
Cebpb	CCAAT/enhancer binding protein (C/EBP), beta	2	0.198	0.217	Ppargc1a,Abl2
Smad3	SMAD family member 3	2	0.248	0.264	Myocd,Ppargc1a
Stat3	signal transducer and activator of transcription 3	2	0.458	0.472	Col1a1,Nostrin
Trp53	transformation related protein 53	3	0.636	0.636	Hmox1,Hipk2,Ptgds

## Sheet: liver
Key TF	Description	# of overlapped genes	P value	Q value	List of overlapped genes
Hnf4a	hepatic nuclear factor 4, alpha	8	5.31e-07	3.4e-05	Foxa2,Gstp1,Ppargc1a,Apoa4,Cyp3a11,Apoc3,Acmsd,G6pc
Hnf1a	HNF1 homeobox A	7	1.52e-06	4.88e-05	Cyp39a1,Cyp2c29,Rorc,Cyp3a11,Pkhd1,Cyp2a5,Cyp2b10
Foxo1	forkhead box O1	7	5.89e-05	0.00121	Apoc3,G6pc,Ppargc1a,Foxa2,Lpl,Srebf1,Ccnd1
Nr1i3	nuclear receptor subfamily 1, group I, member 3	4	7.56e-05	0.00121	Cyp2b10,Cpt1a,Cyp3a11,Sqle
Ppara	peroxisome proliferator activated receptor alpha	6	0.000334	0.00428	Slc27a1,Retsat,Lpl,Cpt1a,Pex11a,Spp1
Esrra	estrogen related receptor, alpha	3	0.000443	0.00433	Spp1,Apoa4,Ppargc1a
Smad3	SMAD family member 3	6	0.000474	0.00433	Col1a2,Smad7,Nedd9,Ppargc1a,Fbln5,Cdh1
Ppargc1a	peroxisome proliferative activated receptor, gamma, coactivator 1 alpha	4	0.000649	0.00519	Hamp,Apoa4,G6pc,Srebf2
Sox17	SRY (sex determining region Y)-box 17	3	0.00125	0.00887	Ccnd1,Foxa2,Lama1
Nr1i2	nuclear receptor subfamily 1, group I, member 2	3	0.00164	0.0097	Cyp2b10,Cyp2c29,Cyp3a11
Ctnnb1	catenin (cadherin associated protein), beta 1	6	0.00167	0.0097	Casp3,Ccnd1,Cyp2b10,Foxa2,Cdh1,Grem2
Usf2	upstream transcription factor 2	3	0.00263	0.014	Spp1,Col1a1,Apoa5
Rxra	retinoid X receptor alpha	3	0.00324	0.0159	Srebf1,Cyp2b10,Pcx
Pparg	peroxisome proliferator activated receptor gamma	5	0.0035	0.016	Slc27a1,Pcx,Paqr7,Ccnd1,Dbi
Nr1h3	nuclear receptor subfamily 1, group H, member 3	3	0.00469	0.02	Pltp,Mlxipl,Srebf1
Hoxa9	homeobox A9	2	0.00595	0.023	Spp1,Sox4
Srebf1	sterol regulatory element binding transcription factor 1	4	0.0061	0.023	Ppargc1a,Scd1,Elovl3,Acss2
Usf1	upstream transcription factor 1	3	0.00752	0.0256	Col1a1,Apoa5,Spp1
Ep300	E1A binding protein p300	5	0.00765	0.0256	Col1a2,Spp1,Mef2c,Ccnd1,Scd1
Foxo4	forkhead box O4	2	0.00822	0.0256	Ppargc1a,Ccnd1
Nfkb1	nuclear factor of kappa light polypeptide gene enhancer in B cells 1, p105	10	0.00841	0.0256	Ccnd1,Ppargc1a,Cdh1,Hamp,Glrx,Il1b,Col1a1,Banp,Rel,Adora1
Atf3	activating transcription factor 3	2	0.0108	0.0298	Ccnd1,Sort1
Onecut1	one cut domain, family member 1	2	0.0108	0.0298	G6pc,Foxa2
Foxm1	forkhead box M1	3	0.0112	0.0298	Brip1,Cdh1,Lama4
Smad1	SMAD family member 1	3	0.0126	0.0322	Col1a1,Spp1,Col4a1
Egr1	early growth response 1	5	0.0152	0.0375	Smad7,Rcan1,Bnip3,Il1b,Ccnd1
Nfkb2	nuclear factor of kappa light polypeptide gene enhancer in B cells 2, p49/p100	2	0.0169	0.0396	Ccnd1,Rel
Yy1	YY1 transcription factor	3	0.0174	0.0396	Col1a1,Lama1,Cdh1
Id1	inhibitor of DNA binding 1	2	0.0204	0.0396	Rorc,Rel
Irf4	interferon regulatory factor 4	2	0.0204	0.0396	Cxcl9,Il1b
Ncoa1	nuclear receptor coactivator 1	2	0.0204	0.0396	Mef2c,Esr1
Nr0b1	nuclear receptor subfamily 0, group B, member 1	2	0.0204	0.0396	Rlf,Srebf1
Rora	RAR-related orphan receptor alpha	2	0.0204	0.0396	Lamb1,Apoc3
Twist1	twist basic helix-loop-helix transcription factor 1	3	0.0211	0.0396	Esr1,Cdh1,Postn
Sp1	trans-acting transcription factor 1	11	0.0239	0.0429	Smad7,Srebf1,Lgals1,Ccnd1,Nes,Sparc,Lama1,Col1a1,Lpl,Col1a2,Itga6
Srebf2	sterol regulatory element binding factor 2	2	0.0242	0.0429	Acss2,Cyp3a11
Creb1	cAMP responsive element binding protein 1	3	0.0251	0.0435	Noct,Esr1,Ppargc1a
Pbx1	pre B cell leukemia homeobox 1	2	0.0282	0.0474	Cdh1,Cyp17a1
Six1	sine oculis-related homeobox 1	2	0.0324	0.0532	Ccnd1,Sall1
Gtf2i	general transcription factor II I	2	0.0416	0.0666	Ccnd1,Akap12
Sp7	Sp7 transcription factor 7	2	0.0465	0.0726	Spp1,Col5a3
Foxa2	forkhead box A2	3	0.0483	0.0736	G6pc,Hmgcs2,Cpt1a
Nr5a2	nuclear receptor subfamily 5, group A, member 2	2	0.0517	0.0769	Slc10a2,Ccnd1
Nr0b2	nuclear receptor subfamily 0, group B, member 2	2	0.057	0.081	Smad7,Ppargc1a
Smarca4	SWI/SNF related, matrix associated, actin dependent regulator of chromatin, subfamily a, member 4	2	0.057	0.081	Sparc,Cdh1
Hif1a	hypoxia inducible factor 1, alpha subunit	2	0.0681	0.0948	G6pc,Pfkfb3
Gata4	GATA binding protein 4	2	0.074	0.101	Adora1,Mef2c
Stat3	signal transducer and activator of transcription 3	4	0.0791	0.104	Col1a1,Hamp,Srebf1,Ccnd1
Notch1	notch 1	2	0.0799	0.104	Casp3,Ccnd1
Myod1	myogenic differentiation 1	3	0.0828	0.106	Smad7,Ppargc1a,Ccnd1
Sp3	trans-acting transcription factor 3	4	0.0909	0.114	Itga6,Lpl,Nes,Lama1
Nkx2-5	NK2 homeobox 5	2	0.0923	0.114	Mef2c,Adora1
Nfe2l2	nuclear factor, erythroid derived 2, like 2	3	0.0947	0.114	Sult1e1,Cyp2a5,Fmo3
Hdac1	histone deacetylase 1	2	0.112	0.128	Spp1,Akap12
Rel	reticuloendotheliosis oncogene	2	0.112	0.128	Il1b,Rorc
Runx2	runt related transcription factor 2	3	0.112	0.128	Col1a1,Spp1,Col1a2
Esr1	estrogen receptor 1 (alpha)	2	0.119	0.133	Srebf1,Ccnd1
Jun	jun proto-oncogene	5	0.132	0.146	Il1b,Ccnd1,Col3a1,Esr1,Spp1
Smad4	SMAD family member 4	2	0.198	0.211	Cdh1,Smad7
Spi1	spleen focus forming virus (SFFV) proviral integration oncogene	2	0.198	0.211	Mef2c,Il1b
Cebpb	CCAAT/enhancer binding protein (C/EBP), beta	2	0.213	0.223	Il1b,Ppargc1a
E2f1	E2F transcription factor 1	2	0.266	0.274	Ccnd1,Atm
Rela	v-rel reticuloendotheliosis viral oncogene homolog A (avian)	3	0.453	0.46	Ccnd1,Col1a1,Rorc
Trp53	transformation related protein 53	3	0.669	0.669	Trp53inp1,Casp3,Srebf1

## Sheet: kidney
Key TF	Description	# of overlapped genes	P value	Q value	List of overlapped genes
Pparg	peroxisome proliferator activated receptor gamma	10	8.03e-08	3.93e-06	Lipe,Slc27a1,Ucp2,Klf5,Cidec,Muc1,C1qtnf3,Plin4,Fabp4,Plin5
Ppara	peroxisome proliferator activated receptor alpha	9	4.41e-07	1.08e-05	Cebpa,Pdk4,Slc27a1,Retsat,Slc25a20,Fabp4,Lgals4,Ucp2,Acot1
Hnf4a	hepatic nuclear factor 4, alpha	7	9.06e-06	0.000148	Pck1,Cebpa,Foxa1,Cyp2a4,Apoc3,Acmsd,Cyp4a12b
Srebf1	sterol regulatory element binding transcription factor 1	6	0.0001	0.00123	Lep,Thrsp,Clu,Lipe,Abcd2,Hmgcr
Foxg1	forkhead box G1	3	0.000492	0.00482	Ebf2,Cdkn2b,Ebf3
Nfe2l2	nuclear factor, erythroid derived 2, like 2	6	0.000873	0.00693	Abcc3,Pparg,Mgst1,Abcc4,Gsta2,Fmo3
Nfkb1	nuclear factor of kappa light polypeptide gene enhancer in B cells 1, p105	12	0.00121	0.00693	Tert,Agt,Dcst1,Cebpa,Kcnip2,Pck1,Klf5,Atp12a,Adora1,Hmgcr,Pdk4,Lcn2
Cited2	Cbp/p300-interacting transactivator, with Glu/Asp-rich carboxy-terminal domain, 2	3	0.00138	0.00693	Pdk4,Pparg,Cebpa
Ppard	peroxisome proliferator activator receptor delta	3	0.00138	0.00693	Slc25a20,Pdk4,Pparg
Stat5a	signal transducer and activator of transcription 5A	4	0.00178	0.00693	Cdkn2b,Socs2,Pck1,Pdk4
Nr1i3	nuclear receptor subfamily 1, group I, member 3	3	0.00181	0.00693	Pck1,Thrsp,Sqle
Srebf2	sterol regulatory element binding factor 2	3	0.00181	0.00693	Hmgcr,Pcsk9,Srd5a2
Cebpb	CCAAT/enhancer binding protein (C/EBP), beta	5	0.00188	0.00693	Clu,Gsta2,Pck1,Cebpa,Pparg
Sp1	trans-acting transcription factor 1	14	0.00198	0.00693	Ctse,Lipe,Agt,Krt5,Hmgcr,Tert,Cebpa,Atp12a,Arntl,Pde6a,Mgst1,Ecm1,Ucp2,Prkar2b
Myc	myelocytomatosis oncogene	5	0.00373	0.0122	Odc1,Snai1,Cdkn2b,Tert,Bcat1
Creb1	cAMP responsive element binding protein 1	4	0.00401	0.0123	Noct,Penk,Slc20a1,Cftr
Atf2	activating transcription factor 2	3	0.00433	0.0125	Gabrb3,Cebpa,Pparg
Nr1h3	nuclear receptor subfamily 1, group H, member 3	3	0.00518	0.0141	Lipe,Arg2,Abcg1
Meis2	Meis homeobox 2	2	0.00638	0.0164	Krt19,Cdkn2b
Jun	jun proto-oncogene	8	0.00692	0.0169	Hmgcr,C1qtnf3,Penk,Col3a1,Aldh1a1,Ppp1r3b,Odc1,Ctse
Hif1a	hypoxia inducible factor 1, alpha subunit	3	0.00952	0.0222	Snai1,Mdk,Pfkfb3
Smad4	SMAD family member 4	4	0.01	0.0223	Pparg,Cdkn2b,Id3,Snai1
Erg	avian erythroblastosis virus E-26 (v-ets) oncogene related	2	0.0116	0.0247	Snai1,Vwf
Mycn	v-myc myelocytomatosis viral related oncogene, neuroblastoma derived (avian)	2	0.0147	0.0277	Igfbp2,Igfbp6
Ncoa3	nuclear receptor coactivator 3	2	0.0147	0.0277	Tbx3,Pparg
Sp2	Sp2 transcription factor	2	0.0147	0.0277	Id3,Ucp2
Foxo1	forkhead box O1	4	0.02	0.0356	Pparg,Apoc3,Pdk4,Pck1
Mef2c	myocyte enhancer factor 2C	3	0.021	0.0356	Frzb,Myom3,Socs2
Irf4	interferon regulatory factor 4	2	0.0218	0.0356	Cdkn2b,Zbtb20
Rora	RAR-related orphan receptor alpha	2	0.0218	0.0356	Apoc3,Arntl
Ar	androgen receptor	2	0.0301	0.0475	Foxa1,Nkx3-1
Clock	circadian locomotor output cycles kaput	2	0.0394	0.0603	Cry1,Vwf
Rela	v-rel reticuloendotheliosis viral oncogene homolog A (avian)	6	0.0444	0.0659	Klf5,Pdk4,Gabre,Agt,Atp12a,Dcst1
Bcl6	B cell leukemia/lymphoma 6	2	0.055	0.0793	Socs2,Cdkn2b
Foxm1	forkhead box M1	2	0.0849	0.113	Snai1,Axin2
Irf8	interferon regulatory factor 8	2	0.0849	0.113	Gas2,Cdkn2b
Smad3	SMAD family member 3	3	0.0857	0.113	Snai1,Cdkn2b,Pparg
Cebpa	CCAAT/enhancer binding protein (C/EBP), alpha	2	0.0914	0.118	Pck1,Clu
Sp3	trans-acting transcription factor 3	4	0.1	0.126	Ucp2,Lipe,Cebpa,Tert
Sirt1	sirtuin 1	2	0.105	0.128	Pparg,Ucp2
Fos	FBJ osteosarcoma oncogene	3	0.116	0.139	Ppp1r3b,Penk,Hmgcr
Ep300	E1A binding protein p300	3	0.135	0.157	Klf5,Axin2,Pparg
Trp53	transformation related protein 53	6	0.145	0.166	Agt,Tert,Hipk2,Krt19,Gabre,Nkx3-1
Stat1	signal transducer and activator of transcription 1	2	0.162	0.181	Pparg,Irf7
Myod1	myogenic differentiation 1	2	0.287	0.313	Acacb,Aldh1a1
Runx2	runt related transcription factor 2	2	0.342	0.364	Pparg,Axin2
Ets1	E26 avian leukemia oncogene 1, 5* domain	2	0.357	0.373	Vwf,Retnla
Ctnnb1	catenin (cadherin associated protein), beta 1	2	0.38	0.388	Tbx3,Axin2
Egr1	early growth response 1	2	0.447	0.447	Rcan1,Id3
