# Supplementary material for: A ketogenic diet can mitigate SARS-CoV-2 induced systemic reprogramming and inflammation
Source: Commun Biol. 2023 Nov 3;6:1115. doi: 10.1038/s42003-023-05478-7 (PMC10624922; doi:10.1038/s42003-023-05478-7)
Supplement: Supplementary file 6 — Supplementary Data 4 [file 42003_2023_5478_MOESM6_ESM.xlsx]

## Sheet: Heart
GeneID	log2FoldChange
Capn11	-5.67942
Sprr1a	-4.64462
1200007C13Rik	-2.92202
Nmrk2	-2.61491
Timp1	-2.19657
Clec4d	-2.05559
Mmp12	-1.99042
Tnc	-1.77678
Mt2	-1.6144
Ankrd1	-1.5786
Adam8	-1.55769
Hmox1	-1.49238
Sv2a	-1.45784
Gpnmb	-1.44016
Gm29015	-1.43338
Ccl2	-1.34316
Thbs1	-1.27629
Chil3	-1.25031
Lgals3	-1.20615
Epn3	-1.17702
Fstl3	-1.17186
D330025C20Rik	-1.14251
Gm13889	-1.11564
Nppb	-1.09174
Psat1	-1.08579
Mmp3	-1.0558
Dhtkd1	1.04853
Acaca	1.08342
Eps8l1	1.15661
Amt	1.16725
Klf12	1.19405
Chn2	1.27499
Itgb6	1.34059
Pik3ap1	1.53404
Gm45531	1.91221
Apol9a	1.9468
Shroom1	1.95255
Cyp2b10	2.03587
Zfhx4	2.10101
Bco2	2.12122
4833411C07Rik	2.22339
AI661453	2.29603
Sucnr1	2.31592
Esr1	2.54716
Cutal	2.61588
Ccnf	2.79498
Gm5424	2.8467
Pik3c2g	2.86004
Gm9522	2.88418
Slc25a48	3.11268
Cyp4f15	3.24768
Gm8883	3.58288
Soat2	3.62188
Hnf1a	3.68295
4732465J04Rik	3.87646
Lrit1	3.99901
Clec2h	4.1002
Pdilt	4.52559
Nipal1	4.64135
Scd1	4.78992
AC141642.1	4.81808
9030619P08Rik	4.8273
Klb	4.83217
Gstm3	5.02029
5033403H07Rik	5.02297
Gm16548	5.08025
Cyp2c70	5.16977
Apcs	5.31951
Gdf2	5.35872
AC160029.1	5.4363
Gm30097	6.39101
Igfbp1	6.52592
Saa2	6.90136
Saa1	6.93489

## Sheet: Liver
Gene	log2FoldChange
Cyp3a11	-2.11705
Cux2	-1.89407
Fam19a2	-1.83344
Ppnr	-1.19557
Gm4673	-1.03797
Prox1os	-1.01044
Gbp8	1.00418
Acot11	1.03085
Cadm3	1.04864
Endod1	1.05403
Gbp2	1.05612
H2-Eb1	1.06211
Serpina3g	1.06395
Mup-ps13	1.06948
Rarres1	1.08724
E2f8	1.09402
Slc25a30	1.1017
Lama1	1.10554
Ifit3	1.12982
Sult2a8	1.13935
Col14a1	1.154
Rgs4	1.16461
Kcna2	1.19033
Ifit3b	1.20121
Serpina3f	1.21034
Tlr2	1.23292
Cnmd	1.23549
Gbp2b	1.2506
Eif4e3	1.25741
Il1rn	1.26348
Atp6v0d2	1.33155
Gm7652	1.40076
Ccdc3	1.46281
Lpl	1.52985
Col3a1	1.55929
Prok1	1.62619
Gbp11	1.74174
Cxcl10	1.75068
Nrep	1.79076
Ubd	1.95726
Mki67	2.24019
Top2a	2.27841
Saa3	2.32606
Cxcl9	2.32849
Serpina4-ps1	2.4722

## Sheet: Kidney
Gene	log2FoldChange
Gsta1	-3.58587
Cbr3	-2.25406
Gm6614	-1.7773
Ugt1a1	-1.66078
Gm10639	-1.20086
Cbr1	-1.16692
Gm15441	-1.11131
Aldh1a1	-1.10914
Aldh1a7	-1.07904
Nqo1	-1.05951
Ugt1a6a	-1.02493
Ecm1	-1.02379
Cyp4a10	-1.0091
Ttr	1.09191
Mki67	1.21558
Scd1	2.89695
