# Supplementary material for: A ketogenic diet can mitigate SARS-CoV-2 induced systemic reprogramming and inflammation
Source: Commun Biol. 2023 Nov 3;6:1115. doi: 10.1038/s42003-023-05478-7 (PMC10624922; doi:10.1038/s42003-023-05478-7)
Supplement: Supplementary file 7 — Supplementary Data 5 [file 42003_2023_5478_MOESM7_ESM.xlsx]

## Sheet: Sheet1
Gene	log2FoldChange
Myh4	-8.66548
Tnnt3	-6.45567
Tnnc2	-5.97512
Pvalb	-5.8269
Ppp1r3g	-5.59576
Tas1r2	-5.38241
Chrna4	-5.26513
Snord98	-5.09541
Gm42664	-4.81622
mt-Tq	-4.5492
Gm43197	-4.5414
Gm38253	-4.43017
Gm16588	-4.37488
Gm18310	-4.36336
Npas2	-4.24838
Atp2a1	-4.19572
Gm38340	-4.14452
Scd1	-4.14024
Gm15998	-4.12759
Chst4	-4.09031
Saa1	-3.78795
Gdf15	-3.77068
AC159886.3	-3.71974
Pnpla3	-3.71039
Gm45884	-3.70182
Dnah5	-3.66717
Gm12946	-3.66588
Pacsin1	-3.64736
Cyp2c53-ps	-3.64332
Actn3	-3.63004
Sytl5	-3.60765
Mir3058	-3.57329
Cyp26a1	-3.54666
2310043M15Rik	-3.42544
AC122314.1	-3.40998
Zfp871	-3.34536
Scd3	-3.33272
Dhrs9	-3.33036
Gm45792	-3.3273
Igfbp1	-3.32032
Adamts12	-3.30929
Lmbrd2	-3.27778
Itga2	-3.27306
Cyp2c40	-3.26111
Adcy1	-3.2406
Zdhhc23	-3.22813
Nr4a1	-3.22291
Arhgap36	-3.21649
Cyp2c69	-3.21203
Adamts6	-3.17084
Lancl3	-3.16958
Gm25135	-3.16392
Klhl11	-3.16063
Gm45221	-3.1483
F830016B08Rik	-3.14811
Gm43513	-3.13291
H19	-3.09861
Enkur	-3.07863
Gm37303	-3.07685
E230020A03Rik	-3.05657
Lcor	-3.01949
Casc1	-2.98353
2010007H06Rik	-2.98212
AC160029.1	-2.96977
Gm15835	-2.94363
Cyp2c55	-2.92054
Atf3	-2.85901
Lnpep	-2.84427
Gm4887	-2.83079
Gm38393	-2.78707
Slc35f1	-2.76346
Gm11773	-2.75437
Asic3	-2.7443
Gm38394	-2.73741
Gm16001	-2.71541
Trp53cor1	-2.70279
Gm28513	-2.70228
BC016579	-2.6938
Adgrf1	-2.68345
Trp53inp1	-2.66818
Olfr1443	-2.66413
Gm11639	-2.65373
Bnc1	-2.652
Gm38077	-2.64793
Pycr1	-2.64053
D830032E09Rik	-2.63858
Snord71	-2.63286
Bcl2a1a	-2.61243
Olfr1442	-2.611
Gm26708	-2.60574
Bhlha15	-2.60385
Fst	-2.57505
Wt1	-2.55424
Gm42615	-2.54692
Slpi	-2.54524
Mbnl3	-2.53669
Fam198a	-2.49462
Cabp2	-2.49139
Dusp8	-2.45576
Cd209f	-2.45194
Fbxl7	-2.44989
Klf12	-2.44632
Gm45301	-2.43827
Gm17024	-2.43521
Mpp3	-2.42578
Gstm3	-2.42225
Gm25596	-2.40701
Rims2	-2.39418
Lrrn1	-2.38395
4633401B06Rik	-2.37941
Ugt2b37	-2.36003
Gm43300	-2.35076
Dcx	-2.34564
Atp2b2	-2.34435
Gm37206	-2.31656
Shank2	-2.30822
Gm43080	-2.29085
Fabp5	-2.28939
Sftpa1	-2.28804
Nr4a3	-2.28257
Mum1l1	-2.28241
Acsl6	-2.27112
Slc13a2	-2.26384
Atp7a	-2.26309
Srgap3	-2.25924
Scube3	-2.2587
Camk1d	-2.25505
Upk1b	-2.25175
Mir186	-2.25168
Il18r1	-2.24239
Gm45220	-2.2355
Gm38190	-2.23413
9930111J21Rik2	-2.23221
Gm11832	-2.23061
Nlrp1c-ps	-2.22317
Arrdc3	-2.22266
Ntrk2	-2.21951
Gadd45a	-2.21645
Gm36936	-2.19571
Crybb3	-2.18736
Ppargc1a	-2.18061
Tubb2a	-2.18022
Gm45540	-2.16899
9330182L06Rik	-2.16664
Gm44144	-2.16233
Cftr	-2.16193
AC166323.1	-2.14403
Gm25945	-2.13661
Zdhhc15	-2.1245
4930513N10Rik	-2.12432
Gm45632	-2.12067
Hapln1	-2.11916
Eda2r	-2.1179
Gm38319	-2.11482
Usp9x	-2.10057
Gm8251	-2.09605
Slc9a7	-2.0946
mt-Tp	-2.09076
Hkdc1	-2.08699
Gm43029	-2.08334
Gm45457	-2.07447
Gzma	-2.07439
Gm29609	-2.07312
Glcci1	-2.0709
Ldhal6b	-2.07049
Srrm4	-2.06815
Rnf125	-2.06546
Fam184a	-2.0616
Serpina3h	-2.06131
Sbsn	-2.06063
Gm43072	-2.05838
Gm42572	-2.04783
Creb5	-2.04254
CT009718.2	-2.03698
Itih5	-2.03265
Fras1	-2.0283
Gpr183	-2.02344
Gm43702	-2.00996
Gm45802	-2.00466
Gm609	-2.00452
Exph5	-1.99728
Hdx	-1.99673
Gm26899	-1.995
Gm14207	-1.99315
Gm9938	-1.99215
Hgf	-1.98788
Olfr56	-1.97776
Spon2	-1.97663
Atm	-1.97094
Lpar4	-1.94957
Esm1	-1.9446
CT010575.3	-1.94371
Msln	-1.94247
Dnah8	-1.94078
Gm38248	-1.94013
Gm10642	-1.93733
Tmem26	-1.93422
Rgs16	-1.92789
Gm43203	-1.92609
Dcdc2a	-1.92579
Gm37570	-1.92016
Prrg4	-1.91702
Ptar1	-1.91665
Nr1d1	-1.91008
Vgll3	-1.90261
Pcdh17	-1.90233
Abca14	-1.89855
Gm44667	-1.89251
2010016I18Rik	-1.8912
Nedd9	-1.87824
Vtcn1	-1.87792
mt-Tw	-1.87673
Gm32540	-1.87398
Cspg5	-1.87169
AC142113.2	-1.8713
Gprin3	-1.86928
6430511E19Rik	-1.86727
Gm24060	-1.865
Cybrd1	-1.86384
1810008I18Rik	-1.86348
Cyp2c70	-1.86197
Pkmyt1	-1.86185
Crym	-1.86141
Bcl6	-1.85969
Gm6493	-1.85097
Ccl2	-1.84462
Gm38057	-1.84066
Pls1	-1.83964
Lilrb4a	-1.83125
AC162181.1	-1.83108
AC159294.1	-1.83072
Rasl11a	-1.82145
Adamts4	-1.81616
B430219N15Rik	-1.81239
Uprt	-1.81058
Gm11613	-1.81002
Aldh1l2	-1.8074
Muc16	-1.80664
Gria3	-1.7972
Upk3b	-1.79546
Gm45548	-1.79527
1700109H08Rik	-1.79501
Cib3	-1.79291
Mpzl1	-1.79105
Gm14412	-1.78472
Pkhd1l1	-1.767
Ptges	-1.76204
Asb4	-1.76024
Gm22235	-1.75973
Irs2	-1.75703
Zfp462	-1.75351
Cd244	-1.752
Pbx4	-1.7489
Ms4a1	-1.74495
Nrg1	-1.73935
CT009718.3	-1.7357
Gm37973	-1.73535
BC067074	-1.73371
Ypel2	-1.73173
A930004J17Rik	-1.72855
Zgrf1	-1.72841
Frem1	-1.72653
Atp4a	-1.72345
Gm1966	-1.72204
Cdh3	-1.71129
Lilr4b	-1.70542
Xpo4	-1.70512
Alg10b	-1.69943
Itga4	-1.69851
Ereg	-1.69592
Slc30a10	-1.6925
Itga8	-1.69123
Zc3h11a	-1.69122
9930111J21Rik1	-1.6908
Syne1	-1.69036
Cdh11	-1.69022
Mirt1	-1.6891
Eml6	-1.68797
Map3k13	-1.68487
Gm37581	-1.68408
Olfr1372-ps1	-1.6762
F8	-1.67459
Slc39a10	-1.66928
AC151730.1	-1.66764
Btg2	-1.66763
Zfp619	-1.66357
Gm26372	-1.65552
Fosb	-1.65543
AC138292.1	-1.65247
Gm43031	-1.64779
AC160029.2	-1.64509
A230001M10Rik	-1.64501
Aqp8	-1.64424
Cyp3a59	-1.64335
Cdh1	-1.64244
Thbs1	-1.64061
Hmcn1	-1.63745
Lrrn4	-1.63624
Igsf10	-1.63233
Med12l	-1.63195
Ncam2	-1.63024
Dynlt1c	-1.62411
Gm36989	-1.62356
Gm36445	-1.61814
AC125041.3	-1.61793
CT010462.2	-1.61749
Itgb8	-1.60776
Slc3a1	-1.60703
Gm340	-1.606
Stk26	-1.60441
Fhdc1	-1.6029
Thsd4	-1.60164
3300002I08Rik	-1.60002
Zbtb7c	-1.59902
Adamtsl3	-1.59873
Hcar2	-1.59837
Lama2	-1.59828
Gnat2	-1.59717
Peg10	-1.59294
Fbxo47	-1.59074
4930452B06Rik	-1.58697
Bach2	-1.57529
Gm45718	-1.57242
Sult2a7	-1.5636
Peg3	-1.5595
Cysltr2	-1.55635
Pde3a	-1.55471
Cd33	-1.55313
Fbf1	-1.5531
Espn	-1.55309
Junb	-1.5473
Havcr2	-1.54486
Rab27b	-1.54399
Dnm3	-1.54115
AC153912.4	-1.54071
Gm6135	-1.53717
Zfp442	-1.53614
Abca6	-1.53201
Itga1	-1.5311
Lyve1	-1.53044
Gm8995	-1.52875
Klb	-1.52514
Dnm3os	-1.51736
Vps13c	-1.51677
Wdfy2	-1.51636
Apcs	-1.51603
2310015A10Rik	-1.51591
Pggt1b	-1.51306
AC171277.1	-1.51245
Cep192	-1.51235
Pik3ap1	-1.51158
Capn6	-1.51144
Gm44321	-1.5094
Greb1l	-1.5094
Gm42748	-1.50824
Arntl	-1.50788
1700092C10Rik	-1.50557
Mug-ps1	-1.50516
Mefv	-1.50012
Gas7	-1.4995
Sdf2l1	-1.49868
Vil1	-1.49797
Abca8b	-1.49751
H2-Q1	-1.49497
Erbb4	-1.49105
Derl3	-1.48511
Adamtsl1	-1.48506
Pcdhb16	-1.48149
Gpam	-1.48073
Gpm6a	-1.47583
Relb	-1.4755
Hecw2	-1.47224
C330021F23Rik	-1.47153
Gm34294	-1.47102
Pcdhgb6	-1.47091
Il20rb	-1.46989
2900089D17Rik	-1.4698
Reck	-1.46949
Cytip	-1.46535
Fam134b	-1.46524
Angpt2	-1.4597
Kif12	-1.45893
Rell1	-1.4562
Zfp185	-1.44199
Brip1	-1.44142
Tmc3	-1.4395
Ptpn13	-1.43833
Abcb11	-1.43776
Cldn1	-1.43573
Frmd4b	-1.43546
AC135641.1	-1.43523
Sema5a	-1.4318
St6galnac3	-1.4315
Gm42614	-1.43021
Cntln	-1.43012
Gmds	-1.42971
AC160051.1	-1.42832
Tlr8	-1.42591
Loxl4	-1.42472
Gm45535	-1.42206
Gm45044	-1.41263
Ngfr	-1.40963
Rel	-1.40914
Gm17767	-1.40607
3110053B16Rik	-1.40445
Itgae	-1.40147
Lama1	-1.39993
Gm17193	-1.39716
Zfp169	-1.39632
Slc10a2	-1.39621
Pf4	-1.39378
Plxna2	-1.39178
Rbm41	-1.39052
Gpc3	-1.39051
4932438A13Rik	-1.38716
Hsbp1l1	-1.38456
Chic1	-1.37942
G6pc	-1.37683
Abca9	-1.37585
Adgrd1	-1.37371
Adamts9	-1.37013
Klf10	-1.36772
Atg16l2	-1.36378
AC153962.3	-1.36353
Slc34a2	-1.36253
Gm4070	-1.36248
Pfkp	-1.36226
Adam11	-1.36117
Chml	-1.35978
Il22ra1	-1.35805
Zfp551	-1.35468
Pde4b	-1.35439
Glipr2	-1.35426
Nid2	-1.35415
9430037G07Rik	-1.35391
Pla2r1	-1.3536
Bdkrb2	-1.35213
Fam198b	-1.35182
Zfp366	-1.351
Gale	-1.34934
Cxcl13	-1.34735
Jmjd1c	-1.34669
Hipk2	-1.34565
Gm14295	-1.34324
Lepr	-1.34123
Gm25082	-1.34064
Gm42549	-1.33884
Dzip3	-1.33435
Pxdn	-1.33396
Frmd4a	-1.33286
Abca5	-1.33285
Fgl1	-1.33198
Pkhd1	-1.33085
Fbn1	-1.3304
AC124426.4	-1.3291
Smc5	-1.32725
Chrm3	-1.32228
Pik3c2g	-1.31717
Dtl	-1.31474
Fchsd1	-1.31419
Slc41a2	-1.31211
Skil	-1.31035
Gm29427	-1.30986
Tspan18	-1.30952
Robo2	-1.30862
Asap2	-1.30737
Lrp2bp	-1.30647
Cmah	-1.30646
Gm9992	-1.30575
Tgfb2	-1.305
Fasn	-1.30281
Mrnip	-1.30165
Gm16998	-1.30065
Mybl1	-1.29891
Ifi203-ps	-1.29771
Nucb2	-1.2977
Ncoa7	-1.29649
Uggt1	-1.29516
AI506816	-1.29403
Senp5	-1.293
Lamc2	-1.29198
Gm45369	-1.28634
Acnat1	-1.28481
Manf	-1.28298
Prss23	-1.28285
Gpc6	-1.28134
Slc10a6	-1.28077
Adgrg6	-1.28065
Pcdhb22	-1.28062
Ehf	-1.2771
Orm1	-1.27416
Akap12	-1.27357
Lnpk	-1.27256
Btaf1	-1.27204
Scai	-1.2683
Gm15408	-1.26821
Klf6	-1.26572
1700011H14Rik	-1.26367
Sulf1	-1.26334
Sesn3	-1.26141
Lrrk2	-1.26013
Nes	-1.25939
Plekhg1	-1.2592
Ms4a7	-1.25916
Zfp292	-1.25903
Osmr	-1.25855
Atp8b1	-1.25701
Adam12	-1.2561
Aff4	-1.256
Slc38a2	-1.25583
Kdm3a	-1.25506
Gm30097	-1.25492
Eps8	-1.25425
Spaca6	-1.25251
Ndrg1	-1.25038
Gm44243	-1.25015
Cbln3	-1.25014
Zfand4	-1.24844
Gm10461	-1.24537
D430013B06Rik	-1.24496
Eea1	-1.24451
Zfp729a	-1.24181
Dennd4c	-1.24166
Ero1lb	-1.23996
Fam46a	-1.23833
Sema3c	-1.2335
Avpr1a	-1.23308
Sntb1	-1.23269
Cxadr	-1.23204
Reln	-1.23204
Steap2	-1.22929
Mtmr11	-1.22331
Pikfyve	-1.22222
Igha	-1.22194
Mpp4	-1.22149
Gm43328	-1.22147
Sytl2	-1.22114
Prkg1	-1.22029
Tspyl2	-1.21908
Fmn1	-1.21598
Slc7a8	-1.21591
Rbms3	-1.21579
Appl1	-1.21508
Npat	-1.21461
Cyp2j9	-1.21402
Sema3d	-1.21371
Acly	-1.21253
Clock	-1.21149
Il1a	-1.21035
Slc17a4	-1.20719
Gm19619	-1.20569
Mx1	-1.20556
Map3k2	-1.20493
Plagl1	-1.20352
Gbp9	-1.20254
Ank2	-1.20185
Gimd1	-1.20003
Col5a3	-1.19764
Fam120c	-1.19278
Hyou1	-1.19262
Pter	-1.18982
Hspa5	-1.18938
Cd9	-1.18882
Sorl1	-1.18779
Blm	-1.18701
Naip6	-1.18609
Ston1	-1.18504
Cdkn1a	-1.18392
Tiparp	-1.1825
Ly75	-1.18235
Lamb1	-1.18018
Lacc1	-1.17959
Ino80dos	-1.17833
Rictor	-1.17806
Slc7a2	-1.17785
Gm10447	-1.17653
Sgk1	-1.17605
Alms1	-1.17509
Gm42937	-1.17438
Slc5a1	-1.17356
Esrrb	-1.17325
Gm9833	-1.17135
Klhl3	-1.17121
Ccdc149	-1.16929
Vps13b	-1.16929
Ttll7	-1.16928
Gm10687	-1.16766
Plcl1	-1.16463
Cyp3a11	-1.16418
AC172027.3	-1.16395
Dtx4	-1.16363
Rsf1	-1.16343
Rapgef6	-1.16341
Nbea	-1.16327
Pdpr	-1.16311
Zfp407	-1.16229
Gfpt1	-1.16125
Samd5	-1.16122
Hspa13	-1.16101
Dock10	-1.1605
Pfkfb2	-1.16
Nipbl	-1.15855
Tsc22d2	-1.15724
Msr1	-1.15565
Hbegf	-1.15545
mt-Nd6	-1.15471
Slc39a6	-1.15446
Epha3	-1.15444
Serpine1	-1.15263
Fndc3b	-1.1522
Dusp4	-1.15027
Fgl2	-1.1499
Itga6	-1.14814
Tpr	-1.14792
Raet1d	-1.14776
2610035D17Rik	-1.14736
A430110L20Rik	-1.14706
Gm43194	-1.14666
Aldh18a1	-1.14646
Creb3l1	-1.14409
Sort1	-1.14327
Gls	-1.14014
Ctdspl2	-1.13862
mt-Te	-1.13698
Nin	-1.1355
Stra6l	-1.13303
Zc3h12c	-1.13297
Adgb	-1.13294
Ddr2	-1.13167
Dock4	-1.13128
Col4a5	-1.13046
Gngt1	-1.1303
A1cf	-1.12992
Iws1	-1.1292
B4galt6	-1.12829
Slc38a1	-1.12706
Fam208b	-1.12693
Siglech	-1.12665
Pik3c2a	-1.12591
Acaca	-1.12548
Micall2	-1.1252
Dock7	-1.12502
Abcb1b	-1.12499
Cacna2d1	-1.12489
Casp4	-1.12343
1700017B05Rik	-1.12287
4430402I18Rik	-1.12271
Nktr	-1.12151
AC153821.1	-1.1212
Myo5a	-1.12043
Rev3l	-1.11975
Psd3	-1.1194
Fancm	-1.11802
Cdon	-1.11739
Ecm2	-1.11726
Sash1	-1.11706
Spag9	-1.11702
Gm10557	-1.11693
Gm37824	-1.11655
Gstm1	-1.11285
AC122335.3	-1.11278
Pcdhgc3	-1.11089
Zfp971	-1.10965
Lrrc8c	-1.10863
Col15a1	-1.10842
Ranbp2	-1.10763
Ide	-1.10763
Nipal1	-1.10723
Mettl4	-1.10708
Pgap1	-1.10662
Nhsl2	-1.10568
Ppfibp1	-1.10528
Hhip	-1.10377
Mgat4a	-1.10365
Utrn	-1.10238
Raet1e	-1.10237
Amot	-1.10072
Avl9	-1.10007
Acacb	-1.09922
Trib3	-1.09893
Slc25a24	-1.09865
Pdzk1ip1	-1.09699
Galnt15	-1.09684
Slfn9	-1.09679
Ptprb	-1.09668
Btc	-1.09647
Fam222a	-1.09446
Gjc3	-1.09442
Rdh11	-1.09425
Svil	-1.09412
Zbtb10	-1.09376
Rrbp1	-1.09326
Rapgef2	-1.08975
Mug2	-1.08873
Col8a1	-1.08687
Rbl1	-1.08671
Adgrg3	-1.08621
Gm21992	-1.08602
Gstm2-ps1	-1.08599
Iqgap1	-1.08562
Casp12	-1.08551
Ddit4l	-1.08353
Rlf	-1.08237
Cecr2	-1.08204
Ino80	-1.08199
Ulbp1	-1.08183
Myof	-1.08039
Alpk1	-1.07983
Entpd1	-1.07843
Cd14	-1.0771
Apob	-1.07671
Sgtb	-1.07605
Mtcp1	-1.07472
Lamc3	-1.07371
Prg4	-1.07245
Naalad2	-1.07097
Gcc2	-1.07051
Hook3	-1.06972
Rpia	-1.06856
Zfpm2	-1.06837
Tgfb3	-1.06733
CT009718.1	-1.06645
Ccdc88a	-1.06645
Col12a1	-1.06564
Stard9	-1.06541
Alcam	-1.06531
Ascc3	-1.06512
Ncapg2	-1.06358
Zdhhc2	-1.06272
Gm44751	-1.06263
Abcc9	-1.0619
Phactr2	-1.06134
Tbc1d8b	-1.06048
Wisp1	-1.06028
Insig2	-1.06013
Sema6d	-1.05957
Bcl6b	-1.05737
Tspyl4	-1.05385
Fgfr2	-1.0537
Casp3	-1.05326
AC156572.1	-1.05202
Map4k4	-1.05185
Kif21a	-1.05146
Gm45838	-1.0514
Gm44616	-1.05079
Ighm	-1.05048
Cbl	-1.05022
Ralgps1	-1.04993
Klhl24	-1.04894
Prkca	-1.04862
E2f2	-1.04767
Stab2	-1.04748
AC125374.3	-1.04595
Ddias	-1.04568
Anxa13	-1.0424
Fbxo34	-1.04214
Vps13a	-1.042
Syt9	-1.04156
Acss2	-1.03958
Mki67	-1.03946
Stk17b	-1.0389
Col14a1	-1.03821
Usp53	-1.03775
Flna	-1.03677
Tcaf1	-1.03628
Chka	-1.03551
Tcaf2	-1.03517
Zfp618	-1.03432
Gstm2	-1.03254
Clpx	-1.03204
Ikbke	-1.03192
Gli3	-1.03158
Atp2b4	-1.03133
Myef2	-1.03094
Klf11	-1.0306
Bank1	-1.03055
4833422C13Rik	-1.03
Map2	-1.02982
Aox3	-1.02975
Raph1	-1.02886
Msh5	-1.02873
Lmntd2	-1.02859
C9	-1.02844
Atrx	-1.02782
Zc3h6	-1.02777
Pcdhgb2	-1.02725
Xrn1	-1.02658
Zkscan8	-1.0264
Plxna4	-1.02622
Gm11437	-1.02598
Arhgap18	-1.02588
Slc4a7	-1.02508
Zfyve16	-1.0247
Masp1	-1.02407
Nbeal1	-1.02383
Tars	-1.02286
Col4a1	-1.02263
Gm6483	-1.01955
Atp11a	-1.01697
Etl4	-1.01664
Dock11	-1.01654
Gm20632	-1.01631
Elf1	-1.01583
Atp8b4	-1.01581
AC160637.1	-1.01534
Mysm1	-1.01488
Csgalnact1	-1.01409
Cpeb2	-1.01359
Pcm1	-1.01337
Gm20939	-1.01275
Gm5834	-1.01231
Acmsd	-1.01172
Nlrp1b	-1.01041
Hectd2	-1.01034
Nf1	-1.00772
Adh4	-1.00764
Lrrc8b	-1.00665
Pstpip2	-1.00665
Clmp	-1.00661
Spock2	-1.00659
Cenpc1	-1.00635
Zfp712	-1.00601
Svep1	-1.00544
Cnot1	-1.00526
Ctgf	-1.00425
Srgap1	-1.00153
Lrat	-1.00153
Chmp4c	-1.00034
Dand5	1.00036
Nlrp12	1.00142
Gatsl3	1.00332
Wdr73	1.0038
Gm16984	1.00426
Cda	1.00432
Lsm3	1.00472
Prr5	1.00524
Klf1	1.00691
Fhit	1.00801
0610012G03Rik	1.00847
Lrrc24	1.00869
Cxcl11	1.00896
Etfb	1.00918
Ngef	1.00982
Adgrv1	1.01012
Zfp213	1.01164
Bnip3	1.01199
Ifi27	1.01229
Tomm5	1.01244
Hadh	1.01914
Fabp1	1.02155
Apol9b	1.02156
Gfod2	1.02232
E230001N04Rik	1.02252
Ak2	1.02571
Agpat1	1.02615
Gde1	1.02641
Fam109a	1.02689
CT010467.1	1.02808
Psd4	1.02968
Nat8f5	1.02984
Glrx5	1.03241
Fam83f	1.03515
Lyrm1	1.03622
Notumos	1.04067
Mterf2	1.04138
Decr1	1.04181
Mrm3	1.04235
Tst	1.04265
Slc22a7	1.04315
4933440N22Rik	1.04334
Nme4	1.04392
1700037H04Rik	1.0454
Slc52a2	1.04815
Hba-a1	1.04845
Gm13775	1.05102
Thap3	1.05125
Aqp11	1.05149
Sugct	1.05198
Hmgcs2	1.05229
Wdr93	1.05293
Gm37728	1.05445
n-R5-8s1	1.05461
Tmem42	1.05607
AC158595.1	1.06085
Pla2g6	1.06371
Gm826	1.06408
Decr2	1.06619
Slc25a20	1.06623
Abhd6	1.0678
Tgm1	1.06858
Bhlhb9	1.07364
Slc22a5	1.07442
Rasd1	1.07453
Cyp46a1	1.07718
Det1	1.07939
1810058I24Rik	1.08053
Erdr1	1.08193
Gm16551	1.08313
Ddo	1.08652
Slc25a29	1.09016
2010003K11Rik	1.09018
Entpd2	1.09048
Scand1	1.09125
Mtnr1a	1.09768
Map2k3	1.09793
Foxq1	1.10081
Trmt61a	1.10309
AC164105.4	1.10325
Gm12744	1.10824
Gm37274	1.11237
Chchd10	1.11247
Tango2	1.1161
Serinc2	1.11773
mt-Rnr2	1.11942
Dnajc28	1.12114
Mthfd1l	1.12252
Igfals	1.12335
Cyp8b1	1.12559
Gm14097	1.12574
Gm38300	1.12634
Dcxr	1.12706
Tppp	1.1278
Xrcc3	1.13894
Camk2b	1.14021
Epor	1.14183
Sfn	1.14335
Ufsp1	1.14595
Olig1	1.14811
Nt5dc2	1.14939
Gprc5b	1.15143
Pdxk	1.15182
Hnf1a	1.15331
Aifm2	1.16304
Hbb-bs	1.16474
Tysnd1	1.16516
Slc25a10	1.16656
Ifi27l2b	1.17362
Fam110c	1.18018
Them7	1.18136
Taf1c	1.19545
Isoc2a	1.19663
Fam83a	1.19698
2810408I11Rik	1.19844
AC163282.1	1.19883
Tnfaip8l1	1.1992
Saa4	1.20413
Gm15411	1.20456
Timm10	1.2048
Gm16157	1.20891
Tmem41a	1.21181
Gstt2	1.21647
Gm37691	1.21708
Ppnr	1.21921
Gm10252	1.22016
Sec22c	1.2215
Retsat	1.22543
Hbb-bt	1.23176
Plk5	1.23235
Bdh1	1.23398
AC153524.4	1.23437
Fbln1	1.23458
Ech1	1.23664
AC163033.2	1.24091
Zap70	1.251
Slc16a11	1.25246
Gm13021	1.25322
P2ry1	1.25325
Fbxl15	1.2552
Lonrf1	1.2572
Cyp2e1	1.26581
Mgp	1.26586
Gm45254	1.26659
Oat	1.26682
Hsd17b11	1.26794
Hhipl1	1.26932
Gpx7	1.27163
Gm38070	1.27586
AC153524.3	1.27916
Gm11963	1.2808
Hsd17b10	1.28594
Cisd3	1.28892
Slc2a5	1.28902
Mup11	1.29117
AC134329.1	1.29139
Pkdcc	1.29642
Ankrd9	1.29746
Gm11266	1.29759
Zfp993	1.29923
Gpx6	1.29974
Srm	1.30308
Esrra	1.3036
1700113A16Rik	1.32183
Apol9a	1.32238
Marveld1	1.32369
Hspa1b	1.32518
Sp5	1.32565
Kcnk10	1.32587
Pcp4l1	1.32953
Eif4ebp3	1.3302
Gm28818	1.33292
Pnldc1	1.33362
Tspan4	1.33372
Gm38120	1.33397
AL591207.3	1.33447
Rangrf	1.33746
Znhit2	1.33809
Snora31	1.34014
Hist3h2a	1.34361
E2f7	1.34894
Tmem134	1.34968
1700018L02Rik	1.35074
Acaa1a	1.35784
Pdzrn3	1.35821
Gpat3	1.3622
Lipe	1.36278
Ubtd1	1.36605
Ehhadh	1.36712
Dbp	1.37058
Epop	1.37897
6430571L13Rik	1.38805
Por	1.38832
Mab21l2	1.38934
Sult5a1	1.39766
Tmem189	1.39852
Eci1	1.40088
Agap2	1.40187
Exd1	1.40908
Smim6	1.4091
Aacs	1.41166
Tram2	1.41515
Tbx3	1.41575
S1pr5	1.41683
B9d2	1.4189
Hhipl2	1.42263
Nmnat2	1.42384
Il1rn	1.42439
Cyp4a31	1.42527
Timm8a1	1.42776
Banp	1.42954
4930458D05Rik	1.43266
Lgals1	1.4343
Acad12	1.43556
Plin4	1.43727
Tlr12	1.44458
Snca	1.44464
Gm43672	1.4452
Cpsf4l	1.44598
F830115B05Rik	1.44607
Mup-ps12	1.44841
Neat1	1.44961
Cyp2a5	1.45174
Coa6	1.45448
Gbp11	1.45919
Igfbp2	1.46573
Pcsk4	1.46813
Inhbe	1.46867
Fads2	1.4741
Tmem120a	1.48066
Mgll	1.48355
Dio1	1.48452
Zfp423	1.49289
Gm28959	1.49511
Fitm2	1.50425
Ten1	1.50902
E2f8	1.51053
Gm4707	1.51824
Rad51b	1.51938
Foxa2	1.53144
Mup-ps7	1.53448
Gm45051	1.54042
Aldh3a2	1.54315
Fgf21	1.55433
Hba-a2	1.56063
Gm13573	1.56503
Per3	1.56633
Gm45609	1.56766
Zfp992	1.56807
Nr1i3	1.57126
Gm44916	1.57685
Fmo3	1.57857
Neu2	1.5788
Gm37589	1.58661
Enkd1	1.5873
Gm43323	1.59
Fam19a5	1.59261
Per2	1.59578
Kcnn1	1.59964
Gm38380	1.60491
Gm42031	1.60508
Gm43360	1.61071
Slc39a5	1.62534
Gm43544	1.63438
Gm22043	1.63733
Miga2	1.64563
Ciart	1.64628
Dmrta1	1.65406
Gm20696	1.6613
Pex11a	1.66212
Acot6	1.6639
Gm42633	1.67047
Gm37255	1.67375
Zfp872	1.68098
Gm37101	1.68536
1810053B23Rik	1.68842
Mup12	1.69011
Gm17634	1.69606
Gm9353	1.70494
Gm45413	1.71524
Slc35f2	1.71853
Gm12915	1.72171
Hhex	1.72335
Cpxm2	1.72781
Fabp2	1.7298
Gm12217	1.73397
Gm19040	1.73521
Slc43a1	1.74851
Ccdc85b	1.74929
AC145736.2	1.75011
Cyp2a22	1.75571
Nmrk1	1.75855
Fgf9	1.76186
Gm45909	1.76575
Gal3st1	1.77119
Trim80	1.77355
Gm25911	1.7911
Gm24270	1.79486
Gm22935	1.79946
Dnase1	1.80087
Gm7652	1.80107
Gm15564	1.80805
Fam102a	1.81351
Gm24187	1.81623
Lad1	1.82062
Nwd2	1.82552
Gm43343	1.82722
Gm38082	1.82814
Gm36638	1.83271
Gm45187	1.83281
Rn7sk	1.83482
AC160765.1	1.83891
Gm44292	1.84192
Lars2	1.84738
Mup1	1.84817
Acot4	1.85087
Sox6os	1.85107
CT009757.3	1.85419
Gm23935	1.85745
Gm2568	1.85782
AC153366.1	1.85818
Gm13181	1.86126
Gm37606	1.86304
AC124516.2	1.86624
Gm37490	1.87688
Fitm1	1.87802
Gm42866	1.87842
Fam195a	1.88146
Rorc	1.88204
Gm38235	1.88312
Slc16a13	1.88796
Cntnap1	1.88841
Gm26736	1.89324
Mrgprb11-ps	1.89531
4732463B04Rik	1.89598
Gm38071	1.896
Gm37677	1.92681
Dlec1	1.92984
Lncbate1	1.93466
Gm43999	1.93554
Gm43775	1.93663
A130071D04Rik	1.94341
C1qtnf3	1.95277
Gm43571	1.9598
Gm42895	1.98108
Gm28592	1.98366
Gm45727	1.98432
Gm26917	1.99042
Mir6236	1.99692
Chrna2	2.00598
Acaa1b	2.00817
6430590A07Rik	2.01382
Mup-ps14	2.01405
Gm15372	2.02529
Slc6a21	2.02673
4933421A08Rik	2.02777
Phf19	2.03613
AC153959.1	2.0551
AC153366.2	2.05619
Gm42876	2.05881
AC122539.3	2.05892
AC125409.1	2.06292
Tsku	2.08454
Gm36963	2.08934
Gm15788	2.09229
Alas1	2.09717
Mfsd2a	2.09766
Ubd	2.09818
Gm45243	2.11249
Gm26624	2.1131
H2-Bl	2.12078
Osbpl5	2.12495
9630010A21Rik	2.13987
Gm20621	2.14305
Gm22513	2.14658
Olfr1396	2.15718
Slc16a5	2.18594
Gm19409	2.18899
Hist1h4h	2.19206
Ctse	2.19248
Grin3b	2.19384
Kbtbd11	2.20245
Ttc39a	2.20798
Slc27a1	2.21641
Cfap54	2.21828
Wnt5b	2.21857
AC122326.1	2.2264
Gm44001	2.23729
Zfp979	2.23878
Slc6a16	2.24183
Gm7909	2.24352
AC124346.3	2.24978
Gm26814	2.25014
Stap1	2.25493
Gm11752	2.25701
Mir670hg	2.25844
Usp2	2.2603
Actg2	2.26359
5430434F05Rik	2.26754
AC120394.3	2.27337
Gm42696	2.27459
Gm38021	2.27503
Rnase13	2.27608
Clstn3	2.28846
Gm45033	2.29846
Cyp7a1	2.30162
Rpl23a-ps2	2.32167
Fbxo40	2.32265
Tmem28	2.32593
Gm37238	2.33318
Pmm1	2.33556
Vnn1	2.35309
Acot1	2.36254
Arhgef39	2.36869
Gm26601	2.37496
Cyp4a14	2.38631
1700061I17Rik	2.39373
Lingo4	2.39713
Onecut1	2.41612
Ntrk1	2.41962
Aatk	2.43087
6720464F23Rik	2.44338
Paqr7	2.44862
Gm37519	2.45872
Rps11-ps1	2.47589
Gm37558	2.47888
Gm37666	2.48273
Cyp4a10	2.4838
Gm15712	2.48467
Sag	2.48537
Gm15369	2.4871
Lamb3	2.49043
Osbpl3	2.499
Acot2	2.49974
Dkk4	2.50781
Gm15374	2.51072
Tpm2	2.51086
Gm42724	2.51779
Gm16283	2.518
3110080O07Rik	2.53303
Hist2h3c2	2.53407
Gm43006	2.54743
Gm37321	2.54971
Irx1	2.55031
Cish	2.55245
Gm37531	2.55283
Cgref1	2.55911
Nat8f6	2.56354
E030026E10Rik	2.56751
Gm44507	2.56993
Phlda1	2.572
Rpph1	2.57381
Gm37788	2.58491
Gm37760	2.59313
Hist1h4c	2.59627
Gm44005	2.60389
Slc6a4	2.60524
Gm44913	2.60961
Gm31105	2.61524
Gm38302	2.61725
Nrep	2.62017
Gm43813	2.64265
C030032O16Rik	2.64392
Gm42841	2.64455
Gm44291	2.65894
Mup-ps6	2.66357
Gm43637	2.66559
Slc13a4	2.67002
Gm38042	2.67531
E430021H15Rik	2.68979
Cyp2a4	2.70134
AC163350.1	2.70619
Gm11510	2.71169
C030017G13Rik	2.7137
CAAA01194877.1	2.73383
C4a	2.73536
Gm45779	2.76376
Gm37033	2.76523
Mogat1	2.78637
Gm15982	2.79634
Cspg4	2.81725
Gm37058	2.8664
Gpc1	2.87153
AC125409.2	2.89634
AC124572.1	2.89862
Als2cr12	2.95142
AC153536.2	2.95808
AC131743.7	2.98672
Gm11695	3.00965
Gm28182	3.01169
Gm15441	3.01567
C530043K16Rik	3.0407
Amn	3.05115
Gm13607	3.07266
Sult1e1	3.07821
Gm43533	3.11235
Gm43953	3.12998
AC115297.1	3.17201
Gm43506	3.17897
AC120394.2	3.21134
2900011O08Rik	3.22782
Sema5b	3.23308
C2cd4d	3.24998
Serpina4-ps1	3.2614
Gm37718	3.29366
Krt23	3.29723
Gm43359	3.3079
Gm2862	3.31804
Gm24920	3.3945
Aqp7	3.41507
Gm6058	3.42874
Gm44834	3.44843
Gm20699	3.5163
Gm10851	3.58497
Gm10032	3.62876
G0s2	3.63389
1700001G17Rik	3.65993
Gm44639	3.68319
Gm43946	3.68688
Gm44704	3.74225
Gm13689	3.76528
Cnn1	3.77104
Acot3	3.82561
Gm38034	3.89213
Themis	3.90142
Gm29012	3.95025
Rmrp	3.95982
Gm37844	3.99476
Lpar3	3.99683
Gm15371	4.00612
Gm43756	4.01247
Gm37204	4.11554
Unc79	4.13693
Gm42515	4.29225
Gm15370	4.30921
Cyp2b9	4.38391
Gm19744	4.39305
AC163342.1	4.50244
AC153516.1	4.52775
Gm37521	4.61792
Cidec	4.63797
Gm44557	4.77034
Gm37060	4.79358
Cidea	5.05257
Gm11798	5.12779
Gm43331	5.67105
Cyp2b13	5.92647
Gm45244	6.347
B430212C06Rik	7.14808
Cfd	8.46331
