# Supplementary material for: A ketogenic diet can mitigate SARS-CoV-2 induced systemic reprogramming and inflammation
Source: Commun Biol. 2023 Nov 3;6:1115. doi: 10.1038/s42003-023-05478-7 (PMC10624922; doi:10.1038/s42003-023-05478-7)
Supplement: Supplementary file 8 — Supplementary Data 6 [file 42003_2023_5478_MOESM8_ESM.xlsx]

## Sheet: Sheet1
	Direction	adj.Pval	nGenes	Pathways	Genes
1	Down regulated	0.00116021	11	Defense response	Timp1 Hmox1 Adam8 Lcn2 Lrp8 Clec4d Ccl2 Thbs1 Chil3 Mmp12 Lgals3
2	Down regulated	0.00116021	3	Eosinophil migration	Adam8 Ccl2 Lgals3
3	Down regulated	0.00217031	10	Regulation of immune system process	Hmox1 Fstl3 Adam8 Lrp8 Gpnmb Clec4d Ccl2 Thbs1 Mmp12 Lgals3
4	Down regulated	0.00217031	7	Regulation of leukocyte activation	Hmox1 Adam8 Gpnmb Clec4d Ccl2 Thbs1 Lgals3
5	Down regulated	0.00312757	6	Wound healing	Timp1 Hmox1 Tnc Ccl2 Thbs1 Mmp12
6	Down regulated	0.00453005	3	Regulation of extrinsic apoptotic signaling pathway via death domain receptors	Hmox1 Thbs1 Lgals3
7	Down regulated	0.00453005	4	Regulation of tumor necrosis factor superfamily cytokine production	Adam8 Gpnmb Ccl2 Thbs1
8	Down regulated	0.00453005	2	Regulation of blood vessel endothelial cell proliferation involved in sprouting angiogenesis	Hmox1 Thbs1
9	Down regulated	0.00453005	8	Regulation of cell motility	Timp1 Hmox1 Adam8 Gpnmb Ccl2 Thbs1 Mmp12 Lgals3
10	Down regulated	0.00453005	5	Negative regulation of cell adhesion	Adam8 Tnc Gpnmb Thbs1 Mmp12
11	Down regulated	0.00453005	9	Response to biotic stimulus	Ankrd1 Adam8 Lcn2 Lrp8 Clec4d Mt2 Ccl2 Mmp12 Lgals3
12	Down regulated	0.00453005	8	Cell activation	Timp1 Hmox1 Adam8 Gpnmb Clec4d Ccl2 Thbs1 Lgals3
13	Down regulated	0.00453005	7	Regulation of cell adhesion	Fstl3 Adam8 Tnc Gpnmb Ccl2 Thbs1 Mmp12
14	Down regulated	0.00453005	2	Wound healing involved in inflammatory response	Timp1 Hmox1
15	Down regulated	0.00453005	2	Eosinophil chemotaxis	Ccl2 Lgals3
16	Up regulated	1.8e-06	11	Steroid metabolic process	Cyp17a1 Esr1 Srd5a1 Soat2 Tm7sf2 Hmgcs2 Hnf1a Scd1 Serpina12 Dhcr7 Saa1
17	Up regulated	9.11e-05	7	Cholesterol metabolic process	Soat2 Tm7sf2 Hmgcs2 Hnf1a Serpina12 Dhcr7 Saa1
18	Up regulated	0.000111354	20	Small molecule metabolic process	Cyp17a1 Acaca Srd5a1 Soat2 Acat2 Tm7sf2 Dhtkd1 Hmgcs2 Hnf1a Bco2 Amt Scd1 Serpina12 Nags Dhcr7 Cyp2c70 Gdf2 Cyp4f15 Saa1 Urad
19	Up regulated	0.000716792	6	Steroid biosynthetic process	Cyp17a1 Srd5a1 Tm7sf2 Hmgcs2 Hnf1a Dhcr7
20	Up regulated	0.00189709	13	Cellular lipid metabolic process	Esr1 Acaca Srd5a1 Soat2 Acat2 Hmgcs2 Hnf1a Pik3c2g Bco2 Scd1 Serpina12 Cyp2c70 Cyp4f15
21	Up regulated	0.00307265	9	Organic hydroxy compound metabolic process	Srd5a1 Soat2 Tm7sf2 Hmgcs2 Hnf1a Serpina12 Dhcr7 Cyp4f15 Saa1
22	Up regulated	0.00421454	5	Olefinic compound metabolic process	Cyp17a1 Srd5a1 Bco2 Cyp2c70 Cyp4f15
