# Supplementary material for: A ketogenic diet can mitigate SARS-CoV-2 induced systemic reprogramming and inflammation
Source: Commun Biol. 2023 Nov 3;6:1115. doi: 10.1038/s42003-023-05478-7 (PMC10624922; doi:10.1038/s42003-023-05478-7)
Supplement: Supplementary file 9 — Supplementary Data 7 [file 42003_2023_5478_MOESM9_ESM.xlsx]

## Sheet: Sheet1
Sign corr	# p < 0.05	# p < 0.01	# p < 0.001
CD	819	196	23
CoV-2 CD	1158	295	27
KD	1075	341	46
CoV-2 KD	962	235	22
