# Supplementary material for: A ketogenic diet can mitigate SARS-CoV-2 induced systemic reprogramming and inflammation
Source: Commun Biol. 2023 Nov 3;6:1115. doi: 10.1038/s42003-023-05478-7 (PMC10624922; doi:10.1038/s42003-023-05478-7)
Supplement: Supplementary file 10 — Supplementary Data 8 [file 42003_2023_5478_MOESM10_ESM.xlsx]

## Sheet: Sheet1
Metabolite	Abbreviation	Formula
2-Aminobutyrate	2-AB	C4H9NO2
5'-Methylthioadenosine	5M-thioadenosine	C11H15N5O3S
Acetoacetyl-CoA	Acetoacetyl-CoA	C25H40N7O18P3S
Acetyl-CoA	Acetyl-CoA	C23H38N7O17P3S
Acetylcarnitine	Ac-carnitine	C9H17NO4
Acetylcholine	Ac-choline	C7H15NO2
Adenine	Adenine	C5H5N5
Adenosine	A	C10H13N5O4
Alanine	Ala	C3H7NO2
Alanine Std	Ala_Std
AMP	AMP	C10H14N5O7P
Arginine	Arg	C6H14N4O2
Arginine Std	Arg_Std
Carnitine	Carnitine	C7H15NO3
CDP-choline	CDP-choline	C14H25N4O11P2
Choline	Choline	C5H13NO
Citrulline	Citrulline	C6H13N3O3
CoA	CoA	C21H36N7O16P3S
Creatine	Creatine	C4H9N3O2
Creatinine	Creatinine	C4H7N3O
Cystathionine	Cystathionine	C7H14N2O4S
Cysteine	Cys	C3H7NO2S
Cystine	Cystine	C6H12N2O4S2
Cystine Std	Cystine_Std
Cytidine	C	C9H13N3O5
Cytosine	Cytosine	C4H5N3O
dAMP	dAMP	C10H14N5O6P
Deoxyadenosine	dA	C10H13N5O3
Deoxyguanosine	dG	C10H13N5O4
Dimethylglycine	DMG	C4H9NO2
g-GluCys	g-GluCys	C8H14N2O5S
GABA	GABA	C4H9NO2
Glucosamine	GlcN	C6H13NO5
Glutathione	GSH	C10H17N3O6S
Glutathione disulfide	GSSG	C20H32N6O12S2
Glycine	Gly	C2H5NO2
Glycine Std	Gly_Std
Guanosine	G	C10H13N5O5
Histidine	His	C6H9N3O2
Histidine Std	His_Std
HMG-CoA	HMG-CoA	C27H44N7O20P3S
Hydroxyproline	Pro-OH	C5H9NO3
Hypoxanthine	Hypoxanthine	C5H4N4O
Inosine	Inosine	C10H12N4O5
Isobutyryl-CoA	Isobutyryl-CoA	C25H42N7O17P3S
Leucine-Isoleucine	Leu/Ile	C6H13NO2
Leucine-Isoleucine Std	Leu/Ile_Std
Lysine	Lys	C6H14N2O2
Lysine Std	Lys_Std
Malonyl-CoA	Malonyl-CoA	C24H38N7O19P3S
Methionine	Met	C5H11NO2S
Methionine Std	Met_Std
N-Acetylglucosamine	GlcNAc	C8H15NO6
NAD+	NAD+	C21H27N7O14P2
NADH	NADH	C21H29N7O14P2
NADP+	NADP+	C21H28N7O17P3
NADPH	NADPH	C21H30N7O17P3
Nicotinamide	Nicotinamide	C6H6N2O
Norvaline Std	Norvaline_Std
Ornithine	Ornithine	C5H12N2O2
Phenylalanine	Phe	C9H11NO2
Phenylalanine Std	Phe_Std
Phosphocholine	P-Choline	C5H14NO4P
Phosphocreatine	P-Creatine	C4H10N3O5P
Proline	Pro	C5H9NO2
Proline Std	Pro_Std
Propanoyl-CoA	Propanoyl-CoA	C24H40N7O17P3S
S-Adenosyl-L-homocysteine	SAH	C14H20N6O5S
S-Adenosyl-L-methionine	SAM	C15H22N6O5S
Sarcosine	Sarc	C3H7NO2
Succinyl-CoA	Succinyl-CoA	C25H40N7O19P3S
Threonine	Thr	C4H9NO3
Threonine Std	Thr_Std
Tryptophan	Trp	C11H12N2O2
Tyramine	Tyramine	C8H11NO
Tyrosine	Tyr	C9H11NO3
Tyrosine Std	Tyr_Std
Valine	Val	C5H11NO2
Valine Std	Val_Std
