# Supplementary material for: A ketogenic diet can mitigate SARS-CoV-2 induced systemic reprogramming and inflammation
Source: Commun Biol. 2023 Nov 3;6:1115. doi: 10.1038/s42003-023-05478-7 (PMC10624922; doi:10.1038/s42003-023-05478-7)
Supplement: Supplementary file 11 — Supplementary Data 9 [file 42003_2023_5478_MOESM11_ESM.xlsx]

## Sheet: Figure 1B
% by weight	Protein	Carbohydrate	Fat
CD	18.4	44.2	6
KD	19	0.7	80.3
% by calories	Protein	Carbohydrate	Fat
CD	24	58	18
KD	9.2	0.3	90.5

## Sheet: Figure 1C
Body weight
		Chow diet									Keto diet
	Day 0	28.9	30.3	28.5	32.5	31.5	30.5	29.8	29.6	30.7	29.7	32	29.6	27.7	30.1	27.6	31.2	28.9	31.6
	Day 1	27.9	27.3	26.7	30.5	30.1	29.6	30.1	29.7	31.5	29.9	31.8	29.1	28.6	30.2	29.4	31.7	29.5	31.9
	Day 2	27.8	28.1	28.2	30.8	30.3	29.4	29.4	29.2	30.5	29.7	31.3	28.9	29.6	30.2	29.5	31.9	29.8	31.5
	Day 3	27.5	29.4	28.4	30.2	30.4	30.7	29	28.9	30.4	29.4	31.2	28.9	30	30.7	30	32.8	29.9	32.2
	Day 4	26	28.1	28.6	28.7	29	29.5	26.9	29.3	30.1	29.3	30.9	27.3	29.7	29.7	28.1	30.5	28.5	32
	Day 5	24.2	25.3	28.9	27	26.6	26.4	24.7	26.1	26.4	27.8	28.9	25.3	29.8	27.5	26.4	28.7	26.9	30.6
	Day 6	23.1	23.9	28.6	25.5	24.6	24.6	23.6	24.4	24.2	25.9	27.1	23.9	26.3	26.7	25.4	27.2	25.5	28.2
	Day 7	22.8	23.6	28.4	25.2	24.2	24.3	23.4	24.3	23.8	25.6	26.8	23.9	26.2	25.9	25.1	27	25.2	27.8
Food Intake
						Day 0	Day 1	Day 2	Day 3	Day 4	Day 5	Day 6	Day 7
		Cage 1		Food weight		218	210.1	197.9	179.5	166.8	158.9	151.3	145.4
				food intake			7.9	12.2	18.4	12.7	7.9	7.6	5.9
		Cage 2		Food weight		218.8	207.2	190.6	169.1	156.1	155.3	155.3	155.2
				food intake			11.6	16.6	21.5	13	0.8	0	0.1
		Cage 3		Food weight		119.3	112.8	105.2	97	90.3	97.6	96.2	93.8	refill food to 102.17
				food intake			6.5	7.6	8.2	6.7	4.57	1.4	2.4
		Cage 4		Food weight		118.5	110.6	101.3	91.3	86.4	95.7	95.8	95.5	refill food to 96.6
				food intake			7.9	9.3	10	4.9	0.9	-0.1	0.3
Calorie Intake						Day 0	Day 1	Day 2	Day 3	Day 4	Day 5	Day 6	Day 7
					Chow diet	0	30.225	44.64	61.845	39.835	13.485	11.78	9.3
					Keto diet	0	48.24	56.615	60.97	38.86	18.3245	4.355	9.045
Spleen weight
		Chow diet	Keto diet
		42	70
		63	85
		73	61
		51	80
		51	68
		56	83
		59	67
		51	78
		66	82

## Sheet: Figure 1E
CD							KD
	Mouse	Frame	Length (pixels)	Width (pixels)	alpha	size		Mouse	Frame	Length (pixels)	Width (pixels)	alpha	size
1	Mouse 1	0	13.825	82.1542	0.15	0	1	Mouse 1	0	108.598	19.105	0.15	0
2	Mouse 1	1	13.854	81.7415	0.15	0.05	2	Mouse 1	1	98.469	24.523	0.15	0.05
3	Mouse 1	2	14.59	81.5405	0.15	0.1	3	Mouse 1	2	95.664	26.339	0.15	0.1
4	Mouse 1	3	15.747	81.5175	0.15	0.15	4	Mouse 1	3	96.262	25.546	0.15	0.15
5	Mouse 1	4	16.488	80.9505	0.15	0.2	5	Mouse 1	4	96.715	24.835	0.15	0.2
6	Mouse 1	5	13.942	81.2325	0.15	0.25	6	Mouse 1	5	95.157	25.472	0.15	0.25
7	Mouse 1	6	10.154	80.7385	0.15	0.3	7	Mouse 1	6	94.039	25.543	0.15	0.3
8	Mouse 1	7	8.592	79.5465	0.15	0.35	8	Mouse 1	7	96.032	34.984	0.15	0.35
9	Mouse 1	8	7.291	79.2725	0.15	0.4	9	Mouse 1	8	95.051	32.519	0.15	0.4
10	Mouse 1	9	6.398	79.1065	0.15	0.45	10	Mouse 1	9	95.223	29.488	0.15	0.45
11	Mouse 1	10	6.598	78.5055	0.15	0.5	11	Mouse 1	10	95.196	27.738	0.15	0.5
12	Mouse 1	11	6.775	77.2705	0.15	0.55	12	Mouse 1	11	95.957	25.722	0.15	0.55
13	Mouse 1	12	6.602	76.8505	0.15	0.6	13	Mouse 1	12	96.969	23.656	0.15	0.6
14	Mouse 1	13	7.479	76.2175	0.15	0.65	14	Mouse 1	13	96.918	22.515	0.15	0.65
15	Mouse 1	14	7.992	76.9125	0.15	0.7	15	Mouse 1	14	97.098	20.57	0.15	0.7
16	Mouse 1	15	8.436	77.0505	0.15	0.75	16	Mouse 1	15	97.211	19.578	0.15	0.75
17	Mouse 1	16	9.962	77.5635	0.15	0.8	17	Mouse 1	16	97.086	18.671	0.15	0.8
18	Mouse 1	17	9.349	79.9475	0.15	0.85	18	Mouse 1	17	98.071	16.468	0.15	0.85
19	Mouse 1	18	10.771	80.1905	0.15	0.9	19	Mouse 1	18	98.891	14.726	0.15	0.9
20	Mouse 1	19	15.539	78.9105	0.15	0.95	20	Mouse 1	19	99.028	13.39	0.15	0.95
21	Mouse 1	20	20.996	78.2545	0.15	1	21	Mouse 1	20	99.813	12.89	0.15	1
22	Mouse 1	21	21.333	78.2965	0.15	1.05	22	Mouse 1	21	101.481	12.066	0.15	1.05
23	Mouse 1	22	19.915	78.5745	0.15	1.1	23	Mouse 1	22	100.563	12.07	0.15	1.1
24	Mouse 1	23	20.132	78.7525	0.15	1.15	24	Mouse 1	23	100.481	12.98	0.15	1.15
25	Mouse 1	24	21.005	79.1685	0.15	1.2	25	Mouse 1	24	100.414	12.949	0.15	1.2
26	Mouse 1	25	22.182	78.9985	0.15	1.25	26	Mouse 1	25	100.426	10.054	0.15	1.25
27	Mouse 1	26	22.778	78.6945	0.15	1.3	27	Mouse 1	26	100.407	9.73	0.15	1.3
28	Mouse 1	27	23.623	78.4545	0.15	1.35	28	Mouse 1	27	100.375	6.89	0.15	1.35
29	Mouse 1	28	21.197	78.7795	0.15	1.4	29	Mouse 1	28	99.485	5.82	0.15	1.4
30	Mouse 1	29	20.952	79.4345	0.15	1.45	30	Mouse 1	29	97.309	15.085	0.15	1.45
31	Mouse 1	30	19.631	79.5815	0.15	1.5	31	Mouse 1	30	95.75	16.89	0.15	1.5
32	Mouse 1	31	20.084	78.9565	0.15	1.55	32	Mouse 1	31	96.45	16.98	0.15	1.55
33	Mouse 1	32	20.624	80.1025	0.15	1.6	33	Mouse 1	32	96.703	17.718	0.15	1.6
34	Mouse 1	33	19.387	81.1975	0.15	1.65	34	Mouse 1	33	98.633	7.574	0.15	1.65
35	Mouse 1	34	18.062	82.216	0.15	1.7	35	Mouse 1	34	99.442	6.968	0.15	1.7
36	Mouse 1	35	18.354	83.4156	0.15	1.75	36	Mouse 1	35	99.473	8.804	0.15	1.75
37	Mouse 1	36	18.85	83.8052	0.15	1.8	37	Mouse 1	36	99.696	7.949	0.15	1.8
38	Mouse 1	37	18.086	85.2518	0.15	1.85	38	Mouse 1	37	100.364	8.867	0.15	1.85
39	Mouse 1	38	17.065	84.6153	0.15	1.9	39	Mouse 1	38	100.508	8.941	0.15	1.9
40	Mouse 1	39	16.308	85.3482	0.15	1.95	40	Mouse 1	39	100.625	8.988	0.15	1.95
41	Mouse 1	40	16.404	85.2865	0.15	2	41	Mouse 1	40	100.614	9.988	0.15	2
42	Mouse 1	41	16.404	85.2016	0.15	2.05	42	Mouse 1	41	100.688	10.937	0.15	2.05
43	Mouse 1	42	16.64	86.0387	0.15	2.1	43	Mouse 1	42	100.414	11.89	0.15	2.1
44	Mouse 1	43	16.392	86.3743	0.15	2.15	44	Mouse 1	43	99.641	12.921	0.15	2.15
45	Mouse 1	44	15.199	85.7764	0.15	2.2	45	Mouse 1	44	100.727	17.941	0.15	2.2
46	Mouse 1	45	17.325	86.247	0.15	2.25	46	Mouse 1	45	100.418	15.144	0.15	2.25
47	Mouse 1	46	18.254	86.3396	0.15	2.3	47	Mouse 1	46	99.723	16.011	0.15	2.3
48	Mouse 1	47	20.072	83.4696	0.15	2.35	48	Mouse 1	47	99.418	17.14	0.15	2.35
49	Mouse 1	48	20.056	82.3317	0.15	2.4	49	Mouse 1	48	101.563	25.914	0.15	2.4
50	Mouse 1	49	22.546	80.9625	0.15	2.45	50	Mouse 1	49	102.5	27.859	0.15	2.45
51	Mouse 1	50	24.58	79.9785	0.15	2.5	51	Mouse 1	50	102.571	29.89	0.15	2.5
52	Mouse 1	51	24.58	79.7515	0.15	2.55	52	Mouse 1	51	102.43	32.007	0.15	2.55
53	Mouse 1	52	22.638	79.7625	0.15	2.6	53	Mouse 1	52	100.637	34.996	0.15	2.6
54	Mouse 1	53	17.365	80.8505	0.15	2.65	54	Mouse 1	53	98.567	37.71	0.15	2.65
55	Mouse 1	54	11.856	75.9635	0.15	2.7	55	Mouse 1	54	95.348	35.921	0.15	2.7
56	Mouse 1	55	10.126	77.7955	0.15	2.75	56	Mouse 1	55	92.618	34.89	0.15	2.75
57	Mouse 1	56	11.343	77.0585	0.15	2.8	57	Mouse 1	56	88.446	31.043	0.15	2.8
58	Mouse 1	57	10.566	80.8775	0.15	2.85	58	Mouse 1	57	85.418	25.89	0.15	2.85
59	Mouse 1	58	13.393	77.9615	0.15	2.9	59	Mouse 1	58	82.446	25.011	0.15	2.9
60	Mouse 1	59	10.09	75.7815	0.15	2.95	60	Mouse 1	59	80.45	24.031	0.15	2.95
61	Mouse 1	60	8.488	75.0145	0.15	3	61	Mouse 1	60	78.618	23.043	0.15	3
62	Mouse 1	61	7.127	75.1605	0.15	3.05	62	Mouse 1	61	75.508	23.945	0.15	3.05
63	Mouse 1	62	5.417	75.7235	0.15	3.1	63	Mouse 1	62	71.614	21.98	0.15	3.1
64	Mouse 1	63	2.25	75.8435	0.15	3.15	64	Mouse 1	63	68.528	18.933	0.15	3.15
65	Mouse 1	64	4.112	72.9505	0.15	3.2	65	Mouse 1	64	66.493	19.906	0.15	3.2
66	Mouse 1	65	1.826	75.0255	0.15	3.25	66	Mouse 1	65	65.41	20.89	0.15	3.25
67	Mouse 1	66	0.068	76.8505	0.15	3.3	67	Mouse 1	66	65.434	21.097	0.15	3.3
68	Mouse 1	67	0	77.8265	0.15	3.35	68	Mouse 1	67	65.672	19.785	0.15	3.35
69	Mouse 1	68	1.093	77.9845	0.15	3.4	69	Mouse 1	68	66.528	18.793	0.15	3.4
70	Mouse 1	69	7.347	84.3067	0.15	3.45	70	Mouse 1	69	65.633	17.191	0.15	3.45
71	Mouse 1	70	13.509	83.7898	0.15	3.5	71	Mouse 1	70	64.563	15.777	0.15	3.5
72	Mouse 1	71	14.382	84.7734	0.15	3.55	72	Mouse 1	71	63.426	13.972	0.15	3.55
73	Mouse 1	72	14.514	87.6819	0.15	3.6	73	Mouse 1	72	60.461	12.832	0.15	3.6
74	Mouse 1	73	14.47	87.9211	0.15	3.65	74	Mouse 1	73	56.383	11.07	0.15	3.65
75	Mouse 1	74	14.322	88.8353	0.15	3.7	75	Mouse 1	74	51.528	6.933	0.15	3.7
76	Mouse 1	75	14.286	89.5528	0.15	3.75	76	Mouse 1	75	46.739	4.984	0.15	3.75
77	Mouse 1	76	9.029	93.6417	0.15	3.8	77	Mouse 1	76	44.578	5.019	0.15	3.8
78	Mouse 1	77	9.001	93.8654	0.15	3.85	78	Mouse 1	77	41.657	5.007	0.15	3.85
79	Mouse 1	78	9.465	94.147	0.15	3.9	79	Mouse 1	78	37.621	6.738	0.15	3.9
80	Mouse 1	79	9.337	94.9223	0.15	3.95	80	Mouse 1	79	35.606	7.824	0.15	3.95
81	Mouse 1	80	8.741	94.2434	0.15	4	81	Mouse 1	80	35.528	8.023	0.15	4
82	Mouse 1	81	8.588	95.038	0.15	4.05	82	Mouse 1	81	35.469	8.074	0.15	4.05
83	Mouse 1	82	8.56	96.122	0.15	4.1	83	Mouse 1	82	35.578	7.793	0.15	4.1
84	Mouse 1	83	10.654	103.108	0.15	4.15	84	Mouse 1	83	36.414	7.753	0.15	4.15
85	Mouse 1	84	10.738	104.01	0.15	4.2	85	Mouse 1	84	36.559	6.964	0.15	4.2
86	Mouse 1	85	10.442	105.129	0.15	4.25	86	Mouse 1	85	37.602	6.851	0.15	4.25
87	Mouse 1	86	10.582	107.027	0.15	4.3	87	Mouse 1	86	38.442	6.843	0.15	4.3
88	Mouse 1	87	12.7	111.775	0.15	4.35	88	Mouse 1	87	38.442	6.937	0.15	4.35
89	Mouse 1	88	14.318	111.023	0.15	4.4	89	Mouse 1	88	38.493	7.73	0.15	4.4
90	Mouse 1	89	14.526	111.972	0.15	4.45	90	Mouse 1	89	38.528	7.769	0.15	4.45
91	Mouse 1	90	15.471	112.13	0.15	4.5	91	Mouse 1	90	38.621	7.835	0.15	4.5
92	Mouse 1	91	17.053	111.255	0.15	4.55	92	Mouse 1	91	38.528	7.839	0.15	4.55
93	Mouse 1	92	17.425	111.891	0.15	4.6	93	Mouse 1	92	38.532	7.898	0.15	4.6
94	Mouse 1	93	17.661	113.669	0.15	4.65	94	Mouse 1	93	38.512	7.882	0.15	4.65
95	Mouse 1	94	20.624	117.596	0.15	4.7	95	Mouse 1	94	38.426	7.867	0.15	4.7
96	Mouse 1	95	22.162	119.996	0.15	4.75	96	Mouse 1	95	37.602	7.816	0.15	4.75
97	Mouse 1	96	23.387	120.617	0.15	4.8	97	Mouse 1	96	37.582	7.804	0.15	4.8
98	Mouse 1	97	22.866	121.488	0.15	4.85	98	Mouse 1	97	37.528	7.796	0.15	4.85
99	Mouse 1	98	23.647	121.55	0.15	4.9	99	Mouse 1	98	37.414	6.996	0.15	4.9
100	Mouse 1	99	22.594	122.275	0.15	4.95	100	Mouse 1	99	37.403	6.929	0.15	4.95
101	Mouse 1	100	21.649	121.469	0.15	5	101	Mouse 1	100	37.442	6.871	0.15	5
102	Mouse 1	101	21.669	120.358	0.15	5.05	102	Mouse 1	101	37.496	6.859	0.15	5.05
103	Mouse 1	102	21.705	119.502	0.15	5.1	103	Mouse 1	102	37.575	6.917	0.15	5.1
104	Mouse 1	103	21.649	119.413	0.15	5.15	104	Mouse 1	103	38.539	7.8	0.15	5.15
105	Mouse 1	104	22.618	118.638	0.15	5.2	105	Mouse 1	104	38.664	7.875	0.15	5.2
106	Mouse 1	105	22.694	118.383	0.15	5.25	106	Mouse 1	105	39.368	7.972	0.15	5.25
107	Mouse 1	106	23.639	117.627	0.15	5.3	107	Mouse 1	106	39.348	8.824	0.15	5.3
108	Mouse 1	107	22.674	117.646	0.15	5.35	108	Mouse 1	107	38.528	8.859	0.15	5.35
109	Mouse 1	108	22.674	117.342	0.15	5.4	109	Mouse 1	108	38.344	8.917	0.15	5.4
110	Mouse 1	109	22.674	116.763	0.15	5.45	110	Mouse 1	109	36.618	8.859	0.15	5.45
111	Mouse 1	110	22.674	116.674	0.15	5.5	111	Mouse 1	110	35.403	8.835	0.15	5.5
112	Mouse 1	111	22.802	116.748	0.15	5.55	112	Mouse 1	111	33.508	7.855	0.15	5.55
113	Mouse 1	112	22.798	116.759	0.15	5.6	113	Mouse 1	112	33.543	6.98	0.15	5.6
114	Mouse 1	113	23.675	116.705	0.15	5.65	114	Mouse 1	113	33.629	6.914	0.15	5.65
115	Mouse 1	114	23.767	117.45	0.15	5.7	115	Mouse 1	114	34.446	6.867	0.15	5.7
116	Mouse 1	115	23.755	117.527	0.15	5.75	116	Mouse 1	115	34.493	5.949	0.15	5.75
117	Mouse 1	116	24.632	116.655	0.15	5.8	117	Mouse 1	116	34.434	5.82	0.15	5.8
118	Mouse 1	117	23.699	116.323	0.15	5.85	118	Mouse 1	117	33.598	3.945	0.15	5.85
119	Mouse 1	118	23.699	114.726	0.15	5.9	119	Mouse 1	118	33.528	2.781	0.15	5.9
120	Mouse 1	119	23.575	113.638	0.15	5.95	120	Mouse 1	119	33.5	2.773	0.15	5.95
121	Mouse 1	120	22.674	112.466	0.15	6	121	Mouse 1	120	34.43	2.89	0.15	6
122	Mouse 1	121	21.657	111.555	0.15	6.05	122	Mouse 1	121	34.512	2.812	0.15	6.05
123	Mouse 1	122	21.649	110.533	0.15	6.1	123	Mouse 1	122	34.493	1.949	0.15	6.1
124	Mouse 1	123	21.549	109.727	0.15	6.15	124	Mouse 1	123	34.551	1.894	0.15	6.15
125	Mouse 1	124	21.649	109.573	0.15	6.2	125	Mouse 1	124	35.516	2.835	0.15	6.2
126	Mouse 1	125	21.673	109.503	0.15	6.25	126	Mouse 1	125	35.637	3.07	0.15	6.25
127	Mouse 1	126	21.705	109.488	0.15	6.3	127	Mouse 1	126	36.567	3.085	0.15	6.3
128	Mouse 1	127	21.705	109.488	0.15	6.35	128	Mouse 1	127	37.414	2.941	0.15	6.35
129	Mouse 1	128	22.578	109.422	0.15	6.4	129	Mouse 1	128	36.59	2.785	0.15	6.4
130	Mouse 1	129	23.575	108.759	0.15	6.45	130	Mouse 1	129	36.512	2.746	0.15	6.45
131	Mouse 1	130	23.699	108.809	0.15	6.5	131	Mouse 1	130	36.391	1.988	0.15	6.5
132	Mouse 1	131	23.699	109.415	0.15	6.55	132	Mouse 1	131	36.41	1.804	0.15	6.55
133	Mouse 1	132	23.699	109.523	0.15	6.6	133	Mouse 1	132	36.407	1.781	0.15	6.6
134	Mouse 1	133	23.775	109.627	0.15	6.65	134	Mouse 1	133	35.559	1.07	0.15	6.65
135	Mouse 1	134	23.699	109.777	0.15	6.7	135	Mouse 1	134	35.481	0.933	0.15	6.7
136	Mouse 1	135	23.699	109.735	0.15	6.75	136	Mouse 1	135	34.602	0.058	0.15	6.75
137	Mouse 1	136	22.678	110.429	0.15	6.8	137	Mouse 1	136	34.539	0.019	0.15	6.8
138	Mouse 1	137	22.734	110.502	0.15	6.85	138	Mouse 1	137	34.528	0.097	0.15	6.85
139	Mouse 1	138	23.683	110.622	0.15	6.9	139	Mouse 1	138	34.528	0	0.15	6.9
140	Mouse 1	139	23.699	112.342	0.15	6.95	140	Mouse 1	139	34.442	0.691	0.15	6.95
141	Mouse 1	140	24.636	113.388	0.15	7	141	Mouse 1	140	33.516	1.726	0.15	7
142	Mouse 1	141	24.64	113.577	0.15	7.05	142	Mouse 1	141	32.582	1.761	0.15	7.05
143	Mouse 1	142	23.779	113.55	0.15	7.1	143	Mouse 1	142	31.375	1.89	0.15	7.1
144	Mouse 1	143	24.656	111.621	0.15	7.15	144	Mouse 1	143	28.461	3.039	0.15	7.15
145	Mouse 1	144	24.708	111.613	0.15	7.2	145	Mouse 1	144	23.594	3.968	0.15	7.2
146	Mouse 1	145	23.699	111.448	0.15	7.25	146	Mouse 1	145	18.621	4.824	0.15	7.25
147	Mouse 1	146	23.651	111.64	0.15	7.3	147	Mouse 1	146	15.493	9.996	0.15	7.3
148	Mouse 1	147	23.627	111.833	0.15	7.35	148	Mouse 1	147	14.422	10.656	0.15	7.35
149	Mouse 1	148	24.824	111.787	0.15	7.4	149	Mouse 1	148	13.582	10.679	0.15	7.4
150	Mouse 1	149	25.853	110.614	0.15	7.45	150	Mouse 1	149	13.496	10.941	0.15	7.45
151	Mouse 1	150	24.872	111.752	0.15	7.5	151	Mouse 1	150	14.371	19.035	0.15	7.5
152	Mouse 1	151	26.782	111.378	0.15	7.55	152	Mouse 1	151	13.711	19.734	0.15	7.55
153	Mouse 1	152	27.799	110.83	0.15	7.6	153	Mouse 1	152	14.543	19.777	0.15	7.6
154	Mouse 1	153	28.7	110.703	0.15	7.65	154	Mouse 1	153	15.313	19.824	0.15	7.65
155	Mouse 1	154	29.745	110.684	0.15	7.7	155	Mouse 1	154	15.371	19.941	0.15	7.7
156	Mouse 1	155	29.861	111.328	0.15	7.75	156	Mouse 1	155	15.512	19.964	0.15	7.75
157	Mouse 1	156	31.791	110.769	0.15	7.8	157	Mouse 1	156	15.508	20.011	0.15	7.8
158	Mouse 1	157	32.78	111.602	0.15	7.85	158	Mouse 1	157	15.567	20.835	0.15	7.85
159	Mouse 1	158	32.003	112.589	0.15	7.9	159	Mouse 1	158	15.711	20.98	0.15	7.9
160	Mouse 1	159	32.067	113.388	0.15	7.95	160	Mouse 1	159	16.403	21.828	0.15	7.95
161	Mouse 1	160	33.793	113.689	0.15	8	161	Mouse 1	160	16.629	22.812	0.15	8
162	Mouse 1	161	34.041	115.467	0.15	8.05	162	Mouse 1	161	17.469	23.89	0.15	8.05
163	Mouse 1	162	35.763	117.697	0.15	8.1	163	Mouse 1	162	16.602	24.812	0.15	8.1
164	Mouse 1	163	37.881	121.689	0.15	8.15	164	Mouse 1	163	19.52	34.328	0.15	8.15
165	Mouse 1	164	39.186	120.462	0.15	8.2	165	Mouse 1	164	20.528	40.847	0.15	8.2
166	Mouse 1	165	43.266	115.517	0.15	8.25	166	Mouse 1	165	20.559	42.968	0.15	8.25
167	Mouse 1	166	43.931	117.018	0.15	8.3	167	Mouse 1	166	20.453	43.949	0.15	8.3
168	Mouse 1	167	48.924	120.131	0.15	8.35	168	Mouse 1	167	19.602	42.89	0.15	8.35
169	Mouse 1	168	56.095	114.715	0.15	8.4	169	Mouse 1	168	20.594	42.914	0.15	8.4
170	Mouse 1	169	58.621	111.787	0.15	8.45	170	Mouse 1	169	20.649	40.89	0.15	8.45
171	Mouse 1	170	59.666	104.678	0.15	8.5	171	Mouse 1	170	21.453	39.914	0.15	8.5
172	Mouse 1	171	65.968	100.809	0.15	8.55	172	Mouse 1	171	21.403	39.98	0.15	8.55
173	Mouse 1	172	64.739	99.8135	0.15	8.6	173	Mouse 1	172	21.442	41.011	0.15	8.6
174	Mouse 1	173	61.768	97.9118	0.15	8.65	174	Mouse 1	173	21.516	44.796	0.15	8.65
175	Mouse 1	174	61.72	97.8887	0.15	8.7	175	Mouse 1	174	21.446	48.964	0.15	8.7
176	Mouse 1	175	60.763	96.9475	0.15	8.75	176	Mouse 1	175	20.555	49.91	0.15	8.75
177	Mouse 1	176	61.748	96.9243	0.15	8.8	177	Mouse 1	176	19.649	51.73	0.15	8.8
178	Mouse 1	177	61.736	96.8742	0.15	8.85	178	Mouse 1	177	17.293	55.066	0.15	8.85
179	Mouse 1	178	63.802	95.9445	0.15	8.9	179	Mouse 1	178	19.528	58.695	0.15	8.9
180	Mouse 1	179	65.84	95.9407	0.15	8.95	180	Mouse 1	179	19.598	58.89	0.15	8.95
181	Mouse 1	180	67.886	94.9763	0.15	9	181	Mouse 1	180	18.485	59.871	0.15	9
182	Mouse 1	181	67.886	94.9493	0.15	9.05	182	Mouse 1	181	21.496	69.39	0.15	9.05
183	Mouse 1	182	66.857	94.9339	0.15	9.1	183	Mouse 1	182	23.657	75.7378	0.15	9.1
184	Mouse 1	183	65.816	94.9223	0.15	9.15	184	Mouse 1	183	26.606	83.9409	0.15	9.15
185	Mouse 1	184	64.779	94.9339	0.15	9.2	185	Mouse 1	184	26.516	83.855	0.15	9.2
186	Mouse 1	185	63.75	94.9647	0.15	9.25	186	Mouse 1	185	26.563	84.9527	0.15	9.25
187	Mouse 1	186	62.733	95.9368	0.15	9.3	187	Mouse 1	186	28.442	83.98	0.15	9.3
188	Mouse 1	187	62.721	94.9455	0.15	9.35	188	Mouse 1	187	28.606	82.898	0.15	9.35
189	Mouse 1	188	60.719	93.0052	0.15	9.4	189	Mouse 1	188	28.571	82.9253	0.15	9.4
190	Mouse 1	189	59.686	92.8933	0.15	9.45	190	Mouse 1	189	28.5	84.8902	0.15	9.45
191	Mouse 1	190	58.661	91.8981	0.15	9.5	191	Mouse 1	190	27.543	88.9409	0.15	9.5
192	Mouse 1	191	62.661	95.9484	0.15	9.55	192	Mouse 1	191	29.403	98.1675	0.15	9.55
193	Mouse 1	192	66.869	102.136	0.15	9.6	193	Mouse 1	192	28.543	94.8902	0.15	9.6
194	Mouse 1	193	67.826	103.891	0.15	9.65	194	Mouse 1	193	30.434	97.9175	0.15	9.65
195	Mouse 1	194	66.921	103.802	0.15	9.7	195	Mouse 1	194	32.422	98.9488	0.15	9.7
196	Mouse 1	195	66.901	102.981	0.15	9.75	196	Mouse 1	195	33.414	98.9331	0.15	9.75
197	Mouse 1	196	65.892	103	0.15	9.8	197	Mouse 1	196	33.528	98.8433	0.15	9.8
198	Mouse 1	197	65.828	103.675	0.15	9.85	198	Mouse 1	197	33.528	98.7925	0.15	9.85
199	Mouse 1	198	65.86	103.042	0.15	9.9	199	Mouse 1	198	33.493	97.98	0.15	9.9
200	Mouse 1	199	66.797	102.938	0.15	9.95	200	Mouse 1	199	33.469	97.8823	0.15	9.95
201	Mouse 1	200	67.778	103.007	0.15	10	201	Mouse 1	200	33.465	97.9253	0.15	10
202	Mouse 1	201	67.914	103.011	0.15	10.05	202	Mouse 1	201	33.528	98.8784	0.15	10.05
203	Mouse 1	202	68.863	103.717	0.15	10.1	203	Mouse 1	202	34.453	99.8745	0.15	10.1
204	Mouse 1	203	70.897	102.919	0.15	10.15	204	Mouse 1	203	34.547	100.781	0.15	10.15
205	Mouse 1	204	72.002	102.865	0.15	10.2	205	Mouse 1	204	33.446	101.757	0.15	10.2
206	Mouse 1	205	72.002	101.893	0.15	10.25	206	Mouse 1	205	29.707	111.144	0.15	10.25
207	Mouse 1	206	72.006	101.889	0.15	10.3	207	Mouse 1	206	30.364	115.015	0.15	10.3
208	Mouse 1	207	73.059	102.811	0.15	10.35	208	Mouse 1	207	30.356	115.062	0.15	10.35
209	Mouse 1	208	72.943	103.744	0.15	10.4	209	Mouse 1	208	30.512	115.773	0.15	10.4
210	Mouse 1	209	72.923	103.852	0.15	10.45	210	Mouse 1	209	30.344	114.929	0.15	10.45
211	Mouse 1	210	72.05	103.837	0.15	10.5	211	Mouse 1	210	29.528	114.851	0.15	10.5
212	Mouse 1	211	71.93	103.906	0.15	10.55	212	Mouse 1	211	29.434	113.968	0.15	10.55
213	Mouse 1	212	70.869	103.91	0.15	10.6	213	Mouse 1	212	29.457	113.843	0.15	10.6
214	Mouse 1	213	68.991	103.871	0.15	10.65	214	Mouse 1	213	27.528	107.902	0.15	10.65
215	Mouse 1	214	68.859	103.817	0.15	10.7	215	Mouse 1	214	27.52	107.878	0.15	10.7
216	Mouse 1	215	68.851	103.821	0.15	10.75	216	Mouse 1	215	28.555	109.89	0.15	10.75
217	Mouse 1	216	68.959	103.871	0.15	10.8	217	Mouse 1	216	29.45	112.89	0.15	10.8
218	Mouse 1	217	69.003	103.879	0.15	10.85	218	Mouse 1	217	28.672	112.898	0.15	10.85
219	Mouse 1	218	69.896	104.682	0.15	10.9	219	Mouse 1	218	29.473	112.82	0.15	10.9
220	Mouse 1	219	68.951	103.906	0.15	10.95	220	Mouse 1	219	30.352	111.89	0.15	10.95
221	Mouse 1	220	68.887	103.868	0.15	11	221	Mouse 1	220	30.532	111.066	0.15	11
222	Mouse 1	221	68.807	103.833	0.15	11.05	222	Mouse 1	221	29.653	110.89	0.15	11.05
223	Mouse 1	222	67.838	103.74	0.15	11.1	223	Mouse 1	222	28.387	109.89	0.15	11.1
224	Mouse 1	223	66.901	103.748	0.15	11.15	224	Mouse 1	223	27.606	108.949	0.15	11.15
225	Mouse 1	224	66.893	103.686	0.15	11.2	225	Mouse 1	224	27.395	108.89	0.15	11.2
226	Mouse 1	225	67.822	102.9	0.15	11.25	226	Mouse 1	225	26.391	108.89	0.15	11.25
227	Mouse 1	226	67.926	102.819	0.15	11.3	227	Mouse 1	226	24.614	107.89	0.15	11.3
228	Mouse 1	227	68.943	102.761	0.15	11.35	228	Mouse 1	227	20.578	97.7573	0.15	11.35
229	Mouse 1	228	69.904	102.761	0.15	11.4	229	Mouse 1	228	18.703	87.4175	0.15	11.4
230	Mouse 1	229	69.936	102.753	0.15	11.45	230	Mouse 1	229	18.684	85.9566	0.15	11.45
231	Mouse 1	230	69.936	102.842	0.15	11.5	231	Mouse 1	230	18.524	85.9488	0.15	11.5
232	Mouse 1	231	70.933	102.815	0.15	11.55	232	Mouse 1	231	17.723	86.8745	0.15	11.55
233	Mouse 1	232	71.025	102.811	0.15	11.6	233	Mouse 1	232	17.594	86.9761	0.15	11.6
234	Mouse 1	233	71.013	102.811	0.15	11.65	234	Mouse 1	233	17.614	87.8433	0.15	11.65
235	Mouse 1	234	70.953	102.892	0.15	11.7	235	Mouse 1	234	18.403	87.0034	0.15	11.7
236	Mouse 1	235	70.905	102.919	0.15	11.75	236	Mouse 1	235	18.493	87.8355	0.15	11.75
237	Mouse 1	236	70.937	103.763	0.15	11.8	237	Mouse 1	236	18.493	87.9214	0.15	11.8
238	Mouse 1	237	69.98	103.829	0.15	11.85	238	Mouse 1	237	18.516	87.9214	0.15	11.85
239	Mouse 1	238	68.911	104.82	0.15	11.9	239	Mouse 1	238	18.524	87.9214	0.15	11.9
240	Mouse 1	239	67.926	105.758	0.15	11.95	240	Mouse 1	239	18.528	87.8784	0.15	11.95
241	Mouse 1	240	68.827	103.918	0.15	12	241	Mouse 1	240	18.547	87.8003	0.15	12
242	Mouse 1	241	68.931	102.942	0.15	12.05	242	Mouse 1	241	18.543	87.8238	0.15	12.05
243	Mouse 1	242	68.939	102.88	0.15	12.1	243	Mouse 1	242	18.469	87.8081	0.15	12.1
244	Mouse 1	243	70.873	102.803	0.15	12.15	244	Mouse 1	243	18.36	87.8902	0.15	12.15
245	Mouse 1	244	69.936	102.811	0.15	12.2	245	Mouse 1	244	18.403	87.8902	0.15	12.2
246	Mouse 1	245	69.912	102.741	0.15	12.25	246	Mouse 1	245	18.399	87.8902	0.15	12.25
247	Mouse 1	246	70.905	102.803	0.15	12.3	247	Mouse 1	246	18.453	87.8159	0.15	12.3
248	Mouse 1	247	70.925	102.799	0.15	12.35	248	Mouse 1	247	18.547	87.0152	0.15	12.35
249	Mouse 1	248	66.837	101.889	0.15	12.4	249	Mouse 1	248	18.637	87.0542	0.15	12.4
250	Mouse 1	249	73.067	102.757	0.15	12.45	250	Mouse 1	249	18.641	87.7808	0.15	12.45
251	Mouse 1	250	77.107	102.749	0.15	12.5	251	Mouse 1	250	18.625	87.7378	0.15	12.5
252	Mouse 1	251	77.071	101.916	0.15	12.55	252	Mouse 1	251	18.422	87.7691	0.15	12.55
253	Mouse 1	252	77.139	100.963	0.15	12.6	253	Mouse 2	0	9.098	86.105	0.15	0
254	Mouse 2	0	21.513	102.398	0.15	0	254	Mouse 2	1	5.856	87.5698	0.15	0.05
255	Mouse 2	1	20.628	102.456	0.15	0.05	255	Mouse 2	2	2.664	88.9292	0.15	0.1
256	Mouse 2	2	21.213	102.217	0.15	0.1	256	Mouse 2	3	2.164	89.5425	0.15	0.15
257	Mouse 2	3	23.211	101.53	0.15	0.15	257	Mouse 2	4	2.254	89.355	0.15	0.2
258	Mouse 2	4	24.44	100.89	0.15	0.2	258	Mouse 2	5	3.688	89.6245	0.15	0.25
259	Mouse 2	5	24.792	100.141	0.15	0.25	259	Mouse 2	6	4.371	89.9136	0.15	0.3
260	Mouse 2	6	24.588	99.8675	0.15	0.3	260	Mouse 2	7	5.051	89.4136	0.15	0.35
261	Mouse 2	7	23.999	99.3738	0.15	0.35	261	Mouse 2	8	5.282	89.9136	0.15	0.4
262	Mouse 2	8	23.251	99.5474	0.15	0.4	262	Mouse 2	9	5.059	90.4722	0.15	0.45
263	Mouse 2	9	23.351	99.6515	0.15	0.45	263	Mouse 2	10	5.203	90.6558	0.15	0.5
264	Mouse 2	10	23.383	99.6747	0.15	0.5	264	Mouse 2	11	5.422	90.23	0.15	0.55
265	Mouse 2	11	23.851	98.7952	0.15	0.55	265	Mouse 2	12	5.282	90.2847	0.15	0.6
266	Mouse 2	12	24.1	98.0931	0.15	0.6	266	Mouse 2	13	4.782	90.3042	0.15	0.65
267	Mouse 2	13	24.652	97.4682	0.15	0.65	267	Mouse 2	14	4.868	89.3316	0.15	0.7
268	Mouse 2	14	24.94	97.0902	0.15	0.7	268	Mouse 2	15	4.696	89.0464	0.15	0.75
269	Mouse 2	15	25.225	96.7816	0.15	0.75	269	Mouse 2	16	5.067	88.5308	0.15	0.8
270	Mouse 2	16	25.857	96.0525	0.15	0.8	270	Mouse 2	17	5.719	88.9175	0.15	0.85
271	Mouse 2	17	25.721	95.7015	0.15	0.85	271	Mouse 2	18	5.871	88.9644	0.15	0.9
272	Mouse 2	18	25.585	95.1962	0.15	0.9	272	Mouse 2	19	6.028	88.4448	0.15	0.95
273	Mouse 2	19	24.908	95.2001	0.15	0.95	273	Mouse 2	20	6.246	87.9175	0.15	1
274	Mouse 2	20	24.248	95.1923	0.15	1	274	Mouse 2	21	6.243	88.1167	0.15	1.05
275	Mouse 2	21	23.971	95.3929	0.15	1.05	275	Mouse 2	22	5.75	88.8472	0.15	1.1
276	Mouse 2	22	24.031	95.7285	0.15	1.1	276	Mouse 2	23	6.086	89.648	0.15	1.15
277	Mouse 2	23	24.772	95.6745	0.15	1.15	277	Mouse 2	24	5.801	89.3238	0.15	1.2
278	Mouse 2	24	24.544	96.1683	0.15	1.2	278	Mouse 2	25	4.903	89.5308	0.15	1.25
279	Mouse 2	25	24.8	96.2146	0.15	1.25	279	Mouse 2	26	3.821	90.2964	0.15	1.3
280	Mouse 2	26	25.605	96.0487	0.15	1.3	280	Mouse 2	27	1.95	91.4878	0.15	1.35
281	Mouse 2	27	26.17	95.9021	0.15	1.35	281	Mouse 2	28	0.883	92.3277	0.15	1.4
282	Mouse 2	28	25.921	95.7054	0.15	1.4	282	Mouse 2	29	0	92.9722	0.15	1.45
283	Mouse 2	29	25.817	95.4701	0.15	1.45	283	Mouse 2	30	0.211	94.0386	0.15	1.5
284	Mouse 2	30	25.449	95.4084	0.15	1.5	284	Mouse 2	31	0.391	95.6675	0.15	1.55
285	Mouse 2	31	24.904	95.7015	0.15	1.55	285	Mouse 2	32	1.145	96.9917	0.15	1.6
286	Mouse 2	32	24.096	96.4499	0.15	1.6	286	Mouse 2	33	3.871	97.4058	0.15	1.65
287	Mouse 2	33	22.502	97.6611	0.15	1.65	287	Mouse 2	34	5.434	98.7495	0.15	1.7
288	Mouse 2	34	21.469	98.7759	0.15	1.7	288	Mouse 2	35	6.582	100.249	0.15	1.75
289	Mouse 2	35	21.897	99.991	0.15	1.75	289	Mouse 2	36	7.477	102.957	0.15	1.8
290	Mouse 2	36	22.298	100.307	0.15	1.8	290	Mouse 2	37	8.149	106.347	0.15	1.85
291	Mouse 2	37	21.217	101.468	0.15	1.85	291	Mouse 2	38	9.34	109.156	0.15	1.9
292	Mouse 2	38	20.408	100.708	0.15	1.9	292	Mouse 2	39	9.41	110.749	0.15	1.95
293	Mouse 2	39	19.591	101.171	0.15	1.95	293	Mouse 2	40	8.332	113.41	0.15	2
294	Mouse 2	40	20.388	101.195	0.15	2	294	Mouse 2	41	7.989	116.195	0.15	2.05
295	Mouse 2	41	21.721	101.202	0.15	2.05	295	Mouse 2	42	8.368	119.011	0.15	2.1
296	Mouse 2	42	23.022	101.002	0.15	2.1	296	Mouse 2	43	9.832	121.41	0.15	2.15
297	Mouse 2	43	23.163	101.206	0.15	2.15	297	Mouse 2	44	11.563	124.199	0.15	2.2
298	Mouse 2	44	23.323	101.117	0.15	2.2	298	Mouse 2	45	11.996	127.476	0.15	2.25
299	Mouse 2	45	24.552	100.728	0.15	2.25	299	Mouse 2	46	10.61	131.984	0.15	2.3
300	Mouse 2	46	25.969	100.273	0.15	2.3	300	Mouse 2	47	9.965	135.089	0.15	2.35
301	Mouse 2	47	26.894	98.8106	0.15	2.35	301	Mouse 2	48	9.223	137.429	0.15	2.4
302	Mouse 2	48	26.39	98.0738	0.15	2.4	302	Mouse 2	49	9.391	139.082	0.15	2.45
303	Mouse 2	49	26.174	97.3756	0.15	2.45	303	Mouse 2	50	9.125	139.851	0.15	2.5
304	Mouse 2	50	26.662	96.6697	0.15	2.5	304	Mouse 2	51	8.989	140.738	0.15	2.55
305	Mouse 2	51	26.162	96.4769	0.15	2.55	305	Mouse 2	52	8.618	141.32	0.15	2.6
306	Mouse 2	52	24.192	97.0092	0.15	2.6	306	Mouse 2	53	8.481	141.554	0.15	2.65
307	Mouse 2	53	23.287	97.3872	0.15	2.65	307	Mouse 2	54	7.368	142.175	0.15	2.7
308	Mouse 2	54	23.595	96.9938	0.15	2.7	308	Mouse 2	55	6.254	142.644	0.15	2.75
309	Mouse 2	55	24.54	96.8819	0.15	2.75	309	Mouse 2	56	6.36	143.785	0.15	2.8
310	Mouse 2	56	25.865	97.2406	0.15	2.8	310	Mouse 2	57	6.164	144.64	0.15	2.85
311	Mouse 2	57	26.27	97.7884	0.15	2.85	311	Mouse 2	58	6.102	144.625	0.15	2.9
312	Mouse 2	58	26.462	98.0198	0.15	2.9	312	Mouse 2	59	5.91	145.003	0.15	2.95
313	Mouse 2	59	25.673	97.1596	0.15	2.95	313	Mouse 2	60	5.489	145.5	0.15	3
314	Mouse 2	60	24.952	97.4759	0.15	3	314	Mouse 2	61	5.719	145.265	0.15	3.05
315	Mouse 2	61	23.819	98.0738	0.15	3.05	315	Mouse 2	62	5.66	145.785	0.15	3.1
316	Mouse 2	62	23.563	98.6486	0.15	3.1	316	Mouse 2	63	6.016	145.628	0.15	3.15
317	Mouse 2	63	22.794	98.7875	0.15	3.15	317	Mouse 2	64	6.813	144.949	0.15	3.2
318	Mouse 2	64	22.314	98.772	0.15	3.2	318	Mouse 2	65	7.551	143.285	0.15	3.25
319	Mouse 2	65	21.589	98.7103	0.15	3.25	319	Mouse 2	66	7.621	141.917	0.15	3.3
320	Mouse 2	66	21.209	100.068	0.15	3.3	320	Mouse 2	67	8.371	139.917	0.15	3.35
321	Mouse 2	67	21.381	101.399	0.15	3.35	321	Mouse 2	68	9.371	137.558	0.15	3.4
322	Mouse 2	68	22.206	101.005	0.15	3.4	322	Mouse 2	69	10.246	134.261	0.15	3.45
323	Mouse 2	69	22.602	101.333	0.15	3.45	323	Mouse 2	70	10.907	130.367	0.15	3.5
324	Mouse 2	70	22.934	99.7364	0.15	3.5	324	Mouse 2	71	10.653	126.55	0.15	3.55
325	Mouse 2	71	23.695	99.3198	0.15	3.55	325	Mouse 2	72	11.524	122.632	0.15	3.6
326	Mouse 2	72	24.964	98.772	0.15	3.6	326	Mouse 2	73	11.903	118.078	0.15	3.65
327	Mouse 2	73	24.968	98.5406	0.15	3.65	327	Mouse 2	74	11.532	114.476	0.15	3.7
328	Mouse 2	74	24.524	98.4403	0.15	3.7	328	Mouse 2	75	10.45	112.793	0.15	3.75
329	Mouse 2	75	24.208	98.3901	0.15	3.75	329	Mouse 2	76	10.086	111.703	0.15	3.8
330	Mouse 2	76	24.224	97.9272	0.15	3.8	330	Mouse 2	77	8.231	111.543	0.15	3.85
331	Mouse 2	77	24.196	97.7189	0.15	3.85	331	Mouse 2	78	7.09	111.781	0.15	3.9
332	Mouse 2	78	24.644	97.5801	0.15	3.9	332	Mouse 2	79	6.629	112.918	0.15	3.95
333	Mouse 2	79	24.524	97.6842	0.15	3.95	333	Mouse 2	80	6.918	113.011	0.15	4
334	Mouse 2	80	24.172	97.5261	0.15	4	334	Mouse 2	81	7.352	112.601	0.15	4.05
335	Mouse 2	81	23.807	97.854	0.15	4.05	335	Mouse 2	82	7.782	112.812	0.15	4.1
336	Mouse 2	82	23.891	97.9002	0.15	4.1	336	Mouse 2	83	8.258	113.136	0.15	4.15
337	Mouse 2	83	23.483	97.8385	0.15	4.15	337	Mouse 2	84	8.422	113.148	0.15	4.2
338	Mouse 2	84	23.099	97.8	0.15	4.2	338	Mouse 2	85	8.16	112.648	0.15	4.25
339	Mouse 2	85	22.658	97.8462	0.15	4.25	339	Mouse 2	86	7.782	112.109	0.15	4.3
340	Mouse 2	86	23.199	97.4605	0.15	4.3	340	Mouse 2	87	7.418	111.871	0.15	4.35
341	Mouse 2	87	23.363	97.0169	0.15	4.35	341	Mouse 2	88	7.586	111.371	0.15	4.4
342	Mouse 2	88	24.388	96.3341	0.15	4.4	342	Mouse 2	89	7.379	111.363	0.15	4.45
343	Mouse 2	89	24.808	96.5193	0.15	4.45	343	Mouse 2	90	7.16	110.984	0.15	4.5
344	Mouse 2	90	25.581	96.662	0.15	4.5	344	Mouse 2	91	6.91	110.929	0.15	4.55
345	Mouse 2	91	25.605	96.5193	0.15	4.55	345	Mouse 2	92	6.953	110.933	0.15	4.6
346	Mouse 2	92	25.765	96.419	0.15	4.6	346	Mouse 2	93	7.313	111.249	0.15	4.65
347	Mouse 2	93	25.525	96.5154	0.15	4.65	347	Mouse 2	94	7.336	111.828	0.15	4.7
348	Mouse 2	94	25.817	96.4884	0.15	4.7	348	Mouse 2	95	7.325	112.218	0.15	4.75
349	Mouse 2	95	25.981	96.4344	0.15	4.75	349	Mouse 2	96	7.098	113.019	0.15	4.8
350	Mouse 2	96	26.278	95.7247	0.15	4.8	350	Mouse 2	97	6.922	112.48	0.15	4.85
351	Mouse 2	97	25.765	95.3775	0.15	4.85	351	Mouse 2	98	6.766	112.664	0.15	4.9
352	Mouse 2	98	25.437	95.7517	0.15	4.9	352	Mouse 2	99	6.477	112.582	0.15	4.95
353	Mouse 2	99	24.34	96.3418	0.15	4.95	353	Mouse 2	100	6.477	112.988	0.15	5
354	Mouse 2	100	23.843	96.3148	0.15	5	354	Mouse 2	101	6.485	113.472	0.15	5.05
355	Mouse 2	101	23.759	95.4122	0.15	5.05	355	Mouse 2	102	6.536	113.57	0.15	5.1
356	Mouse 2	102	23.663	94.2396	0.15	5.1	356	Mouse 2	103	6.782	113.398	0.15	5.15
357	Mouse 2	103	23.227	94.093	0.15	5.15	357	Mouse 2	104	6.977	113.253	0.15	5.2
358	Mouse 2	104	23.483	93.85	0.15	5.2	358	Mouse 2	105	7.164	112.57	0.15	5.25
359	Mouse 2	105	24.54	93.0515	0.15	5.25	359	Mouse 2	106	7.25	112.332	0.15	5.3
360	Mouse 2	106	24.648	92.8933	0.15	5.3	360	Mouse 2	107	7.379	112.218	0.15	5.35
361	Mouse 2	107	24.184	92.8933	0.15	5.35	361	Mouse 2	108	7.649	111.828	0.15	5.4
362	Mouse 2	108	24.172	92.334	0.15	5.4	362	Mouse 2	109	8.149	111.199	0.15	5.45
363	Mouse 2	109	24.216	92.1643	0.15	5.45	363	Mouse 2	110	8.075	111.269	0.15	5.5
364	Mouse 2	110	24.46	92.1874	0.15	5.5	364	Mouse 2	111	7.852	111.007	0.15	5.55
365	Mouse 2	111	24.256	92.4497	0.15	5.55	365	Mouse 2	112	7.727	110.859	0.15	5.6
366	Mouse 2	112	24.1	92.8046	0.15	5.6	366	Mouse 2	113	7.817	111.164	0.15	5.65
367	Mouse 2	113	24.66	92.8123	0.15	5.65	367	Mouse 2	114	7.891	111.214	0.15	5.7
368	Mouse 2	114	25.473	93.2289	0.15	5.7	368	Mouse 2	115	8.036	111.558	0.15	5.75
369	Mouse 2	115	25.605	93.3331	0.15	5.75	369	Mouse 2	116	8.278	111.859	0.15	5.8
370	Mouse 2	116	25.885	92.8663	0.15	5.8	370	Mouse 2	117	8.368	111.761	0.15	5.85
371	Mouse 2	117	25.653	91.8788	0.15	5.85	371	Mouse 2	118	8.274	111.824	0.15	5.9
372	Mouse 2	118	25.625	90.8527	0.15	5.9	372	Mouse 2	119	7.926	111.82	0.15	5.95
373	Mouse 2	119	25.113	90.0195	0.15	5.95	373	Mouse 2	120	7.996	111.543	0.15	6
374	Mouse 2	120	24.76	88.8044	0.15	6	374	Mouse 2	121	8.399	111.043	0.15	6.05
375	Mouse 2	121	24.244	87.6781	0.15	6.05	375	Mouse 2	122	8.52	110.753	0.15	6.1
376	Mouse 2	122	23.987	86.6906	0.15	6.1	376	Mouse 2	123	7.938	110.617	0.15	6.15
377	Mouse 2	123	23.195	86.328	0.15	6.15	377	Mouse 2	124	7.278	111.117	0.15	6.2
378	Mouse 2	124	23.751	85.8342	0.15	6.2	378	Mouse 2	125	6.719	111.195	0.15	6.25
379	Mouse 2	125	24.22	85.6414	0.15	6.25	379	Mouse 2	126	6.387	111.374	0.15	6.3
380	Mouse 2	126	24.372	85.6414	0.15	6.3	380	Mouse 2	127	6.082	111.492	0.15	6.35
381	Mouse 2	127	24.296	85.8381	0.15	6.35	381	Mouse 2	128	5.778	111.73	0.15	6.4
382	Mouse 2	128	24.808	85.8381	0.15	6.4	382	Mouse 2	129	5.325	111.722	0.15	6.45
383	Mouse 2	129	25.321	85.8381	0.15	6.45	383	Mouse 2	130	4.864	111.222	0.15	6.5
384	Mouse 2	130	25.849	85.8381	0.15	6.5	384	Mouse 2	131	4.821	110.976	0.15	6.55
385	Mouse 2	131	25.829	86.0965	0.15	6.55	385	Mouse 2	132	4.703	110.812	0.15	6.6
386	Mouse 2	132	25.725	85.7957	0.15	6.6	386	Mouse 2	133	4.5	110.386	0.15	6.65
387	Mouse 2	133	25.913	86.166	0.15	6.65	387	Mouse 2	134	4.215	109.761	0.15	6.7
388	Mouse 2	134	25.933	86.5633	0.15	6.7	388	Mouse 2	135	4.043	109.578	0.15	6.75
389	Mouse 2	135	25.925	86.5903	0.15	6.75	389	Mouse 2	136	3.875	109.585	0.15	6.8
390	Mouse 2	136	25.697	86.868	0.15	6.8	390	Mouse 2	137	3.848	109.566	0.15	6.85
391	Mouse 2	137	26.017	86.976	0.15	6.85	391	Mouse 2	138	3.664	109.566	0.15	6.9
392	Mouse 2	138	26.686	87.4698	0.15	6.9	392	Mouse 2	139	3.336	109.671	0.15	6.95
393	Mouse 2	139	27.062	88.951	0.15	6.95	393	Mouse 2	140	3.11	109.671	0.15	7
394	Mouse 2	140	26.966	90.6714	0.15	7	394	Mouse 2	141	2.676	109.746	0.15	7.05
395	Mouse 2	141	26.37	91.2809	0.15	7.05	395	Mouse 2	142	2.27	109.566	0.15	7.1
396	Mouse 2	142	26.25	91.0263	0.15	7.1	396	Mouse 2	143	1.801	109.714	0.15	7.15
397	Mouse 2	143	25.961	90.7486	0.15	7.15	397	Mouse 2	144	1.41	109.714	0.15	7.2
398	Mouse 2	144	26.278	92.4034	0.15	7.2	398	Mouse 2	145	1.442	108.859	0.15	7.25
399	Mouse 2	145	27.815	93.1363	0.15	7.25	399	Mouse 2	146	1.243	108.453	0.15	7.3
400	Mouse 2	146	28.091	95.4662	0.15	7.3	400	Mouse 2	147	1.258	108.308	0.15	7.35
401	Mouse 2	147	28.372	95.825	0.15	7.35	401	Mouse 2	148	1.289	108.335	0.15	7.4
402	Mouse 2	148	29.841	96.4537	0.15	7.4	402	Mouse 2	149	1.125	108.347	0.15	7.45
403	Mouse 2	149	29.329	98.7759	0.15	7.45	403	Mouse 2	150	1.254	108.148	0.15	7.5
404	Mouse 2	150	30.806	98.3516	0.15	7.5	404	Mouse 2	151	1.18	108.164	0.15	7.55
405	Mouse 2	151	34.542	99.0845	0.15	7.55	405	Mouse 2	152	1.309	107.933	0.15	7.6
406	Mouse 2	152	34.946	98.9032	0.15	7.6	406	Mouse 2	153	1.645	107.89	0.15	7.65
407	Mouse 2	153	35.487	98.1433	0.15	7.65	407	Mouse 2	154	1.946	108.058	0.15	7.7
408	Mouse 2	154	36.075	98.3014	0.15	7.7	408	Mouse 2	155	2.75	108.175	0.15	7.75
409	Mouse 2	155	37.565	98.907	0.15	7.75	409	Mouse 2	156	2.871	108.105	0.15	7.8
410	Mouse 2	156	39.014	101.391	0.15	7.8	410	Mouse 2	157	3.043	108.195	0.15	7.85
411	Mouse 2	157	40.552	102.128	0.15	7.85	411	Mouse 2	158	3.453	108.218	0.15	7.9
412	Mouse 2	158	39.819	102.683	0.15	7.9	412	Mouse 2	159	3.696	108.199	0.15	7.95
413	Mouse 2	159	39.002	103.177	0.15	7.95	413	Mouse 2	160	3.871	108.105	0.15	8
414	Mouse 2	160	40.768	102.911	0.15	8	414	Mouse 2	161	4.153	108.437	0.15	8.05
415	Mouse 2	161	42.293	103.412	0.15	8.05	415	Mouse 2	162	4.676	108.21	0.15	8.1
416	Mouse 2	162	43.831	104.246	0.15	8.1	416	Mouse 2	163	4.836	108.339	0.15	8.15
417	Mouse 2	163	44.768	103.825	0.15	8.15	417	Mouse 2	164	5.395	108.601	0.15	8.2
418	Mouse 2	164	44.816	103.439	0.15	8.2	418	Mouse 2	165	5.664	108.601	0.15	8.25
419	Mouse 2	165	45.06	102.298	0.15	8.25	419	Mouse 2	166	6.164	108.843	0.15	8.3
420	Mouse 2	166	44.58	103	0.15	8.3	420	Mouse 2	167	6.953	109.003	0.15	8.35
421	Mouse 2	167	43.927	102.757	0.15	8.35	421	Mouse 2	168	7.453	109.273	0.15	8.4
422	Mouse 2	168	43.498	102.082	0.15	8.4	422	Mouse 2	169	8.184	109.136	0.15	8.45
423	Mouse 2	169	42.818	102.973	0.15	8.45	423	Mouse 2	170	8.766	109.175	0.15	8.5
424	Mouse 2	170	41.144	104.311	0.15	8.5	424	Mouse 2	171	9.145	109.609	0.15	8.55
425	Mouse 2	171	39.27	104.203	0.15	8.55	425	Mouse 2	172	9.676	110.402	0.15	8.6
426	Mouse 2	172	37.064	104.408	0.15	8.6	426	Mouse 2	173	9.871	111.023	0.15	8.65
427	Mouse 2	173	35.515	103.972	0.15	8.65	427	Mouse 2	174	9.282	110.441	0.15	8.7
428	Mouse 2	174	35.579	102.869	0.15	8.7	428	Mouse 2	175	8.438	110.285	0.15	8.75
429	Mouse 2	175	35.415	102.197	0.15	8.75	429	Mouse 2	176	8.184	110.171	0.15	8.8
430	Mouse 2	176	36.412	101.866	0.15	8.8	430	Mouse 2	177	7.996	110.257	0.15	8.85
431	Mouse 2	177	37.565	101.41	0.15	8.85	431	Mouse 2	178	8.465	110.894	0.15	8.9
432	Mouse 2	178	39.783	101.013	0.15	8.9	432	Mouse 2	179	8.442	111.23	0.15	8.95
433	Mouse 2	179	41.665	101.164	0.15	8.95	433	Mouse 2	180	8.539	111.277	0.15	9
434	Mouse 2	180	42.822	101.013	0.15	9	434	Mouse 2	181	8.598	111.285	0.15	9.05
435	Mouse 2	181	43.106	100.828	0.15	9.05	435	Mouse 2	182	8.77	111.816	0.15	9.1
436	Mouse 2	182	42.369	100.67	0.15	9.1	436	Mouse 2	183	8.621	112.062	0.15	9.15
437	Mouse 2	183	41.645	100.593	0.15	9.15	437	Mouse 2	184	8.387	111.707	0.15	9.2
438	Mouse 2	184	40.996	100.716	0.15	9.2	438	Mouse 2	185	8.133	110.89	0.15	9.25
439	Mouse 2	185	40.027	101.468	0.15	9.25	439	Mouse 2	186	8.168	110.285	0.15	9.3
440	Mouse 2	186	39.25	102.116	0.15	9.3	440	Mouse 2	187	7.746	109.921	0.15	9.35
441	Mouse 2	187	38.87	101.218	0.15	9.35	441	Mouse 2	188	7.618	109.332	0.15	9.4
442	Mouse 2	188	37.973	100.62	0.15	9.4	442	Mouse 2	189	7.43	108.949	0.15	9.45
443	Mouse 2	189	37.092	100.512	0.15	9.45	443	Mouse 2	190	6.883	108.449	0.15	9.5
444	Mouse 2	190	36.375	98.9225	0.15	9.5	444	Mouse 2	191	6.848	107.878	0.15	9.55
445	Mouse 2	191	35.883	97.4836	0.15	9.55	445	Mouse 2	192	7.321	106.675	0.15	9.6
446	Mouse 2	192	36.275	98.0584	0.15	9.6	446	Mouse 2	193	7.821	105.222	0.15	9.65
447	Mouse 2	193	36.9	99.3622	0.15	9.65	447	Mouse 2	194	8.047	104.043	0.15	9.7
448	Mouse 2	194	38.273	97.881	0.15	9.7	448	Mouse 2	195	8.61	103.543	0.15	9.75
449	Mouse 2	195	38.197	95.3466	0.15	9.75	449	Mouse 2	196	8.235	102.707	0.15	9.8
450	Mouse 2	196	38.662	94.9185	0.15	9.8	450	Mouse 2	197	8.18	102.273	0.15	9.85
451	Mouse 2	197	39.591	93.5529	0.15	9.85	451	Mouse 2	198	7.86	102.234	0.15	9.9
452	Mouse 2	198	40.163	93.9348	0.15	9.9	452	Mouse 2	199	7.328	102.101	0.15	9.95
453	Mouse 2	199	40.576	94.5019	0.15	9.95	453	Mouse 2	200	6.868	101.972	0.15	10
454	Mouse 2	200	42.169	95.7555	0.15	10	454	Mouse 2	201	6.469	102.187	0.15	10.05
455	Mouse 2	201	43.863	98.0854	0.15	10.05	455	Mouse 2	202	6.27	102.539	0.15	10.1
456	Mouse 2	202	44.379	98.4904	0.15	10.1	456	Mouse 2	203	5.735	102.39	0.15	10.15
457	Mouse 2	203	44.043	98.691	0.15	10.15	457	Mouse 2	204	5.086	102.546	0.15	10.2
458	Mouse 2	204	44.243	99.015	0.15	10.2	458	Mouse 2	205	4.59	102.578	0.15	10.25
459	Mouse 2	205	44.335	99.3622	0.15	10.25	459	Mouse 2	206	4.02	103.078	0.15	10.3
460	Mouse 2	206	45.132	99.5859	0.15	10.3	460	Mouse 2	207	4.457	103.648	0.15	10.35
461	Mouse 2	207	45.564	99.2966	0.15	10.35	461	Mouse 2	208	5.282	104.273	0.15	10.4
462	Mouse 2	208	45.857	99.3738	0.15	10.4	462	Mouse 2	209	5.567	104.273	0.15	10.45
463	Mouse 2	209	46.313	99.0806	0.15	10.45	463	Mouse 2	210	5.328	104.039	0.15	10.5
464	Mouse 2	210	46.826	98.4981	0.15	10.5	464	Mouse 2	211	5.235	103.8	0.15	10.55
465	Mouse 2	211	47.026	98.2898	0.15	10.55	465	Mouse 2	212	5.317	103.566	0.15	10.6
466	Mouse 2	212	46.013	98.0931	0.15	10.6	466	Mouse 2	213	5.356	103.089	0.15	10.65
467	Mouse 2	213	45.14	97.6727	0.15	10.65	467	Mouse 2	214	5.578	101.632	0.15	10.7
468	Mouse 2	214	44.58	97.4836	0.15	10.7	468	Mouse 2	215	5.614	101.285	0.15	10.75
469	Mouse 2	215	44.696	97.4489	0.15	10.75	469	Mouse 2	216	5.317	100.968	0.15	10.8
470	Mouse 2	216	44.948	97.2869	0.15	10.8	470	Mouse 2	217	5.137	100.71	0.15	10.85
471	Mouse 2	217	45.144	97.0979	0.15	10.85	471	Mouse 2	218	5.098	100.457	0.15	10.9
472	Mouse 2	218	44.936	96.8202	0.15	10.9	472	Mouse 2	219	5.571	99.7495	0.15	10.95
473	Mouse 2	219	44.728	96.4576	0.15	10.95	473	Mouse 2	220	5.836	99.2534	0.15	11
474	Mouse 2	220	44.531	96.1567	0.15	11	474	Mouse 2	221	5.653	98.9761	0.15	11.05
475	Mouse 2	221	44.708	96.4036	0.15	11.05	475	Mouse 2	222	5.286	98.8159	0.15	11.1
476	Mouse 2	222	43.915	96.527	0.15	11.1	476	Mouse 2	223	5.051	98.8159	0.15	11.15
477	Mouse 2	223	43.35	96.8857	0.15	11.15	477	Mouse 2	224	4.746	98.8589	0.15	11.2
478	Mouse 2	224	42.762	96.5154	0.15	11.2	478	Mouse 2	225	4.094	99.1948	0.15	11.25
479	Mouse 2	225	42.465	96.8356	0.15	11.25	479	Mouse 2	226	3.871	99.23	0.15	11.3
480	Mouse 2	226	43.078	96.743	0.15	11.3	480	Mouse 2	227	3.895	99.3277	0.15	11.35
481	Mouse 2	227	43.987	96.6003	0.15	11.35	481	Mouse 2	228	3.649	99.7534	0.15	11.4
482	Mouse 2	228	44.66	96.7584	0.15	11.4	482	Mouse 2	229	3.36	100.269	0.15	11.45
483	Mouse 2	229	44.976	97.8964	0.15	11.45	483	Mouse 2	230	2.856	100.726	0.15	11.5
484	Mouse 2	230	44.431	98.6254	0.15	11.5	484	Mouse 2	231	2.223	101.183	0.15	11.55
485	Mouse 2	231	43.875	99.748	0.15	11.55	485	Mouse 2	232	1.735	101.851	0.15	11.6
486	Mouse 2	232	44.223	99.2658	0.15	11.6	486	Mouse 2	233	1.782	102.046	0.15	11.65
487	Mouse 2	233	44.543	99.2773	0.15	11.65	487	Mouse 2	234	2.266	102.046	0.15	11.7
488	Mouse 2	234	43.999	99.4779	0.15	11.7	488	Mouse 2	235	2.895	102.101	0.15	11.75
489	Mouse 2	235	44.271	99.5898	0.15	11.75	489	Mouse 2	236	3.067	102.156	0.15	11.8
490	Mouse 2	236	44.856	99.8637	0.15	11.8	490	Mouse 2	237	2.961	102.14	0.15	11.85
491	Mouse 2	237	45.128	100.072	0.15	11.85	491	Mouse 2	238	2.883	102.308	0.15	11.9
492	Mouse 2	238	45.641	99.5512	0.15	11.9	492	Mouse 2	239	2.645	102.324	0.15	11.95
493	Mouse 2	239	45.893	99.2928	0.15	11.95	493	Mouse 2	240	2.942	102.191	0.15	12
494	Mouse 2	240	45.725	98.799	0.15	12	494	Mouse 2	241	2.946	102.179	0.15	12.05
495	Mouse 2	241	45.657	98.826	0.15	12.05	495	Mouse 2	242	2.707	102.179	0.15	12.1
496	Mouse 2	242	45.236	99.0652	0.15	12.1	496	Mouse 2	243	2.239	102.343	0.15	12.15
497	Mouse 2	243	45.024	99.2812	0.15	12.15	497	Mouse 2	244	2.473	102.324	0.15	12.2
498	Mouse 2	244	45.248	99.5126	0.15	12.2	498	Mouse 2	245	2.465	102.32	0.15	12.25
499	Mouse 2	245	45.344	99.6438	0.15	12.25	499	Mouse 2	246	2.649	102.203	0.15	12.3
500	Mouse 2	246	45.713	99.5358	0.15	12.3	500	Mouse 2	247	2.899	101.98	0.15	12.35
501	Mouse 2	247	45.957	99.5165	0.15	12.35	501	Mouse 2	248	3.219	101.867	0.15	12.4
502	Mouse 2	248	45.905	99.5474	0.15	12.4	502	Mouse 2	249	3.469	101.859	0.15	12.45
503	Mouse 2	249	46.473	99.4316	0.15	12.45	503	Mouse 2	250	3.422	101.793	0.15	12.5
504	Mouse 2	250	47.05	99.4316	0.15	12.5	504	Mouse 2	251	2.672	102.046	0.15	12.55
505	Mouse 2	251	47.018	99.5435	0.15	12.55	505	Mouse 3	0	65.098	62.105	0.15	0
506	Mouse 2	252	47.554	99.0498	0.15	12.6	506	Mouse 3	1	63.766	62.91	0.15	0.05
507	Mouse 3	0	43.718	115.739	0.15	0	507	Mouse 3	2	62.036	64.367	0.15	0.1
508	Mouse 3	1	42.925	116.195	0.15	0.05	508	Mouse 3	3	63.2	64.535	0.15	0.15
509	Mouse 3	2	43.285	116.399	0.15	0.1	509	Mouse 3	4	64.036	64.285	0.15	0.2
510	Mouse 3	3	44.647	116.252	0.15	0.15	510	Mouse 3	5	64.481	64.941	0.15	0.25
511	Mouse 3	4	46.404	115.554	0.15	0.2	511	Mouse 3	6	64.176	65.8	0.15	0.3
512	Mouse 3	5	46.661	114.844	0.15	0.25	512	Mouse 3	7	64.746	65.273	0.15	0.35
513	Mouse 3	6	46.505	114.389	0.15	0.3	513	Mouse 3	8	64.274	65.425	0.15	0.4
514	Mouse 3	7	46.168	114.181	0.15	0.35	514	Mouse 3	9	63.864	65.718	0.15	0.45
515	Mouse 3	8	45.528	114.601	0.15	0.4	515	Mouse 3	10	63.762	65.804	0.15	0.5
516	Mouse 3	9	45.836	115.099	0.15	0.45	516	Mouse 3	11	64.231	65.484	0.15	0.55
517	Mouse 3	10	45.988	115.118	0.15	0.5	517	Mouse 3	12	65.875	65.277	0.15	0.6
518	Mouse 3	11	46.236	114.304	0.15	0.55	518	Mouse 3	13	67.278	65.144	0.15	0.65
519	Mouse 3	12	46.541	113.413	0.15	0.6	519	Mouse 3	14	68.168	64.476	0.15	0.7
520	Mouse 3	13	47.037	112.962	0.15	0.65	520	Mouse 3	15	68.5	64.214	0.15	0.75
521	Mouse 3	14	47.165	112.379	0.15	0.7	521	Mouse 3	16	69.098	64.882	0.15	0.8
522	Mouse 3	15	47.217	111.944	0.15	0.75	522	Mouse 3	17	70.336	65.183	0.15	0.85
523	Mouse 3	16	47.654	110.964	0.15	0.8	523	Mouse 3	18	70.821	65.152	0.15	0.9
524	Mouse 3	17	47.265	110.366	0.15	0.85	524	Mouse 3	19	71.477	64.968	0.15	0.95
525	Mouse 3	18	46.853	109.591	0.15	0.9	525	Mouse 3	20	72.036	65.378	0.15	1
526	Mouse 3	19	45.98	109.386	0.15	0.95	526	Mouse 3	21	72.27	65.496	0.15	1.05
527	Mouse 3	20	45.015	109.417	0.15	1	527	Mouse 3	22	71.969	65.8	0.15	1.1
528	Mouse 3	21	44.719	109.648	0.15	1.05	528	Mouse 3	23	71.715	66.398	0.15	1.15
529	Mouse 3	22	44.807	109.56	0.15	1.1	529	Mouse 3	24	71.215	66.574	0.15	1.2
530	Mouse 3	23	45.764	109.367	0.15	1.15	530	Mouse 3	25	70.426	66.734	0.15	1.25
531	Mouse 3	24	45.668	109.945	0.15	1.2	531	Mouse 3	26	69.188	66.972	0.15	1.3
532	Mouse 3	25	45.712	110.146	0.15	1.25	532	Mouse 3	27	67.875	67.179	0.15	1.35
533	Mouse 3	26	46.396	110.131	0.15	1.3	533	Mouse 3	28	67.2	67.437	0.15	1.4
534	Mouse 3	27	47.097	109.926	0.15	1.35	534	Mouse 3	29	66.477	67.574	0.15	1.45
535	Mouse 3	28	46.893	109.934	0.15	1.4	535	Mouse 3	30	66.282	67.769	0.15	1.5
536	Mouse 3	29	46.649	109.467	0.15	1.45	536	Mouse 3	31	66.754	68.585	0.15	1.55
537	Mouse 3	30	45.988	109.105	0.15	1.5	537	Mouse 3	32	67.383	69.054	0.15	1.6
538	Mouse 3	31	45.532	109.321	0.15	1.55	538	Mouse 3	33	68.129	70.3941	0.15	1.65
539	Mouse 3	32	44.699	109.621	0.15	1.6	539	Mouse 3	34	68.453	70.6831	0.15	1.7
540	Mouse 3	33	43.157	110.173	0.15	1.65	540	Mouse 3	35	68.66	70.8042	0.15	1.75
541	Mouse 3	34	42.036	110.968	0.15	1.7	541	Mouse 3	36	69.02	71.1675	0.15	1.8
542	Mouse 3	35	42.365	111.539	0.15	1.75	542	Mouse 3	37	69.2	71.1792	0.15	1.85
543	Mouse 3	36	42.805	111.693	0.15	1.8	543	Mouse 3	38	69.91	71.9488	0.15	1.9
544	Mouse 3	37	41.856	112.248	0.15	1.85	544	Mouse 3	39	70.207	72.3081	0.15	1.95
545	Mouse 3	38	40.879	112.055	0.15	1.9	545	Mouse 3	40	70.082	73.1284	0.15	2
546	Mouse 3	39	40.262	112.075	0.15	1.95	546	Mouse 3	41	70.414	72.7769	0.15	2.05
547	Mouse 3	40	41.195	112.028	0.15	2	547	Mouse 3	42	70.41	73.1206	0.15	2.1
548	Mouse 3	41	42.481	111.94	0.15	2.05	548	Mouse 3	43	70.325	73.1988	0.15	2.15
549	Mouse 3	42	43.502	111.188	0.15	2.1	549	Mouse 3	44	70.254	72.7183	0.15	2.2
550	Mouse 3	43	43.766	111.215	0.15	2.15	550	Mouse 3	45	69.938	72.1558	0.15	2.25
551	Mouse 3	44	44.006	111.218	0.15	2.2	551	Mouse 3	46	68.684	72.5464	0.15	2.3
552	Mouse 3	45	45.071	110.972	0.15	2.25	552	Mouse 3	47	66.235	72.9995	0.15	2.35
553	Mouse 3	46	46.641	110.1	0.15	2.3	553	Mouse 3	48	65.547	74.1206	0.15	2.4
554	Mouse 3	47	47.474	109.035	0.15	2.35	554	Mouse 3	49	65.235	75.3745	0.15	2.45
555	Mouse 3	48	47.001	108.333	0.15	2.4	555	Mouse 3	50	65.301	76.437	0.15	2.5
556	Mouse 3	49	47.029	108.052	0.15	2.45	556	Mouse 3	51	65.086	77.6909	0.15	2.55
557	Mouse 3	50	47.449	107.218	0.15	2.5	557	Mouse 3	52	63.801	79.1206	0.15	2.6
558	Mouse 3	51	47.193	107.207	0.15	2.55	558	Mouse 3	53	63.16	79.0425	0.15	2.65
559	Mouse 3	52	45.836	107.554	0.15	2.6	559	Mouse 3	54	62.567	79.2339	0.15	2.7
560	Mouse 3	53	44.951	108.333	0.15	2.65	560	Mouse 3	55	61.149	78.8823	0.15	2.75
561	Mouse 3	54	45.375	108.14	0.15	2.7	561	Mouse 3	56	61.332	78.6597	0.15	2.8
562	Mouse 3	55	46.24	107.647	0.15	2.75	562	Mouse 3	57	60.602	79.0152	0.15	2.85
563	Mouse 3	56	47.482	107.662	0.15	2.8	563	Mouse 3	58	58.25	78.3589	0.15	2.9
564	Mouse 3	57	47.746	108.106	0.15	2.85	564	Mouse 3	59	56.594	78.4253	0.15	2.95
565	Mouse 3	58	47.854	108.233	0.15	2.9	565	Mouse 3	60	55.11	79.5191	0.15	3
566	Mouse 3	59	47.029	108.179	0.15	2.95	566	Mouse 3	61	54.274	80.4566	0.15	3.05
567	Mouse 3	60	46.28	108.244	0.15	3	567	Mouse 3	62	54.137	81.5659	0.15	3.1
568	Mouse 3	61	45.508	108.626	0.15	3.05	568	Mouse 3	63	54.059	83.3862	0.15	3.15
569	Mouse 3	62	45.051	109.07	0.15	3.1	569	Mouse 3	64	54.629	84.6128	0.15	3.2
570	Mouse 3	63	44.038	109.07	0.15	3.15	570	Mouse 3	65	54.918	84.7652	0.15	3.25
571	Mouse 3	64	43.205	109.058	0.15	3.2	571	Mouse 3	66	55.25	83.5464	0.15	3.3
572	Mouse 3	65	42.453	109.07	0.15	3.25	572	Mouse 3	67	55.118	81.6167	0.15	3.35
573	Mouse 3	66	41.964	109.205	0.15	3.3	573	Mouse 3	68	54.696	79.8159	0.15	3.4
574	Mouse 3	67	41.804	109.043	0.15	3.35	574	Mouse 3	69	55.141	77.0112	0.15	3.45
575	Mouse 3	68	42.192	108.522	0.15	3.4	575	Mouse 3	70	56.567	73.2105	0.15	3.5
576	Mouse 3	69	42.144	108.611	0.15	3.45	576	Mouse 3	71	58.2	69.488	0.15	3.55
577	Mouse 3	70	42.749	108.51	0.15	3.5	577	Mouse 3	72	57.657	65.535	0.15	3.6
578	Mouse 3	71	43.47	108.163	0.15	3.55	578	Mouse 3	73	56.418	62.214	0.15	3.65
579	Mouse 3	72	44.655	107.515	0.15	3.6	579	Mouse 3	74	55.723	59.593	0.15	3.7
580	Mouse 3	73	44.675	107.484	0.15	3.65	580	Mouse 3	75	54.203	58.476	0.15	3.75
581	Mouse 3	74	44.675	107.484	0.15	3.7	581	Mouse 3	76	53.758	57.628	0.15	3.8
582	Mouse 3	75	44.671	107.484	0.15	3.75	582	Mouse 3	77	52.465	57.156	0.15	3.85
583	Mouse 3	76	44.667	107.45	0.15	3.8	583	Mouse 3	78	50.067	56.804	0.15	3.9
584	Mouse 3	77	44.827	107.118	0.15	3.85	584	Mouse 3	79	48.356	56.429	0.15	3.95
585	Mouse 3	78	45.131	106.983	0.15	3.9	585	Mouse 3	80	47.93	55.921	0.15	4
586	Mouse 3	79	45.135	106.547	0.15	3.95	586	Mouse 3	81	48.43	55.214	0.15	4.05
587	Mouse 3	80	44.955	106.998	0.15	4	587	Mouse 3	82	48.465	54.722	0.15	4.1
588	Mouse 3	81	44.346	107.029	0.15	4.05	588	Mouse 3	83	48.875	54.156	0.15	4.15
589	Mouse 3	82	44.491	106.995	0.15	4.1	589	Mouse 3	84	50.153	53.675	0.15	4.2
590	Mouse 3	83	44.463	106.983	0.15	4.15	590	Mouse 3	85	50.313	53.203	0.15	4.25
591	Mouse 3	84	44.082	106.528	0.15	4.2	591	Mouse 3	86	50.082	52.691	0.15	4.3
592	Mouse 3	85	43.886	106.501	0.15	4.25	592	Mouse 3	87	50.567	52.847	0.15	4.35
593	Mouse 3	86	44.222	106.096	0.15	4.3	593	Mouse 3	88	51.457	52.91	0.15	4.4
594	Mouse 3	87	44.587	105.428	0.15	4.35	594	Mouse 3	89	53.774	53.167	0.15	4.45
595	Mouse 3	88	45.387	104.672	0.15	4.4	595	Mouse 3	90	54.25	53.46	0.15	4.5
596	Mouse 3	89	45.407	104.657	0.15	4.45	596	Mouse 3	91	54.137	53.691	0.15	4.55
597	Mouse 3	90	46.384	105.058	0.15	4.5	597	Mouse 3	92	54.168	53.832	0.15	4.6
598	Mouse 3	91	46.42	104.68	0.15	4.55	598	Mouse 3	93	54.559	54.05	0.15	4.65
599	Mouse 3	92	46.957	104.588	0.15	4.6	599	Mouse 3	94	55.805	53.789	0.15	4.7
600	Mouse 3	93	46.529	104.584	0.15	4.65	600	Mouse 3	95	56.364	53.757	0.15	4.75
601	Mouse 3	94	46.677	104.553	0.15	4.7	601	Mouse 3	96	56.582	54.007	0.15	4.8
602	Mouse 3	95	46.905	104.746	0.15	4.75	602	Mouse 3	97	57.953	54.187	0.15	4.85
603	Mouse 3	96	47.409	104.348	0.15	4.8	603	Mouse 3	98	59.188	54.472	0.15	4.9
604	Mouse 3	97	47.145	104.464	0.15	4.85	604	Mouse 3	99	60.942	54.683	0.15	4.95
605	Mouse 3	98	46.757	104.996	0.15	4.9	605	Mouse 3	100	63.36	54.488	0.15	5
606	Mouse 3	99	45.936	105.764	0.15	4.95	606	Mouse 3	101	64.977	54.664	0.15	5.05
607	Mouse 3	100	45.211	105.756	0.15	5	607	Mouse 3	102	65.801	55.027	0.15	5.1
608	Mouse 3	101	44.819	104.703	0.15	5.05	608	Mouse 3	103	66.2	55.703	0.15	5.15
609	Mouse 3	102	44.567	104.132	0.15	5.1	609	Mouse 3	104	66.684	56.234	0.15	5.2
610	Mouse 3	103	43.966	103.859	0.15	5.15	610	Mouse 3	105	67.297	55.902	0.15	5.25
611	Mouse 3	104	44.354	103.372	0.15	5.2	611	Mouse 3	106	67.606	56.015	0.15	5.3
612	Mouse 3	105	45.379	102.748	0.15	5.25	612	Mouse 3	107	67.368	55.554	0.15	5.35
613	Mouse 3	106	45.564	102.539	0.15	5.3	613	Mouse 3	108	67.305	55.25	0.15	5.4
614	Mouse 3	107	45.287	102.524	0.15	5.35	614	Mouse 3	109	67.805	55.445	0.15	5.45
615	Mouse 3	108	45.047	102.007	0.15	5.4	615	Mouse 3	110	69.36	54.867	0.15	5.5
616	Mouse 3	109	45.307	101.779	0.15	5.45	616	Mouse 3	111	70.594	54.523	0.15	5.55
617	Mouse 3	110	45.219	101.706	0.15	5.5	617	Mouse 3	112	72.164	54.46	0.15	5.6
618	Mouse 3	111	44.855	101.856	0.15	5.55	618	Mouse 3	113	73.754	53.218	0.15	5.65
619	Mouse 3	112	44.591	102.103	0.15	5.6	619	Mouse 3	114	75.121	52.07	0.15	5.7
620	Mouse 3	113	45.155	102.13	0.15	5.65	620	Mouse 3	115	76.68	51.57	0.15	5.75
621	Mouse 3	114	45.848	102.574	0.15	5.7	621	Mouse 3	116	77.625	51.394	0.15	5.8
622	Mouse 3	115	46.12	102.593	0.15	5.75	622	Mouse 3	117	77.789	51.738	0.15	5.85
623	Mouse 3	116	46.396	102.069	0.15	5.8	623	Mouse 3	118	78.239	51.921	0.15	5.9
624	Mouse 3	117	46.176	101.124	0.15	5.85	624	Mouse 3	119	79.414	51.679	0.15	5.95
625	Mouse 3	118	45.92	100.086	0.15	5.9	625	Mouse 3	120	79.52	52.093	0.15	6
626	Mouse 3	119	45.428	99.0868	0.15	5.95	626	Mouse 3	121	79.528	52.093	0.15	6.05
627	Mouse 3	120	45.011	97.6904	0.15	6	627	Mouse 3	122	78.93	51.929	0.15	6.1
628	Mouse 3	121	44.495	96.6644	0.15	6.05	628	Mouse 3	123	77.555	51.113	0.15	6.15
629	Mouse 3	122	44.098	95.6576	0.15	6.1	629	Mouse 3	124	76.629	50.39	0.15	6.2
630	Mouse 3	123	43.61	95.2371	0.15	6.15	630	Mouse 3	125	77.496	49.656	0.15	6.25
631	Mouse 3	124	44.11	94.8167	0.15	6.2	631	Mouse 3	126	78.18	48.105	0.15	6.3
632	Mouse 3	125	44.655	94.6238	0.15	6.25	632	Mouse 3	127	78.352	46.667	0.15	6.35
633	Mouse 3	126	44.647	94.2612	0.15	6.3	633	Mouse 3	128	78.231	46.093	0.15	6.4
634	Mouse 3	127	44.663	94.6007	0.15	6.35	634	Mouse 3	129	78.063	45.539	0.15	6.45
635	Mouse 3	128	45.111	94.5891	0.15	6.4	635	Mouse 3	130	77.938	45.351	0.15	6.5
636	Mouse 3	129	45.696	94.5968	0.15	6.45	636	Mouse 3	131	77.828	45.289	0.15	6.55
637	Mouse 3	130	46.064	94.6161	0.15	6.5	637	Mouse 3	132	77.328	45.128	0.15	6.6
638	Mouse 3	131	46.14	95.7926	0.15	6.55	638	Mouse 3	133	77.024	44.558	0.15	6.65
639	Mouse 3	132	46.06	94.7665	0.15	6.6	639	Mouse 3	134	76.633	44	0.15	6.7
640	Mouse 3	133	45.956	94.0375	0.15	6.65	640	Mouse 3	135	75.887	43.156	0.15	6.75
641	Mouse 3	134	45.848	93.9912	0.15	6.7	641	Mouse 3	136	76.356	44.406	0.15	6.8
642	Mouse 3	135	45.964	93.968	0.15	6.75	642	Mouse 3	137	76.672	44.5	0.15	6.85
643	Mouse 3	136	45.792	94.1416	0.15	6.8	643	Mouse 3	138	76.793	44.359	0.15	6.9
644	Mouse 3	137	46.032	93.9873	0.15	6.85	644	Mouse 3	139	76.321	44.632	0.15	6.95
645	Mouse 3	138	46.893	92.2476	0.15	6.9	645	Mouse 3	140	75.098	46.148	0.15	7
646	Mouse 3	139	47.47	90.3768	0.15	6.95	646	Mouse 3	141	74.36	46.664	0.15	7.05
647	Mouse 3	140	47.317	90.1492	0.15	7	647	Mouse 3	142	73.16	47.023	0.15	7.1
648	Mouse 3	141	47.237	91.021	0.15	7.05	648	Mouse 3	143	72.86	47.335	0.15	7.15
649	Mouse 3	142	46.661	90.7201	0.15	7.1	649	Mouse 3	144	72.563	47.285	0.15	7.2
650	Mouse 3	143	44.947	84.3013	0.15	7.15	650	Mouse 3	145	72.496	47.308	0.15	7.25
651	Mouse 3	144	45.728	80.8455	0.15	7.2	651	Mouse 3	146	72.188	47.199	0.15	7.3
652	Mouse 3	145	49.151	78.1955	0.15	7.25	652	Mouse 3	147	72.145	47.832	0.15	7.35
653	Mouse 3	146	51.237	77.3005	0.15	7.3	653	Mouse 3	148	72.453	48.539	0.15	7.4
654	Mouse 3	147	50.288	75.4135	0.15	7.35	654	Mouse 3	149	73.34	47.875	0.15	7.45
655	Mouse 3	148	51.385	73.5315	0.15	7.4	655	Mouse 3	150	73.852	46.128	0.15	7.5
656	Mouse 3	149	52.258	68.5705	0.15	7.45	656	Mouse 3	151	73.989	44.91	0.15	7.55
657	Mouse 3	150	48.799	63.1855	0.15	7.5	657	Mouse 3	152	73.786	43.71	0.15	7.6
658	Mouse 3	151	48.723	63.0005	0.15	7.55	658	Mouse 3	153	73.286	41.937	0.15	7.65
659	Mouse 3	152	46.336	63.4485	0.15	7.6	659	Mouse 3	154	72.989	40.472	0.15	7.7
660	Mouse 3	153	51.922	58.3715	0.15	7.65	660	Mouse 3	155	73.243	39.187	0.15	7.75
661	Mouse 3	154	49.748	59.0815	0.15	7.7	661	Mouse 3	156	73.426	37.664	0.15	7.8
662	Mouse 3	155	46.849	59.4135	0.15	7.75	662	Mouse 3	157	73.489	37.3	0.15	7.85
663	Mouse 3	156	42.713	63.4245	0.15	7.8	663	Mouse 3	158	73.946	37.507	0.15	7.9
664	Mouse 3	157	38.249	65.1805	0.15	7.85	664	Mouse 3	159	74.543	37.218	0.15	7.95
665	Mouse 3	158	34.064	65.7435	0.15	7.9	665	Mouse 3	160	74.879	37.14	0.15	8
666	Mouse 3	159	30.833	68.7325	0.15	7.95	666	Mouse 3	161	75.059	36.996	0.15	8.05
667	Mouse 3	160	39.125	63.7565	0.15	8	667	Mouse 3	162	75.508	36.769	0.15	8.1
668	Mouse 3	161	37.063	66.9965	0.15	8.05	668	Mouse 3	163	76.235	36.566	0.15	8.15
669	Mouse 3	162	31.994	70.8735	0.15	8.1	669	Mouse 3	164	76.055	36.464	0.15	8.2
670	Mouse 3	163	32.907	68.9375	0.15	8.15	670	Mouse 3	165	76.512	36.386	0.15	8.25
671	Mouse 3	164	33.003	66.9505	0.15	8.2	671	Mouse 3	166	76.719	36.046	0.15	8.3
672	Mouse 3	165	34.961	66.8815	0.15	8.25	672	Mouse 3	167	77.09	35.777	0.15	8.35
673	Mouse 3	166	35.166	67.1935	0.15	8.3	673	Mouse 3	168	77.782	35.097	0.15	8.4
674	Mouse 3	167	36.583	66.9855	0.15	8.35	674	Mouse 3	169	77.938	34.648	0.15	8.45
675	Mouse 3	168	37.576	67.3675	0.15	8.4	675	Mouse 3	170	77.801	34.617	0.15	8.5
676	Mouse 3	169	38.821	67.3985	0.15	8.45	676	Mouse 3	171	78.192	35.011	0.15	8.55
677	Mouse 3	170	39.582	67.2475	0.15	8.5	677	Mouse 3	172	78.036	34.871	0.15	8.6
678	Mouse 3	171	38.945	67.1015	0.15	8.55	678	Mouse 3	173	77.809	34.57	0.15	8.65
679	Mouse 3	172	37.776	66.2875	0.15	8.6	679	Mouse 3	174	77.528	34.585	0.15	8.7
680	Mouse 3	173	36.763	65.6355	0.15	8.65	680	Mouse 3	175	77.321	34.777	0.15	8.75
681	Mouse 3	174	35.582	65.3115	0.15	8.7	681	Mouse 3	176	77.344	34.207	0.15	8.8
682	Mouse 3	175	33.188	65.4735	0.15	8.75	682	Mouse 3	177	77.45	34.339	0.15	8.85
683	Mouse 3	176	32.515	66.1985	0.15	8.8	683	Mouse 3	178	77.606	35.214	0.15	8.9
684	Mouse 3	177	38.549	61.3265	0.15	8.85	684	Mouse 3	179	77.235	35.992	0.15	8.95
685	Mouse 3	178	39.286	61.5075	0.15	8.9	685	Mouse 3	180	77.395	35.757	0.15	9
686	Mouse 3	179	40.451	61.4495	0.15	8.95	686	Mouse 3	181	77.817	35.683	0.15	9.05
687	Mouse 3	180	38.713	64.3045	0.15	9	687	Mouse 3	182	77.516	36.843	0.15	9.1
688	Mouse 3	181	43.674	60.3275	0.15	9.05	688	Mouse 3	183	77.106	37.406	0.15	9.15
689	Mouse 3	182	37.704	67.3245	0.15	9.1	689	Mouse 3	184	76.606	37.562	0.15	9.2
690	Mouse 3	183	39.53	70.4725	0.15	9.15	690	Mouse 3	185	76.039	37.695	0.15	9.25
691	Mouse 3	184	39.502	70.4375	0.15	9.2	691	Mouse 3	186	75.539	38	0.15	9.3
692	Mouse 3	185	38.761	70.4265	0.15	9.25	692	Mouse 3	187	75.766	37.66	0.15	9.35
693	Mouse 3	186	38.625	69.4735	0.15	9.3	693	Mouse 3	188	75.278	37.925	0.15	9.4
694	Mouse 3	187	38.633	69.3195	0.15	9.35	694	Mouse 3	189	75.723	38.031	0.15	9.45
695	Mouse 3	188	37.7	69.2925	0.15	9.4	695	Mouse 3	190	75.489	38.46	0.15	9.5
696	Mouse 3	189	36.571	69.2345	0.15	9.45	696	Mouse 3	191	74.813	38.585	0.15	9.55
697	Mouse 3	190	47.037	63.6215	0.15	9.5	697	Mouse 3	192	74.481	39.222	0.15	9.6
698	Mouse 3	191	45.071	63.4245	0.15	9.55	698	Mouse 3	193	73.848	39.824	0.15	9.65
699	Mouse 3	192	38.581	64.3125	0.15	9.6	699	Mouse 3	194	73.118	40.226	0.15	9.7
700	Mouse 3	193	37.448	64.7445	0.15	9.65	700	Mouse 3	195	73.231	39.464	0.15	9.75
701	Mouse 3	194	33.576	65.3725	0.15	9.7	701	Mouse 3	196	73.758	38.574	0.15	9.8
702	Mouse 3	195	31.286	67.3745	0.15	9.75	702	Mouse 3	197	74.168	38.023	0.15	9.85
703	Mouse 3	196	27.474	69.8435	0.15	9.8	703	Mouse 3	198	74.696	38.164	0.15	9.9
704	Mouse 3	197	27.45	70.1135	0.15	9.85	704	Mouse 3	199	75.434	38.023	0.15	9.95
705	Mouse 3	198	28.455	70.0675	0.15	9.9	705	Mouse 3	200	75.961	37.851	0.15	10
706	Mouse 3	199	28.459	73.2995	0.15	9.95	706	Mouse 3	201	76.286	38.351	0.15	10.05
707	Mouse 3	200	28.427	75.7995	0.15	10	707	Mouse 3	202	76.844	38.246	0.15	10.1
708	Mouse 3	201	28.447	81.5275	0.15	10.05	708	Mouse 3	203	76.731	37.796	0.15	10.15
709	Mouse 3	202	27.438	86.8974	0.15	10.1	709	Mouse 3	204	76.664	37.625	0.15	10.2
710	Mouse 3	203	26.121	85.1538	0.15	10.15	710	Mouse 3	205	76.496	37.886	0.15	10.25
711	Mouse 3	204	26.249	84.3746	0.15	10.2	711	Mouse 3	206	76.446	37.667	0.15	10.3
712	Mouse 3	205	27.418	87.125	0.15	10.25	712	Mouse 3	207	76.325	37.183	0.15	10.35
713	Mouse 3	206	27.67	87.6187	0.15	10.3	713	Mouse 3	208	76.297	36.71	0.15	10.4
714	Mouse 3	207	28.123	87.6689	0.15	10.35	714	Mouse 3	209	75.711	35.945	0.15	10.45
715	Mouse 3	208	28.235	88.0199	0.15	10.4	715	Mouse 3	210	73.989	34.273	0.15	10.5
716	Mouse 3	209	28.395	88.1125	0.15	10.45	716	Mouse 3	211	72.586	33.773	0.15	10.55
717	Mouse 3	210	27.726	86.8627	0.15	10.5	717	Mouse 3	212	71.793	33.66	0.15	10.6
718	Mouse 3	211	28.255	87.125	0.15	10.55	718	Mouse 3	213	71.172	33.539	0.15	10.65
719	Mouse 3	212	27.566	87.125	0.15	10.6	719	Mouse 3	214	70.801	33.386	0.15	10.7
720	Mouse 3	213	26.581	87.2446	0.15	10.65	720	Mouse 3	215	70.215	33.574	0.15	10.75
721	Mouse 3	214	25.784	86.7701	0.15	10.7	721	Mouse 3	216	69.684	33.296	0.15	10.8
722	Mouse 3	215	26.101	86.6351	0.15	10.75	722	Mouse 3	217	69.391	32.71	0.15	10.85
723	Mouse 3	216	26.349	86.6312	0.15	10.8	723	Mouse 3	218	69.442	32.257	0.15	10.9
724	Mouse 3	217	26.509	86.5425	0.15	10.85	724	Mouse 3	219	70.223	31.789	0.15	10.95
725	Mouse 3	218	26.817	86.6158	0.15	10.9	725	Mouse 3	220	71.383	31.296	0.15	11
726	Mouse 3	219	26.445	85.6437	0.15	10.95	726	Mouse 3	221	72.047	30.953	0.15	11.05
727	Mouse 3	220	26.109	86.1375	0.15	11	727	Mouse 3	222	72.645	30.07	0.15	11.1
728	Mouse 3	221	25.736	86.9398	0.15	11.05	728	Mouse 3	223	72.578	29.519	0.15	11.15
729	Mouse 3	222	25.432	87.125	0.15	11.1	729	Mouse 3	224	72.344	29.343	0.15	11.2
730	Mouse 3	223	24.283	88.6062	0.15	11.15	730	Mouse 3	225	71.731	29.414	0.15	11.25
731	Mouse 3	224	21.364	93.0345	0.15	11.2	731	Mouse 3	226	71.59	29.46	0.15	11.3
732	Mouse 3	225	18.673	96.0626	0.15	11.25	732	Mouse 3	227	71.446	29.824	0.15	11.35
733	Mouse 3	226	19.67	96.1822	0.15	11.3	733	Mouse 3	228	71.254	30.238	0.15	11.4
734	Mouse 3	227	20.715	96.1321	0.15	11.35	734	Mouse 3	229	70.996	31.16	0.15	11.45
735	Mouse 3	228	22.357	97.6133	0.15	11.4	735	Mouse 3	230	70.43	31.851	0.15	11.5
736	Mouse 3	229	25.348	98.7512	0.15	11.45	736	Mouse 3	231	69.883	31.984	0.15	11.55
737	Mouse 3	230	24.531	95.5457	0.15	11.5	737	Mouse 3	232	69.153	31.8	0.15	11.6
738	Mouse 3	231	22.101	97.3279	0.15	11.55	738	Mouse 3	233	68.926	32.214	0.15	11.65
739	Mouse 3	232	25.22	104.476	0.15	11.6	739	Mouse 3	234	69.25	32.808	0.15	11.7
740	Mouse 3	233	23.134	99.5883	0.15	11.65	740	Mouse 3	235	69.692	33.308	0.15	11.75
741	Mouse 3	234	24.415	102.906	0.15	11.7	741	Mouse 3	236	69.813	33.714	0.15	11.8
742	Mouse 3	235	35.065	106.705	0.15	11.75	742	Mouse 3	237	69.711	34.093	0.15	11.85
743	Mouse 3	236	43.001	111.438	0.15	11.8	743	Mouse 3	238	69.559	34.218	0.15	11.9
744	Mouse 3	237	42.004	117.61	0.15	11.85	744	Mouse 3	239	69.508	34.074	0.15	11.95
745	Mouse 3	238	41.976	123.539	0.15	11.9	745	Mouse 3	240	69.676	33.863	0.15	12
746	Mouse 3	239	43.602	123.288	0.15	11.95	746	Mouse 3	241	69.68	33.937	0.15	12.05
747	Mouse 3	240	47.638	120.442	0.15	12	747	Mouse 3	242	69.547	33.964	0.15	12.1
748	Mouse 3	241	50.256	110.536	0.15	12.05	748	Mouse 3	243	69.278	34.136	0.15	12.15
749	Mouse 3	242	50.793	114.416	0.15	12.1	749	Mouse 3	244	69.469	34.394	0.15	12.2
750	Mouse 3	243	61.355	104.348	0.15	12.15	750	Mouse 3	245	69.68	34.523	0.15	12.25
751	Mouse 3	244	61.383	104.634	0.15	12.2	751	Mouse 3	246	70.075	34.421	0.15	12.3
752	Mouse 3	245	61.155	104.495	0.15	12.25	752	Mouse 3	247	70.364	34.14	0.15	12.35
753	Mouse 3	246	61.499	104.129	0.15	12.3	753	Mouse 3	248	70.59	34.117	0.15	12.4
754	Mouse 3	247	61.635	103.955	0.15	12.35	754	Mouse 3	249	70.387	34.949	0.15	12.45
755	Mouse 3	248	61.567	103.993	0.15	12.4	755	Mouse 3	250	70.614	35.242	0.15	12.5
756	Mouse 3	249	61.928	103.774	0.15	12.45	756	Mouse 3	251	70.993	36.609	0.15	12.55
757	Mouse 3	250	62.672	103.724	0.15	12.5	757	Mouse 4	0	56.598	30.105	0.15	0
758	Mouse 3	251	62.768	103.681	0.15	12.55	758	Mouse 4	1	54.875	30.378	0.15	0.05
759	Mouse 3	252	63.157	102.99	0.15	12.6	759	Mouse 4	2	52.207	31.605	0.15	0.1
760	Mouse 4	0	64.819	94.498	0.15	0	760	Mouse 4	3	53.024	30.96	0.15	0.15
761	Mouse 4	1	64.663	94.5829	0.15	0.05	761	Mouse 4	4	53.953	30.656	0.15	0.2
762	Mouse 4	2	65.003	95.1615	0.15	0.1	762	Mouse 4	5	54.981	31.253	0.15	0.25
763	Mouse 4	3	66.725	95.4392	0.15	0.15	763	Mouse 4	6	54.758	32.46	0.15	0.3
764	Mouse 4	4	68.539	94.8915	0.15	0.2	764	Mouse 4	7	55.289	31.91	0.15	0.35
765	Mouse 4	100	64.695	87.979	0.15	5	765	Mouse 4	8	54.832	32.375	0.15	0.4
766	Mouse 4	140	67.514	78.5975	0.15	7	766	Mouse 4	9	54.215	32.48	0.15	0.45
767	Mouse 4	160	62.389	81.3135	0.15	8	767	Mouse 4	10	53.989	32.648	0.15	0.5
768	Mouse 4	177	60.851	84.029	0.15	8.85	768	Mouse 4	11	54.227	31.96	0.15	0.55
769	Mouse 4	196	63.67	78.3505	0.15	9.8	769	Mouse 4	12	53.989	32.402	0.15	0.6
770	Mouse 5	0	95.313	87.0917	0.15	0	770	Mouse 4	13	54.141	32.543	0.15	0.65
771	Mouse 5	1	95.529	87.2075	0.15	0.05	771	Mouse 4	14	55.047	31.683	0.15	0.7
772	Mouse 5	2	96.274	87.2036	0.15	0.1	772	Mouse 4	15	54.996	31.589	0.15	0.75
773	Mouse 5	3	97.011	86.5479	0.15	0.15	773	Mouse 4	16	54.989	31.679	0.15	0.8
774	Mouse 5	4	97.023	87.7244	0.15	0.2	774	Mouse 4	17	55.934	31.691	0.15	0.85
775	Mouse 5	5	95.858	89.7418	0.15	0.25	775	Mouse 4	18	56.094	31.605	0.15	0.9
776	Mouse 5	6	94.708	90.4207	0.15	0.3	776	Mouse 4	19	56.098	30.765	0.15	0.95
777	Mouse 5	7	93.916	90.7177	0.15	0.35	777	Mouse 4	20	56.223	30.726	0.15	1
778	Mouse 5	8	93.635	92.6117	0.15	0.4	778	Mouse 4	21	56.203	30.722	0.15	1.05
779	Mouse 5	9	92.907	94.525	0.15	0.45	779	Mouse 4	22	56.094	31.543	0.15	1.1
780	Mouse 5	10	92.514	96.5463	0.15	0.5	780	Mouse 4	23	55.989	31.687	0.15	1.15
781	Mouse 5	11	91.87	96.3804	0.15	0.55	781	Mouse 4	24	55.246	32.519	0.15	1.2
782	Mouse 5	12	92.538	96.4229	0.15	0.6	782	Mouse 4	25	55.004	32.699	0.15	1.25
783	Mouse 5	13	92.522	95.5974	0.15	0.65	783	Mouse 4	26	54.098	33.543	0.15	1.3
784	Mouse 5	14	92.75	94.633	0.15	0.7	784	Mouse 4	27	53.192	33.605	0.15	1.35
785	Mouse 5	15	92.755	93.6879	0.15	0.75	785	Mouse 4	28	53.11	33.621	0.15	1.4
786	Mouse 5	16	92.815	93.5568	0.15	0.8	786	Mouse 4	29	52.098	33.687	0.15	1.45
787	Mouse 5	17	91.605	91.5355	0.15	0.85	787	Mouse 4	30	52.012	34.589	0.15	1.5
788	Mouse 5	18	91.465	92.5731	0.15	0.9	788	Mouse 4	31	52.282	34.753	0.15	1.55
789	Mouse 5	19	90.769	92.6156	0.15	0.95	789	Mouse 4	32	53.082	35.589	0.15	1.6
790	Mouse 5	20	89.692	93.5105	0.15	1	790	Mouse 4	33	54.039	35.738	0.15	1.65
791	Mouse 5	21	88.831	93.5568	0.15	1.05	791	Mouse 4	34	54.91	36.675	0.15	1.7
792	Mouse 5	22	88.751	93.5105	0.15	1.1	792	Mouse 4	35	55.192	37.566	0.15	1.75
793	Mouse 5	23	89.591	93.3986	0.15	1.15	793	Mouse 4	36	56.098	36.742	0.15	1.8
794	Mouse 5	24	89.499	93.6031	0.15	1.2	794	Mouse 4	37	57.309	36.57	0.15	1.85
795	Mouse 5	25	89.675	93.6301	0.15	1.25	795	Mouse 4	38	58.098	36.691	0.15	1.9
796	Mouse 5	26	89.94	91.5586	0.15	1.3	796	Mouse 4	39	58.41	36.828	0.15	1.95
797	Mouse 5	27	91.529	89.7187	0.15	1.35	797	Mouse 4	40	58.352	37.531	0.15	2
798	Mouse 5	28	90.913	89.4872	0.15	1.4	798	Mouse 4	41	58.27	38.414	0.15	2.05
799	Mouse 5	29	90.58	88.6964	0.15	1.45	799	Mouse 4	42	58.075	39.402	0.15	2.1
800	Mouse 5	30	89.904	88.5614	0.15	1.5	800	Mouse 4	43	58.098	39.781	0.15	2.15
801	Mouse 5	31	89.651	88.492	0.15	1.55	801	Mouse 4	44	58.098	40.707	0.15	2.2
802	Mouse 5	32	88.803	88.492	0.15	1.6	802	Mouse 4	45	57.883	41.66	0.15	2.25
803	Mouse 5	33	86.953	88.6656	0.15	1.65	803	Mouse 4	46	56.996	42.707	0.15	2.3
804	Mouse 5	34	85.78	89.5451	0.15	1.7	804	Mouse 4	47	56.836	43.816	0.15	2.35
805	Mouse 5	35	86.448	89.7418	0.15	1.75	805	Mouse 4	48	57.157	45.585	0.15	2.4
806	Mouse 5	36	86.841	90.4053	0.15	1.8	806	Mouse 4	49	57.868	46.828	0.15	2.45
807	Mouse 5	37	85.8	90.4438	0.15	1.85	807	Mouse 4	50	57.985	48.5	0.15	2.5
808	Mouse 5	38	84.751	90.3937	0.15	1.9	808	Mouse 4	51	55.961	49.613	0.15	2.55
809	Mouse 5	39	84.226	90.4091	0.15	1.95	809	Mouse 4	52	51.918	53.636	0.15	2.6
810	Mouse 5	40	85.223	87.7282	0.15	2	810	Mouse 4	53	50.071	53.664	0.15	2.65
811	Mouse 5	41	86.432	88.4804	0.15	2.05	811	Mouse 4	54	49.114	52.785	0.15	2.7
812	Mouse 5	42	87.341	88.762	0.15	2.1	812	Mouse 4	55	48.782	52.621	0.15	2.75
813	Mouse 5	43	87.818	88.8122	0.15	2.15	813	Mouse 4	56	48.075	52.449	0.15	2.8
814	Mouse 5	44	88.338	89.3599	0.15	2.2	814	Mouse 4	57	48.102	52.539	0.15	2.85
815	Mouse 5	45	89.467	88.6579	0.15	2.25	815	Mouse 4	58	47.805	52.57	0.15	2.9
816	Mouse 5	46	90.941	88.3647	0.15	2.3	816	Mouse 4	59	47.387	52.906	0.15	2.95
817	Mouse 5	47	91.637	87.3348	0.15	2.35	817	Mouse 4	60	47.305	53.136	0.15	3
818	Mouse 5	48	90.945	86.598	0.15	2.4	818	Mouse 4	61	48.043	53.109	0.15	3.05
819	Mouse 5	49	90.664	86.3511	0.15	2.45	819	Mouse 4	62	48.243	53.304	0.15	3.1
820	Mouse 5	50	91.525	85.4986	0.15	2.5	820	Mouse 4	63	48.387	53.957	0.15	3.15
821	Mouse 5	51	91.713	84.8699	0.15	2.55	821	Mouse 4	64	44.305	60.386	0.15	3.2
822	Mouse 5	52	90.7	85.4678	0.15	2.6	822	Mouse 4	65	45.75	59.921	0.15	3.25
823	Mouse 5	53	89.92	85.5681	0.15	2.65	823	Mouse 4	66	46.653	59.14	0.15	3.3
824	Mouse 5	54	90.4	85.4601	0.15	2.7	824	Mouse 4	67	47.559	58.07	0.15	3.35
825	Mouse 5	55	90.901	84.8506	0.15	2.75	825	Mouse 4	68	47.926	57.023	0.15	3.4
826	Mouse 5	56	92.494	85.3829	0.15	2.8	826	Mouse 4	69	48.746	55.632	0.15	3.45
827	Mouse 5	57	92.586	85.4793	0.15	2.85	827	Mouse 4	70	49.715	52.996	0.15	3.5
828	Mouse 5	58	92.662	85.5334	0.15	2.9	828	Mouse 4	71	49.77	50.089	0.15	3.55
829	Mouse 5	59	91.922	85.6414	0.15	2.95	829	Mouse 4	72	48.27	47.625	0.15	3.6
830	Mouse 5	60	91.681	85.7262	0.15	3	830	Mouse 4	73	47.524	46.046	0.15	3.65
831	Mouse 5	61	90.676	86.571	0.15	3.05	831	Mouse 4	74	46.918	44.07	0.15	3.7
832	Mouse 5	62	89.884	86.5787	0.15	3.1	832	Mouse 4	75	46.571	42.207	0.15	3.75
833	Mouse 5	63	88.727	86.7022	0.15	3.15	833	Mouse 4	76	45.922	41.707	0.15	3.8
834	Mouse 5	64	87.694	86.8372	0.15	3.2	834	Mouse 4	77	44.731	41.289	0.15	3.85
835	Mouse 5	65	87.393	87.3618	0.15	3.25	835	Mouse 4	78	43.184	40.929	0.15	3.9
836	Mouse 5	66	86.6	87.3618	0.15	3.3	836	Mouse 4	79	42.121	40.781	0.15	3.95
837	Mouse 5	67	85.808	86.6867	0.15	3.35	837	Mouse 4	80	42.043	40.585	0.15	4
838	Mouse 5	68	86.416	86.5826	0.15	3.4	838	Mouse 4	81	42.012	39.707	0.15	4.05
839	Mouse 5	69	86.641	86.7099	0.15	3.45	839	Mouse 4	82	41.84	38.898	0.15	4.1
840	Mouse 5	70	87.581	86.598	0.15	3.5	840	Mouse 4	83	42.078	38.453	0.15	4.15
841	Mouse 5	71	87.83	86.598	0.15	3.55	841	Mouse 4	84	43.223	37.64	0.15	4.2
842	Mouse 5	72	88.875	86.3627	0.15	3.6	842	Mouse 4	85	43.871	36.835	0.15	4.25
843	Mouse 5	73	89.543	85.7879	0.15	3.65	843	Mouse 4	86	43.836	36.441	0.15	4.3
844	Mouse 5	74	89.595	85.6722	0.15	3.7	844	Mouse 4	87	43.934	36.558	0.15	4.35
845	Mouse 5	75	89.583	85.6568	0.15	3.75	845	Mouse 4	88	44.219	36.632	0.15	4.4
846	Mouse 5	76	89.511	85.6684	0.15	3.8	846	Mouse 4	89	44.981	36.519	0.15	4.45
847	Mouse 5	77	89.535	85.5681	0.15	3.85	847	Mouse 4	90	45.032	36.546	0.15	4.5
848	Mouse 5	78	89.728	85.3752	0.15	3.9	848	Mouse 4	91	45.016	35.793	0.15	4.55
849	Mouse 5	79	89.748	85.3675	0.15	3.95	849	Mouse 4	92	45.071	35.878	0.15	4.6
850	Mouse 5	80	89.507	84.812	0.15	4	850	Mouse 4	93	45.071	35.878	0.15	4.65
851	Mouse 5	81	88.787	85.3868	0.15	4.05	851	Mouse 4	94	45.063	35.808	0.15	4.7
852	Mouse 5	82	89.463	84.7889	0.15	4.1	852	Mouse 4	95	45.028	35.812	0.15	4.75
853	Mouse 5	83	89.487	84.8004	0.15	4.15	853	Mouse 4	96	44.981	35.804	0.15	4.8
854	Mouse 5	84	88.703	84.6616	0.15	4.2	854	Mouse 4	97	43.989	35.906	0.15	4.85
855	Mouse 5	85	87.842	84.4186	0.15	4.25	855	Mouse 4	98	43.942	35.835	0.15	4.9
856	Mouse 5	86	88.578	83.4812	0.15	4.3	856	Mouse 4	99	43.942	35.875	0.15	4.95
857	Mouse 5	87	89.543	83.5275	0.15	4.35	857	Mouse 4	100	43.149	35.835	0.15	5
858	Mouse 5	88	90.616	83.5661	0.15	4.4	858	Mouse 4	101	43.137	35.824	0.15	5.05
859	Mouse 5	89	91.541	83.6664	0.15	4.45	859	Mouse 4	102	43.157	35.945	0.15	5.1
860	Mouse 5	90	92.562	83.6818	0.15	4.5	860	Mouse 4	103	43.164	36.644	0.15	5.15
861	Mouse 5	91	92.534	82.7599	0.15	4.55	861	Mouse 4	104	43.2	36.64	0.15	5.2
862	Mouse 5	92	92.606	81.6605	0.15	4.6	862	Mouse 4	105	43.227	36.605	0.15	5.25
863	Mouse 5	93	91.653	82.5168	0.15	4.65	863	Mouse 4	106	43.875	36.64	0.15	5.3
864	Mouse 5	94	91.85	82.6056	0.15	4.7	864	Mouse 4	107	43.946	36.675	0.15	5.35
865	Mouse 5	95	92.494	82.6056	0.15	4.75	865	Mouse 4	108	43.942	36.773	0.15	5.4
866	Mouse 5	96	92.674	81.7875	0.15	4.8	866	Mouse 4	109	43.926	36.8	0.15	5.45
867	Mouse 5	97	92.738	82.6441	0.15	4.85	867	Mouse 4	110	43.203	36.761	0.15	5.5
868	Mouse 5	98	92.598	83.5738	0.15	4.9	868	Mouse 4	111	43.219	36.667	0.15	5.55
869	Mouse 5	99	91.725	83.7397	0.15	4.95	869	Mouse 4	112	43.246	36.589	0.15	5.6
870	Mouse 5	100	91.469	83.7821	0.15	5	870	Mouse 4	113	43.258	35.867	0.15	5.65
871	Mouse 5	101	90.552	83.5931	0.15	5.05	871	Mouse 4	114	43.192	35.828	0.15	5.7
872	Mouse 5	102	89.84	83.4928	0.15	5.1	872	Mouse 4	115	43.137	35.726	0.15	5.75
873	Mouse 5	103	89.527	83.5005	0.15	5.15	873	Mouse 4	116	42.938	35.738	0.15	5.8
874	Mouse 5	104	89.792	82.6673	0.15	5.2	874	Mouse 4	117	42.918	36.781	0.15	5.85
875	Mouse 5	105	90.745	81.7375	0.15	5.25	875	Mouse 4	118	43.875	36.769	0.15	5.9
876	Mouse 5	106	90.857	80.7545	0.15	5.3	876	Mouse 4	119	44.071	36.734	0.15	5.95
877	Mouse 5	107	91.509	80.7545	0.15	5.35	877	Mouse 4	120	45.071	36.726	0.15	6
878	Mouse 5	108	91.581	80.5805	0.15	5.4	878	Mouse 4	121	46.047	37.687	0.15	6.05
879	Mouse 5	109	91.673	79.7895	0.15	5.45	879	Mouse 4	122	47.071	38.644	0.15	6.1
880	Mouse 5	110	91.553	79.6465	0.15	5.5	880	Mouse 4	123	48.965	40.683	0.15	6.15
881	Mouse 5	111	90.7	79.7665	0.15	5.55	881	Mouse 4	124	48.137	41.707	0.15	6.2
882	Mouse 5	112	90.793	80.5345	0.15	5.6	882	Mouse 4	125	48.024	42.687	0.15	6.25
883	Mouse 5	113	91.609	79.6235	0.15	5.65	883	Mouse 4	126	47.993	42.695	0.15	6.3
884	Mouse 5	114	91.874	80.6535	0.15	5.7	884	Mouse 4	127	44.977	40.769	0.15	6.35
885	Mouse 5	115	91.866	80.6725	0.15	5.75	885	Mouse 4	128	44.16	40.707	0.15	6.4
886	Mouse 5	116	92.602	80.7385	0.15	5.8	886	Mouse 4	129	44.293	40.898	0.15	6.45
887	Mouse 5	117	92.662	80.6615	0.15	5.85	887	Mouse 4	130	46.66	42.921	0.15	6.5
888	Mouse 5	118	92.586	81.5135	0.15	5.9	888	Mouse 4	131	39.66	42.164	0.15	6.55
889	Mouse 5	119	91.786	79.8055	0.15	5.95	889	Mouse 4	132	42.832	40.664	0.15	6.6
890	Mouse 5	120	89.704	78.7945	0.15	6	890	Mouse 4	133	44.66	38.265	0.15	6.65
891	Mouse 5	121	87.381	79.6005	0.15	6.05	891	Mouse 4	134	46.828	40.07	0.15	6.7
892	Mouse 5	122	87.453	79.7045	0.15	6.1	892	Mouse 4	135	46.66	41.343	0.15	6.75
893	Mouse 5	123	86.316	80.5535	0.15	6.15	893	Mouse 4	136	46.657	42.117	0.15	6.8
894	Mouse 5	124	86.773	79.6085	0.15	6.2	894	Mouse 4	137	48.137	45.187	0.15	6.85
895	Mouse 5	125	87.449	78.8405	0.15	6.25	895	Mouse 4	138	48.66	47.41	0.15	6.9
896	Mouse 5	126	87.634	79.5355	0.15	6.3	896	Mouse 4	139	49.61	49.015	0.15	6.95
897	Mouse 5	127	87.417	79.6045	0.15	6.35	897	Mouse 4	140	51.5	51.101	0.15	7
898	Mouse 5	128	88.198	79.6545	0.15	6.4	898	Mouse 4	141	53.703	51.207	0.15	7.05
899	Mouse 5	129	88.342	79.7435	0.15	6.45	899	Mouse 4	142	54.903	51.429	0.15	7.1
900	Mouse 5	130	88.939	78.6745	0.15	6.5	900	Mouse 4	143	57.887	52.992	0.15	7.15
901	Mouse 5	131	88.811	78.5745	0.15	6.55	901	Mouse 4	144	60.766	57.207	0.15	7.2
902	Mouse 5	132	89.563	77.7415	0.15	6.6	902	Mouse 4	145	65.563	64.074	0.15	7.25
903	Mouse 5	133	89.559	77.6335	0.15	6.65	903	Mouse 4	146	65.7	67.207	0.15	7.3
904	Mouse 5	134	89.443	76.6615	0.15	6.7	904	Mouse 4	147	65.66	67.39	0.15	7.35
905	Mouse 5	135	89.908	74.7865	0.15	6.75	905	Mouse 4	148	65.5	68.207	0.15	7.4
906	Mouse 5	136	90.564	74.8215	0.15	6.8	906	Mouse 4	149	63.66	66.941	0.15	7.45
907	Mouse 5	137	91.725	73.7415	0.15	6.85	907	Mouse 4	150	65.825	69.312	0.15	7.5
908	Mouse 5	138	92.678	73.7605	0.15	6.9	908	Mouse 4	151	68.426	70.2066	0.15	7.55
909	Mouse 5	139	92.759	73.5905	0.15	6.95	909	Mouse 4	152	69.786	72.0738	0.15	7.6
910	Mouse 5	140	92.75	73.7215	0.15	7	910	Mouse 4	153	71.637	75.1714	0.15	7.65
911	Mouse 5	141	91.822	74.6095	0.15	7.05	911	Mouse 4	154	71.524	77.1362	0.15	7.7
912	Mouse 5	142	91.782	74.9135	0.15	7.1	912	Mouse 4	155	72.489	78.2066	0.15	7.75
913	Mouse 5	143	90.721	75.8935	0.15	7.15	913	Mouse 4	156	72.532	81.1245	0.15	7.8
914	Mouse 5	144	89.78	76.8155	0.15	7.2	914	Mouse 4	157	73.614	90.2066	0.15	7.85
915	Mouse 5	145	89.892	77.5985	0.15	7.25	915	Mouse 4	158	75.707	91.3277	0.15	7.9
916	Mouse 5	146	90.809	83.7011	0.15	7.3	916	Mouse 4	159	77.817	92.9097	0.15	7.95
917	Mouse 5	147	90.953	82.6596	0.15	7.35	917	Mouse 4	160	79.696	97.3667	0.15	8
918	Mouse 5	148	92.763	81.6605	0.15	7.4	918	Mouse 4	161	79.766	99.4995	0.15	8.05
919	Mouse 5	149	93.767	80.5915	0.15	7.45	919	Mouse 4	162	78.614	101.124	0.15	8.1
920	Mouse 5	150	92.839	79.8165	0.15	7.5	920	Mouse 4	163	78.028	102.832	0.15	8.15
921	Mouse 5	151	92.69	80.6725	0.15	7.55	921	Mouse 4	164	78.418	103.136	0.15	8.2
922	Mouse 5	152	92.959	80.7305	0.15	7.6	922	Mouse 4	165	78.52	103.218	0.15	8.25
923	Mouse 5	153	94.06	80.7155	0.15	7.65	923	Mouse 4	166	78.532	103.234	0.15	8.3
924	Mouse 5	154	95.645	80.8115	0.15	7.7	924	Mouse 4	167	78.887	103.152	0.15	8.35
925	Mouse 5	155	96.046	80.8195	0.15	7.75	925	Mouse 4	168	79.164	102.999	0.15	8.4
926	Mouse 5	156	96.698	81.5175	0.15	7.8	926	Mouse 4	169	79.153	102.941	0.15	8.45
927	Mouse 5	157	96.911	80.8775	0.15	7.85	927	Mouse 4	170	79.297	102.999	0.15	8.5
928	Mouse 5	158	96.774	81.6185	0.15	7.9	928	Mouse 4	171	79.039	103.144	0.15	8.55
929	Mouse 5	159	96.542	81.7335	0.15	7.95	929	Mouse 4	172	79.102	103.769	0.15	8.6
930	Mouse 5	160	96.863	81.7875	0.15	8	930	Mouse 4	173	78.598	103.82	0.15	8.65
931	Mouse 5	161	97.087	81.7685	0.15	8.05	931	Mouse 4	174	78.438	105.078	0.15	8.7
932	Mouse 5	162	96.931	81.7725	0.15	8.1	932	Mouse 4	175	78.106	106.999	0.15	8.75
933	Mouse 5	163	96.802	82.5709	0.15	8.15	933	Mouse 4	176	79.192	107.949	0.15	8.8
934	Mouse 5	164	96.602	82.5979	0.15	8.2	934	Mouse 4	177	81.477	111.999	0.15	8.85
935	Mouse 5	165	96.106	82.7676	0.15	8.25	935	Mouse 4	178	82.207	111.999	0.15	8.9
936	Mouse 5	166	96.006	83.5198	0.15	8.3	936	Mouse 4	179	82.387	111.999	0.15	8.95
937	Mouse 5	167	96.919	83.4041	0.15	8.35	937	Mouse 4	180	82.649	111.093	0.15	9
938	Mouse 5	168	97.419	83.08	0.15	8.4	938	Mouse 4	181	82.973	111.124	0.15	9.05
939	Mouse 5	169	97.819	82.7869	0.15	8.45	939	Mouse 4	182	83.094	111.765	0.15	9.1
940	Mouse 5	170	98.316	82.8023	0.15	8.5	940	Mouse 4	183	83.184	111.999	0.15	9.15
941	Mouse 5	171	98.164	82.6827	0.15	8.55	941	Mouse 4	184	83.082	112.859	0.15	9.2
942	Mouse 5	172	97.339	82.0385	0.15	8.6	942	Mouse 4	185	83.024	112.746	0.15	9.25
943	Mouse 5	173	96.386	81.4635	0.15	8.65	943	Mouse 4	186	82.524	111.999	0.15	9.3
944	Mouse 5	174	95.621	81.0515	0.15	8.7	944	Mouse 4	187	82.328	111.23	0.15	9.35
945	Mouse 5	175	95.217	80.8815	0.15	8.75	945	Mouse 4	188	82.371	111.093	0.15	9.4
946	Mouse 5	176	95.757	80.4065	0.15	8.8	946	Mouse 4	189	82.231	110.914	0.15	9.45
947	Mouse 5	177	96.278	80.6965	0.15	8.85	947	Mouse 4	190	81.532	110.05	0.15	9.5
948	Mouse 5	178	97.751	80.2335	0.15	8.9	948	Mouse 4	191	81.567	109.894	0.15	9.55
949	Mouse 5	179	99.025	80.0905	0.15	8.95	949	Mouse 4	192	81.489	108.999	0.15	9.6
950	Mouse 5	180	100.27	79.3345	0.15	9	950	Mouse 4	193	81.371	108.043	0.15	9.65
951	Mouse 5	181	100.262	79.2415	0.15	9.05	951	Mouse 4	194	82.075	108.91	0.15	9.7
952	Mouse 5	182	99.593	79.2265	0.15	9.1	952	Mouse 4	195	82.106	107.999	0.15	9.75
953	Mouse 5	183	98.78	78.9025	0.15	9.15	953	Mouse 4	196	82.2	106.925	0.15	9.8
954	Mouse 5	184	98.264	79.0525	0.15	9.2	954	Mouse 4	197	86.02	112.168	0.15	9.85
955	Mouse 5	185	97.351	79.0495	0.15	9.25	955	Mouse 4	198	86.164	112.195	0.15	9.9
956	Mouse 5	186	96.818	78.9485	0.15	9.3	956	Mouse 4	199	86.352	112.23	0.15	9.95
957	Mouse 5	187	96.418	78.3975	0.15	9.35	957	Mouse 4	200	86.239	112.82	0.15	10
958	Mouse 5	188	95.713	78.1815	0.15	9.4	958	Mouse 4	201	85.5	112.999	0.15	10.05
959	Mouse 5	189	94.612	78.1385	0.15	9.45	959	Mouse 4	202	86.157	113.925	0.15	10.1
960	Mouse 5	190	93.107	78.0075	0.15	9.5	960	Mouse 4	203	86.387	114.121	0.15	10.15
961	Mouse 5	191	91.225	78.2005	0.15	9.55	961	Mouse 4	204	86.387	115.058	0.15	10.2
962	Mouse 5	192	89.603	78.3005	0.15	9.6	962	Mouse 4	205	86.082	114.999	0.15	10.25
963	Mouse 5	193	89.495	78.4085	0.15	9.65	963	Mouse 4	206	86.059	114.992	0.15	10.3
964	Mouse 5	194	89.643	78.2465	0.15	9.7	964	Mouse 4	207	86.305	114.874	0.15	10.35
965	Mouse 5	195	89.343	78.2925	0.15	9.75	965	Mouse 4	208	86.043	113.999	0.15	10.4
966	Mouse 5	196	88.971	78.2585	0.15	9.8	966	Mouse 4	209	85.184	113.14	0.15	10.45
967	Mouse 5	197	89.115	78.2465	0.15	9.85	967	Mouse 4	210	85.106	113.824	0.15	10.5
968	Mouse 5	198	89.487	78.2195	0.15	9.9	968	Mouse 4	211	85.106	113.812	0.15	10.55
969	Mouse 5	199	90.152	78.2115	0.15	9.95	969	Mouse 4	212	84.118	113.031	0.15	10.6
970	Mouse 5	200	90.504	78.1005	0.15	10	970	Mouse 4	213	84.243	113.031	0.15	10.65
971	Mouse 5	201	90.476	78.1775	0.15	10.05	971	Mouse 4	214	85.047	112.999	0.15	10.7
972	Mouse 5	202	90.368	78.1035	0.15	10.1	972	Mouse 4	215	84.528	112.882	0.15	10.75
973	Mouse 5	203	90.588	78.0885	0.15	10.15	973	Mouse 4	216	84.383	112.07	0.15	10.8
974	Mouse 5	204	90.536	78.1005	0.15	10.2	974	Mouse 4	217	84.039	111.859	0.15	10.85
975	Mouse 5	205	90.152	78.2155	0.15	10.25	975	Mouse 4	218	83.395	111.937	0.15	10.9
976	Mouse 5	206	90.448	78.2195	0.15	10.3	976	Mouse 4	219	83.141	110.097	0.15	10.95
977	Mouse 5	207	90.548	78.2545	0.15	10.35	977	Mouse 4	220	83.383	109.999	0.15	11
978	Mouse 5	208	90.496	78.2775	0.15	10.4	978	Mouse 4	221	83.219	109.999	0.15	11.05
979	Mouse 5	209	91.505	78.1305	0.15	10.45	979	Mouse 4	222	83.282	109.999	0.15	11.1
980	Mouse 5	210	92.306	77.1435	0.15	10.5	980	Mouse 4	223	83.118	110.015	0.15	11.15
981	Mouse 5	211	91.637	77.1015	0.15	10.55	981	Mouse 4	224	82.973	109.999	0.15	11.2
982	Mouse 5	212	90.524	77.1015	0.15	10.6	982	Mouse 4	225	82.375	110.816	0.15	11.25
983	Mouse 5	213	89.419	77.0205	0.15	10.65	983	Mouse 4	226	82.344	110.816	0.15	11.3
984	Mouse 5	214	89.087	76.9235	0.15	10.7	984	Mouse 4	227	82.309	110.839	0.15	11.35
985	Mouse 5	215	89.135	76.9395	0.15	10.75	985	Mouse 4	228	82.145	110.999	0.15	11.4
986	Mouse 5	216	89.419	76.9965	0.15	10.8	986	Mouse 4	229	81.985	111.175	0.15	11.45
987	Mouse 5	217	90.212	77.0005	0.15	10.85	987	Mouse 4	230	81.489	111.999	0.15	11.5
988	Mouse 5	218	90.396	77.0045	0.15	10.9	988	Mouse 4	231	81.266	112.195	0.15	11.55
989	Mouse 5	219	90.208	77.1245	0.15	10.95	989	Mouse 4	232	81.075	113.031	0.15	11.6
990	Mouse 5	220	89.311	77.1015	0.15	11	990	Mouse 4	233	81.039	113.132	0.15	11.65
991	Mouse 5	221	88.663	76.9465	0.15	11.05	991	Mouse 4	234	81.196	113.023	0.15	11.7
992	Mouse 5	222	88.094	76.9545	0.15	11.1	992	Mouse 4	235	81.407	112.949	0.15	11.75
993	Mouse 5	223	87.577	76.9235	0.15	11.15	993	Mouse 4	236	81.508	112.98	0.15	11.8
994	Mouse 5	224	87.437	76.2445	0.15	11.2	994	Mouse 4	237	81.504	112.941	0.15	11.85
995	Mouse 5	225	88.206	76.1015	0.15	11.25	995	Mouse 4	238	81.539	112.91	0.15	11.9
996	Mouse 5	226	89.071	76.1325	0.15	11.3	996	Mouse 4	239	81.504	112.871	0.15	11.95
997	Mouse 5	227	89.692	75.3035	0.15	11.35	997	Mouse 4	240	82.067	112.039	0.15	12
998	Mouse 5	228	90.436	75.2035	0.15	11.4	998	Mouse 4	241	82.075	112.16	0.15	12.05
999	Mouse 5	229	90.6	75.1535	0.15	11.45	999	Mouse 4	242	82.004	112.871	0.15	12.1
1000	Mouse 5	230	90.733	75.2375	0.15	11.5	1000	Mouse 4	243	81.489	112.968	0.15	12.15
1001	Mouse 5	231	91.085	75.9595	0.15	11.55	1001	Mouse 4	244	81.965	112.867	0.15	12.2
1002	Mouse 5	232	91.589	75.9635	0.15	11.6	1002	Mouse 4	245	81.965	112.878	0.15	12.25
1003	Mouse 5	233	91.589	75.9665	0.15	11.65	1003	Mouse 4	246	82.102	112.164	0.15	12.3
1004	Mouse 5	234	91.121	76.1715	0.15	11.7	1004	Mouse 4	247	82.16	112.164	0.15	12.35
1005	Mouse 5	235	90.717	76.2635	0.15	11.75	1005	Mouse 4	248	82.223	112.999	0.15	12.4
1006	Mouse 5	236	90.684	76.2715	0.15	11.8	1006	Mouse 4	249	82.188	112.999	0.15	12.45
1007	Mouse 5	237	90.348	76.1755	0.15	11.85	1007	Mouse 4	250	82.215	112.999	0.15	12.5
1008	Mouse 5	238	90.192	76.1865	0.15	11.9	1008	Mouse 4	251	82.082	113.043	0.15	12.55
1009	Mouse 5	239	90.404	76.1825	0.15	11.95	1009	Mouse 5	0	43.598	55.605	0.15	0
1010	Mouse 5	240	90.352	76.0745	0.15	12	1010	Mouse 5	1	42.336	56.367	0.15	0.05
1011	Mouse 5	241	90.232	76.0635	0.15	12.05	1011	Mouse 5	2	40.184	57.589	0.15	0.1
1012	Mouse 5	242	89.539	76.0405	0.15	12.1	1012	Mouse 5	3	40.84	57.648	0.15	0.15
1013	Mouse 5	243	89.387	76.1405	0.15	12.15	1013	Mouse 5	4	41.243	57.328	0.15	0.2
1014	Mouse 5	244	89.391	76.1445	0.15	12.2	1014	Mouse 5	5	41.243	58.183	0.15	0.25
1015	Mouse 5	245	89.523	76.2605	0.15	12.25	1015	Mouse 5	6	40.996	59.828	0.15	0.3
1016	Mouse 5	246	90.144	76.2405	0.15	12.3	1016	Mouse 5	7	41.25	59.105	0.15	0.35
1017	Mouse 5	247	90.484	76.1945	0.15	12.35	1017	Mouse 5	8	41.063	59.367	0.15	0.4
1018	Mouse 5	248	90.436	76.2715	0.15	12.4	1018	Mouse 5	9	40.141	60.027	0.15	0.45
1019	Mouse 5	249	91.181	76.9425	0.15	12.45	1019	Mouse 5	10	40.039	60.144	0.15	0.5
1020	Mouse 5	250	91.489	76.2605	0.15	12.5	1020	Mouse 5	11	40.008	59.886	0.15	0.55
1021	Mouse 5	251	91.265	77.0165	0.15	12.55	1021	Mouse 5	12	40.098	59.14	0.15	0.6
1022	Mouse 5	252	91.473	75.9665	0.15	12.6	1022	Mouse 5	13	40.098	59.14	0.15	0.65
							1023	Mouse 5	14	40.215	58.296	0.15	0.7
							1024	Mouse 5	15	40.211	58.148	0.15	0.75
							1025	Mouse 5	16	40.977	58.121	0.15	0.8
							1026	Mouse 5	17	42.02	58.32	0.15	0.85
							1027	Mouse 5	18	42.094	58.304	0.15	0.9
							1028	Mouse 5	19	42.164	58.046	0.15	0.95
							1029	Mouse 5	20	42.95	57.937	0.15	1
							1030	Mouse 5	21	42.977	57.933	0.15	1.05
							1031	Mouse 5	22	42.946	58.199	0.15	1.1
							1032	Mouse 5	23	42.168	58.945	0.15	1.15
							1033	Mouse 5	24	42.024	59.125	0.15	1.2
							1034	Mouse 5	25	41.172	59.328	0.15	1.25
							1035	Mouse 5	26	40.938	60.058	0.15	1.3
							1036	Mouse 5	27	40.098	60.152	0.15	1.35
							1037	Mouse 5	28	40.172	60.289	0.15	1.4
							1038	Mouse 5	29	30.832	61.261	0.15	1.45
							1039	Mouse 5	30	31.254	62.007	0.15	1.5
							1040	Mouse 5	31	31.313	62.765	0.15	1.55
							1041	Mouse 5	32	31.598	63.05	0.15	1.6
							1042	Mouse 5	33	32.289	63.976	0.15	1.65
							1043	Mouse 5	34	32.434	65.687	0.15	1.7
							1044	Mouse 5	35	33.102	66.644	0.15	1.75
							1045	Mouse 5	36	33.266	65.804	0.15	1.8
							1046	Mouse 5	37	33.629	67.312	0.15	1.85
							1047	Mouse 5	38	34.293	69.921	0.15	1.9
							1048	Mouse 5	39	35.129	70.8706	0.15	1.95
							1049	Mouse 5	40	35.426	71.5347	0.15	2
							1050	Mouse 5	41	35.575	71.4175	0.15	2.05
							1051	Mouse 5	42	36.508	71.5503	0.15	2.1
							1052	Mouse 5	43	35.563	72.2417	0.15	2.15
							1053	Mouse 5	44	35.278	73.1831	0.15	2.2
							1054	Mouse 5	45	34.891	74.5777	0.15	2.25
							1055	Mouse 5	46	34.071	75.8316	0.15	2.3
							1056	Mouse 5	47	35.024	77.6909	0.15	2.35
							1057	Mouse 5	48	35.063	79.6167	0.15	2.4
							1058	Mouse 5	49	32.262	78.4409	0.15	2.45
							1059	Mouse 5	50	32.063	79.5777	0.15	2.5
							1060	Mouse 5	51	31.289	80.8784	0.15	2.55
							1061	Mouse 5	52	31.262	82.0894	0.15	2.6
							1062	Mouse 5	53	31.094	82.9605	0.15	2.65
							1063	Mouse 5	54	30.246	82.7964	0.15	2.7
							1064	Mouse 5	55	29.063	82.3511	0.15	2.75
							1065	Mouse 5	56	28.332	82.3316	0.15	2.8
							1066	Mouse 5	57	28.262	82.6011	0.15	2.85
							1067	Mouse 5	58	28.137	83.3003	0.15	2.9
							1068	Mouse 5	59	27.09	84.0112	0.15	2.95
							1069	Mouse 5	60	25.102	84.7886	0.15	3
							1070	Mouse 5	61	25.063	84.9488	0.15	3.05
							1071	Mouse 5	62	24.684	84.8355	0.15	3.1
							1072	Mouse 5	63	24.403	85.3081	0.15	3.15
							1073	Mouse 5	64	24.668	85.605	0.15	3.2
							1074	Mouse 5	65	25.383	85.4488	0.15	3.25
							1075	Mouse 5	66	25.7	84.7144	0.15	3.3
							1076	Mouse 5	67	26.512	83.7847	0.15	3.35
							1077	Mouse 5	68	27.563	82.5816	0.15	3.4
							1078	Mouse 5	69	28.446	80.8511	0.15	3.45
							1079	Mouse 5	70	28.875	78.5738	0.15	3.5
							1080	Mouse 5	71	29.633	76.1714	0.15	3.55
							1081	Mouse 5	72	30.239	73.1675	0.15	3.6
							1082	Mouse 5	73	30.399	70.1909	0.15	3.65
							1083	Mouse 5	74	29.77	68.316	0.15	3.7
							1084	Mouse 5	75	29.176	66.816	0.15	3.75
							1085	Mouse 5	76	28.621	66.05	0.15	3.8
							1086	Mouse 5	77	27.407	65.859	0.15	3.85
							1087	Mouse 5	78	26.317	65.664	0.15	3.9
							1088	Mouse 5	79	25.317	65.187	0.15	3.95
							1089	Mouse 5	80	25.133	64.57	0.15	4
							1090	Mouse 5	81	25.176	63.039	0.15	4.05
							1091	Mouse 5	82	25.27	62.64	0.15	4.1
							1092	Mouse 5	83	25.442	61.816	0.15	4.15
							1093	Mouse 5	84	25.504	62.003	0.15	4.2
							1094	Mouse 5	85	25.231	61.863	0.15	4.25
							1095	Mouse 5	86	24.215	61.867	0.15	4.3
							1096	Mouse 5	87	23.27	63.578	0.15	4.35
							1097	Mouse 5	88	23.129	64.617	0.15	4.4
							1098	Mouse 5	89	22.246	64.539	0.15	4.45
							1099	Mouse 5	90	21.368	64.105	0.15	4.5
							1100	Mouse 5	91	21.348	63.109	0.15	4.55
							1101	Mouse 5	92	20.485	63.386	0.15	4.6
							1102	Mouse 5	93	18.118	67.761	0.15	4.65
							1103	Mouse 5	94	16.297	69.261	0.15	4.7
							1104	Mouse 5	95	16.629	72.2612	0.15	4.75
							1105	Mouse 5	96	18.473	73.4956	0.15	4.8
							1106	Mouse 5	97	18.871	77.1831	0.15	4.85
							1107	Mouse 5	98	17.66	77.2964	0.15	4.9
							1108	Mouse 5	99	16.793	82.1323	0.15	4.95
							1109	Mouse 5	100	16.903	89.23	0.15	5
							1110	Mouse 5	101	13.746	97.2612	0.15	5.05
							1111	Mouse 5	102	14.426	96.2847	0.15	5.1
							1112	Mouse 5	103	14.52	96.2612	0.15	5.15
							1113	Mouse 5	104	14.52	96.2612	0.15	5.2
							1114	Mouse 5	105	14.618	96.105	0.15	5.25
							1115	Mouse 5	106	14.649	96.23	0.15	5.3
							1116	Mouse 5	107	14.59	96.2612	0.15	5.35
							1117	Mouse 5	108	14.504	97.2612	0.15	5.4
							1118	Mouse 5	109	14.774	96.2612	0.15	5.45
							1119	Mouse 5	110	14.789	96.187	0.15	5.5
							1120	Mouse 5	111	10.739	102.285	0.15	5.55
							1121	Mouse 5	112	11.582	103.152	0.15	5.6
							1122	Mouse 5	113	11.618	103.183	0.15	5.65
							1123	Mouse 5	114	11.633	103.085	0.15	5.7
							1124	Mouse 5	115	11.668	102.32	0.15	5.75
							1125	Mouse 5	116	11.723	102.281	0.15	5.8
							1126	Mouse 5	117	12.618	102.332	0.15	5.85
							1127	Mouse 5	118	12.618	103.136	0.15	5.9
							1128	Mouse 5	119	12.657	103.191	0.15	5.95
							1129	Mouse 5	120	23.086	107.249	0.15	6
							1130	Mouse 5	121	24.758	111.222	0.15	6.05
							1131	Mouse 5	122	24.606	108.195	0.15	6.1
							1132	Mouse 5	123	23.782	107.222	0.15	6.15
							1133	Mouse 5	124	22.817	105.374	0.15	6.2
							1134	Mouse 5	125	21.895	105.261	0.15	6.25
							1135	Mouse 5	126	21.477	105.238	0.15	6.3
							1136	Mouse 5	127	21.223	105.191	0.15	6.35
							1137	Mouse 5	128	20.383	104.363	0.15	6.4
							1138	Mouse 5	129	11.524	113.207	0.15	6.45
							1139	Mouse 5	130	8.567	107.265	0.15	6.5
							1140	Mouse 5	131	8.559	107.261	0.15	6.55
							1141	Mouse 5	132	8.735	104.242	0.15	6.6
							1142	Mouse 5	133	8.715	104.218	0.15	6.65
							1143	Mouse 5	134	8.719	103.261	0.15	6.7
							1144	Mouse 5	135	8.77	103.156	0.15	6.75
							1145	Mouse 5	136	8.762	103.101	0.15	6.8
							1146	Mouse 5	137	8.774	103.082	0.15	6.85
							1147	Mouse 5	138	8.774	103.062	0.15	6.9
							1148	Mouse 5	139	8.649	103.043	0.15	6.95
							1149	Mouse 5	140	8.489	103.07	0.15	7
							1150	Mouse 5	141	7.864	103.187	0.15	7.05
							1151	Mouse 5	142	7.664	103.078	0.15	7.1
							1152	Mouse 5	143	6.871	103.179	0.15	7.15
							1153	Mouse 5	144	6.618	103.152	0.15	7.2
							1154	Mouse 5	145	6.5	103.109	0.15	7.25
							1155	Mouse 5	146	14.848	110.343	0.15	7.3
							1156	Mouse 5	147	15.286	111.164	0.15	7.35
							1157	Mouse 5	148	15.594	111.238	0.15	7.4
							1158	Mouse 5	149	16.457	111.261	0.15	7.45
							1159	Mouse 5	150	16.805	111.261	0.15	7.5
							1160	Mouse 5	151	17.344	111.355	0.15	7.55
							1161	Mouse 5	152	18.496	111.261	0.15	7.6
							1162	Mouse 5	153	19.391	110.261	0.15	7.65
							1163	Mouse 5	154	18.731	112.261	0.15	7.7
							1164	Mouse 5	155	20.887	118.156	0.15	7.75
							1165	Mouse 5	156	21.891	118.113	0.15	7.8
							1166	Mouse 5	157	23.45	117.249	0.15	7.85
							1167	Mouse 5	158	24.594	116.218	0.15	7.9
							1168	Mouse 5	159	26.575	117.238	0.15	7.95
							1169	Mouse 5	160	27.676	117.343	0.15	8
							1170	Mouse 5	161	27.618	118.136	0.15	8.05
							1171	Mouse 5	162	28.399	118.457	0.15	8.1
							1172	Mouse 5	163	31.477	121.249	0.15	8.15
							1173	Mouse 5	164	37.817	123.328	0.15	8.2
							1174	Mouse 5	165	41.618	122.367	0.15	8.25
							1175	Mouse 5	166	44.618	124.39	0.15	8.3
							1176	Mouse 5	167	48.551	126.136	0.15	8.35
							1177	Mouse 5	168	49.618	126.183	0.15	8.4
							1178	Mouse 5	169	49.703	126.441	0.15	8.45
							1179	Mouse 5	170	50.649	126.48	0.15	8.5
							1180	Mouse 5	171	52.618	125.398	0.15	8.55
							1181	Mouse 5	172	54.684	124.39	0.15	8.6
							1182	Mouse 5	173	62.629	125.355	0.15	8.65
							1183	Mouse 5	174	63.618	126.046	0.15	8.7
							1184	Mouse 5	175	65.618	126.027	0.15	8.75
							1185	Mouse 5	176	65.582	126.07	0.15	8.8
							1186	Mouse 5	177	60.723	126.355	0.15	8.85
							1187	Mouse 5	178	55.516	126.187	0.15	8.9
							1188	Mouse 5	179	54.75	126.261	0.15	8.95
							1189	Mouse 5	180	55.422	126.273	0.15	9
							1190	Mouse 5	181	55.551	126.261	0.15	9.05
							1191	Mouse 5	182	55.723	126.351	0.15	9.1
							1192	Mouse 5	183	55.832	127.175	0.15	9.15
							1193	Mouse 5	184	56.395	127.132	0.15	9.2
							1194	Mouse 5	185	56.469	126.308	0.15	9.25
							1195	Mouse 5	186	56.539	126.253	0.15	9.3
							1196	Mouse 5	187	56.485	126.179	0.15	9.35
							1197	Mouse 5	188	56.512	125.437	0.15	9.4
							1198	Mouse 5	189	56.481	125.32	0.15	9.45
							1199	Mouse 5	190	56.41	125.203	0.15	9.5
							1200	Mouse 5	191	56.477	124.398	0.15	9.55
							1201	Mouse 5	192	56.582	124.152	0.15	9.6
							1202	Mouse 5	193	56.52	123.367	0.15	9.65
							1203	Mouse 5	194	56.524	123.308	0.15	9.7
							1204	Mouse 5	195	55.578	123.246	0.15	9.75
							1205	Mouse 5	196	54.668	122.499	0.15	9.8
							1206	Mouse 5	197	55.629	122.207	0.15	9.85
							1207	Mouse 5	198	54.66	122.058	0.15	9.9
							1208	Mouse 5	199	54.688	121.437	0.15	9.95
							1209	Mouse 5	200	54.602	121.316	0.15	10
							1210	Mouse 5	201	54.395	121.558	0.15	10.05
							1211	Mouse 5	202	54.289	121.562	0.15	10.1
							1212	Mouse 5	203	53.461	121.636	0.15	10.15
							1213	Mouse 5	204	53.414	121.753	0.15	10.2
							1214	Mouse 5	205	53.321	122.011	0.15	10.25
							1215	Mouse 5	206	53.203	122.093	0.15	10.3
							1216	Mouse 5	207	53.137	122.132	0.15	10.35
							1217	Mouse 5	208	53.266	121.957	0.15	10.4
							1218	Mouse 5	209	53.274	121.699	0.15	10.45
							1219	Mouse 5	210	53.188	121.394	0.15	10.5
							1220	Mouse 5	211	53.149	121.14	0.15	10.55
							1221	Mouse 5	212	52.879	121.062	0.15	10.6
							1222	Mouse 5	213	52.743	120.828	0.15	10.65
							1223	Mouse 5	214	52.727	120.753	0.15	10.7
							1224	Mouse 5	215	52.77	120.441	0.15	10.75
							1225	Mouse 5	216	52.442	120.226	0.15	10.8
							1226	Mouse 5	217	52.282	119.816	0.15	10.85
							1227	Mouse 5	218	52.196	119.46	0.15	10.9
							1228	Mouse 5	219	52.93	118.566	0.15	10.95
							1229	Mouse 5	220	53.09	117.984	0.15	11
							1230	Mouse 5	221	53.118	117.742	0.15	11.05
							1231	Mouse 5	222	53.102	117.707	0.15	11.1
							1232	Mouse 5	223	52.743	117.796	0.15	11.15
							1233	Mouse 5	224	52.266	117.976	0.15	11.2
							1234	Mouse 5	225	51.895	118.492	0.15	11.25
							1235	Mouse 5	226	51.774	118.589	0.15	11.3
							1236	Mouse 5	227	51.875	118.624	0.15	11.35
							1237	Mouse 5	228	51.746	119.097	0.15	11.4
							1238	Mouse 5	229	51.282	119.652	0.15	11.45
							1239	Mouse 5	230	50.942	120.101	0.15	11.5
							1240	Mouse 5	231	50.297	120.722	0.15	11.55
							1241	Mouse 5	232	50.028	121.441	0.15	11.6
							1242	Mouse 5	233	50.133	121.66	0.15	11.65
							1243	Mouse 5	234	50.328	121.664	0.15	11.7
							1244	Mouse 5	235	50.793	121.66	0.15	11.75
							1245	Mouse 5	236	50.875	121.761	0.15	11.8
							1246	Mouse 5	237	50.879	121.816	0.15	11.85
							1247	Mouse 5	238	50.961	121.816	0.15	11.9
							1248	Mouse 5	239	50.918	121.851	0.15	11.95
							1249	Mouse 5	240	51.313	121.742	0.15	12
							1250	Mouse 5	241	51.36	121.585	0.15	12.05
							1251	Mouse 5	242	51.297	121.624	0.15	12.1
							1252	Mouse 5	243	51.344	121.66	0.15	12.15
							1253	Mouse 5	244	51.891	121.128	0.15	12.2
							1254	Mouse 5	245	51.383	121.523	0.15	12.25
							1255	Mouse 5	246	51.387	121.527	0.15	12.3
							1256	Mouse 5	247	51.403	121.144	0.15	12.35
							1257	Mouse 5	248	51.946	120.988	0.15	12.4
							1258	Mouse 5	249	51.864	120.816	0.15	12.45
							1259	Mouse 5	250	51.196	120.988	0.15	12.5
							1260	Mouse 5	251	50.203	121.695	0.15	12.55

## Sheet: Figure 2A
Heart
	Group	PCA.1	PCA.2	PCA.3	PCA.4	PCA.5	MDS.x	MDS.y	tSNE.x	tSNE.y
Chow_hACE2_CoV2_H_1	CD_CoV2_H	-42.2306	-15.8446	25.113	1.29156	-12.4058	0.0284729	-0.0087684	-156.062	-8.89244
Chow_hACE2_CoV2_H_2	CD_CoV2_H	17.6912	-14.1433	14.3023	-1.06415	13.3929	-0.0109824	-0.001879	-133.302	-12.9656
Chow_hACE2_CoV2_H_3	CD_CoV2_H	5.95779	-28.6656	17.2929	1.83036	29.2328	-0.0050866	0.00099396	-128.463	-8.07167
Chow_hACE2_Mock_H_1	CD_H	-42.9303	39.2802	13.1117	-37.5564	4.10393	0.0338629	-0.0131203	96.0305	-18.7033
Chow_hACE2_Mock_H_2	CD_H	-51.6084	29.0342	-13.8144	15.4829	8.90052	0.0325272	-0.0006381	96.04	-28.9772
Chow_hACE2_Mock_H_3	CD_H	-45.9728	29.6955	-5.72812	26.4433	1.76175	0.0275588	-0.0056141	96.0448	-35.658
Keto_hACE2_CoV2_H_1	KD_CoV2_H	-11.8736	-15.7971	16.7728	11.8939	-12.3059	0.00363084	-0.0036254	-146.117	-10.2375
Keto_hACE2_CoV2_H_2	KD_CoV2_H	57.5805	4.47391	18.6128	-4.57502	-13.9113	-0.0300677	-0.0094126	-130.623	-23.96
Keto_hACE2_CoV2_H_3	KD_CoV2_H	108.714	19.4185	3.4744	8.18713	-9.03938	-0.0773788	-0.0113916	-17.0614	-99.2138
Keto_hACE2_Mock_H_1	KD_H	-39.266	-23.1245	-24.598	-3.24492	-5.12761	0.0226748	0.0151089	223.445	169.157
Keto_hACE2_Mock_H_2	KD_H	85.002	-1.28057	-36.2929	-7.26098	8.16092	-0.0530089	0.0211121	-17.0369	-92.7465
Keto_hACE2_Mock_H_3	KD_H	-41.0637	-23.0467	-28.2465	-11.4277	-12.7629	0.0277968	0.0172345	217.105	170.269
Liver
	Group	PCA.1	PCA.2	PCA.3	PCA.4	PCA.5	MDS.x	MDS.y	tSNE.x	tSNE.y
Chow_hACE2_CoV2_L_1	CD_CoV2_L	-28.3146	10.5157	17.6723	-10.3229	17.0596	-0.0113418	-0.00314719	-148.818	-0.0812558
Chow_hACE2_CoV2_L_2	CD_CoV2_L	-29.5668	6.89755	0.473547	-15.5819	1.71973	-0.0115752	-0.00157479	-159.685	-84.5822
Chow_hACE2_CoV2_L_3	CD_CoV2_L	-37.0935	26.5542	26.5397	21.5756	-15.1969	-0.02009	-0.0118824	-187.972	4.62599
Chow_hACE2_Mock_L_1	CD_L	47.6642	17.5028	-0.962208	0.531644	-0.133103	0.0197744	-0.00700498	99.8468	-0.317518
Chow_hACE2_Mock_L_2	CD_L	51.9399	25.6091	2.32894	-10.8584	-8.51949	0.0224849	-0.0120852	110.863	29.0073
Chow_hACE2_Mock_L_3	CD_L	52.3263	9.50208	3.86691	5.94415	6.92057	0.0233223	-0.00231074	76.0209	-59.9127
Keto_hACE2_CoV2_L_1	KD_CoV2_L	-20.3073	5.52133	-13.9435	-4.53115	9.41169	-0.00734282	-0.00159776	-89.8234	33.7027
Keto_hACE2_CoV2_L_2	KD_CoV2_L	-19.9396	13.871	-33.5273	14.0951	-11.369	-0.00879029	-0.00566035	-60.3429	66.3506
Keto_hACE2_CoV2_L_3	KD_CoV2_L	-27.7334	12.2845	-9.61722	-7.54711	7.53913	-0.0104913	-0.00402314	-105.692	5.57121
Keto_hACE2_Mock_L_1	KD_L	-2.35359	-44.9823	3.9768	-12.1912	-13.9135	-0.00168336	0.0168766	83.507	154.295
Keto_hACE2_Mock_L_2	KD_L	2.44213	-42.3029	2.65484	-2.2863	-14.9263	0.000709532	0.0154365	181.618	-52.7685
Keto_hACE2_Mock_L_3	KD_L	10.9363	-40.9731	0.537161	21.1724	21.4077	0.00502351	0.0169735	200.478	-95.8903
Kidney
	Group	PCA.1	PCA.2	PCA.3	PCA.4	PCA.5	MDS.x	MDS.y	tSNE.x	tSNE.y
Chow_hACE2_CoV2_K_1	CD_CoV2_K	-37.5625	1.79173	-0.628717	3.27953	-21.508	-0.0129033	0.00163952	0.939213	111.108
Chow_hACE2_CoV2_K_2	CD_CoV2_K	-15.6243	-4.01824	-17.6979	-17.269	-2.68013	-0.00412561	-0.00255878	-26.7724	-201.526
Chow_hACE2_CoV2_K_3	CD_CoV2_K	-36.7374	-13.8336	-26.1219	20.7902	2.65741	-0.0135619	-0.00692052	-31.8461	153.32
Chow_hACE2_Mock_K_1	CD_K	49.3772	-31.0189	5.09087	-4.48908	-6.92301	0.0195408	-0.00761955	-261.481	-142.041
Chow_hACE2_Mock_K_2	CD_K	30.6216	-23.955	2.53601	11.6796	-0.104201	0.0105758	-0.00661483	-180.941	-99.0542
Chow_hACE2_Mock_K_3	CD_K	39.4418	-12.9922	7.44614	1.814	-2.17327	0.0136254	-0.00198037	-208.919	-120.672
Keto_hACE2_CoV2_K_1	KD_CoV2_K	-18.8078	-11.4363	-5.54644	-12.3839	23.5546	-0.00512792	-0.00500948	7.47496	-208.511
Keto_hACE2_CoV2_K_2	KD_CoV2_K	-47.9181	-3.66897	30.4694	6.58242	12.6145	-0.0183571	0.000261676	-7.23928	9.14344
Keto_hACE2_CoV2_K_3	KD_CoV2_K	-32.3745	5.68129	10.8407	-16.1807	-13.9843	-0.0111629	0.00300711	16.0824	77.5816
Keto_hACE2_Mock_K_1	KD_K	15.0128	33.8843	-6.11026	6.02742	-0.497299	0.00384845	0.00872621	305.839	83.8335
Keto_hACE2_Mock_K_2	KD_K	21.8291	35.9272	6.87144	11.6472	1.40223	0.0068235	0.0107693	327.836	55.7651
Keto_hACE2_Mock_K_3	KD_K	32.742	23.6386	-7.14941	-11.4978	7.64149	0.0108247	0.00629974	59.0272	281.052

## Sheet: Figure 2B
Heart	UP	DOWN	Total
CD CoV-2 vs Mock	477	460	937
KD CoV-2 vs Mock	181	137	318
KD CoV-2 vs CD CoV-2	48	26	74
Liver	UP	DOWN	Total
CD CoV-2 vs Mock	455	659	1114
KD CoV-2 vs Mock	408	314	722
KD CoV-2 vs CD CoV-2	39	6	45
Kidney	UP	DOWN	Total
CD CoV-2 vs Mock	686	373	1059
KD CoV-2 vs Mock	181	137	318
KD CoV-2 vs CD CoV-2	3	13	16

## Sheet: Figure 2C
Heart			Liver			Kidney
Gene	log2FC kdvscd	log2FC CoV2cdvscd	Gene	log2FoldChangekdvdcd	log2FC Cov2cdvscd	GeneID	log2FCkdvscd	log2FCcov2cdvscd
Tenm2	-3.11384	-5.47979	Myh4	-8.66548	-8.60589	Ces1g	-1.48547	-4.46613
Gm10010	-4.7067	-4.66015	Tnnt3	-6.45567	-5.48721	Sox2ot	1.04788	-3.94036
Gm42615	-2.84783	-4.0399	Tnnc2	-5.97512	-5.91454	Gm15348	-1.07393	-3.91683
Gm37303	-3.49674	-3.93073	Pvalb	-5.8269	-5.7664	Gm3294	-2.36257	-3.76397
Gm45884	-3.89944	-3.69053	Ppp1r3g	-5.59576	-6.20162	Nr4a3	-3.80963	-3.66002
Nr4a3	-1.99302	-3.68646	Tas1r2	-5.38241	-5.31862	mt-Tq	-3.42317	-3.31278
Gm38394	-3.40783	-3.67258	Chrna4	-5.26513	-5.82591	AC153966.2	-4.55331	-3.19164
Gm43029	-2.48194	-3.59923	mt-Tq	-4.5492	-4.62986	Saa2	-2.52051	-3.1165
Nlrp1c-ps	-2.87803	-3.55851	Atp2a1	-4.19572	-3.90662	Slc22a7	-1.01225	-3.1048
9930111J21Rik1	-4.1157	-3.28701	Scd1	-4.14024	-8.73929	Henmt1	-1.98079	-2.92212
Gm43581	-1.84772	-3.21541	Gm15998	-4.12759	-5.47634	Idi1	-1.2931	-2.87332
Lmbrd2	-3.36134	-3.18732	Saa1	-3.78795	-4.40755	Gm13502	-1.54834	-2.84144
Gm38190	-2.19635	-3.17946	AC159886.3	-3.71974	-5.18383	Grem1	-3.70076	-2.77218
Gm26899	-3.89586	-3.07779	Pnpla3	-3.71039	-3.95231	Gm38357	-1.13535	-2.6858
Slc44a5	-1.91709	-2.99305	Gm45884	-3.70182	-2.40849	Kcnb2	-3.34499	-2.62297
Gm45220	-2.45839	-2.91037	Dnah5	-3.66717	-4.41736	Plk3	-2.04173	-2.59371
Gm36989	-1.59413	-2.81462	Cyp2c53-ps	-3.64332	-8.81617	Gm16070	-1.62025	-2.5528
Lcor	-2.66382	-2.75412	Sytl5	-3.60765	-3.66434	1110032F04Rik	-1.13446	-2.54814
Wdfy2	-2.23477	-2.7412	Cyp26a1	-3.54666	-2.46708	Mir6375	-4.45215	-2.5239
A730036I17Rik	-2.52622	-2.73928	Zfp871	-3.34536	-2.17433	Gm16146	-2.47958	-2.49832
Gm38340	-3.59848	-2.73847	Scd3	-3.33272	-6.11963	Trdn	-2.81897	-2.47873
Zfp971	-2.42875	-2.73042	Dhrs9	-3.33036	-1.76282	Ptprq	-2.35467	-2.39469
Samd12	-2.60449	-2.72531	Gm45792	-3.3273	-6.64539	AC158620.1	-1.75094	-2.38675
Gpr158	-2.61242	-2.72341	Lmbrd2	-3.27778	-2.13942	Hsd3b2	-1.19281	-2.32844
Uprt	-2.76015	-2.69467	Adcy1	-3.2406	-3.63211	F830016B08Rik	-4.07591	-2.32725
Gm44033	-2.48126	-2.58371	Klhl11	-3.16063	-2.17596	Ccdc169	-2.40934	-2.29979
Gm38357	-2.64545	-2.54576	F830016B08Rik	-3.14811	-2.69221	Crb1	-2.53493	-2.19942
Hipk2	-2.93073	-2.54541	H19	-3.09861	-3.2423	Zfp871	-2.05341	-2.18355
Gm16001	-2.20971	-2.50425	Gm37303	-3.07685	-1.77866	Cryaa	-1.42855	-2.15404
Zfp871	-2.31315	-2.48521	Lcor	-3.01949	-2.09766	Mdk	-2.26749	-2.10952
2310040G07Rik	-3.2633	-2.47632	AC160029.1	-2.96977	-1.94106	9930111J21Rik1	-3.05013	-2.08194
Sh2d2a	-3.48324	-2.45864	Cyp2c55	-2.92054	-4.82765	Nlrp1c-ps	-1.69427	-2.0762
Slc4a1	1.89115	-2.45116	Lnpep	-2.84427	-2.12484	Gm906	-2.26851	-2.05762
Gm38253	-2.51636	-2.41289	Slc35f1	-2.76346	-4.90509	Gm42512	-1.1858	-2.05526
Gm42748	-2.19137	-2.39094	Gm11773	-2.75437	-2.77805	Lcor	-1.99168	-2.04789
4632404M16Rik	-2.50111	-2.38112	Gm38394	-2.73741	-1.84852	Myom3	-1.01068	-2.04729
F730311O21Rik	-2.53226	-2.37087	Adgrf1	-2.68345	-2.91635	Tmprss9	-1.05004	-2.04354
Robo2	-1.1097	-2.35207	Trp53inp1	-2.66818	-2.41386	Siglech	-1.16948	-2.04052
Zfp382	-2.53792	-2.34447	Gm38077	-2.64793	-1.76552	Atf3	-2.77141	-2.0398
Gm16574	-3.848	-2.32451	Fam198a	-2.49462	-5.35085	Stxbp5l	-1.66212	-2.01865
Gm17024	-2.51237	-2.30964	Dusp8	-2.45576	-2.69947	Lnpep	-1.71185	-1.95488
Shc3	-1.95704	-2.30136	Cd209f	-2.45194	-3.41106	Cyp3a11	-1.3393	-1.91813
A930004J17Rik	-1.81665	-2.27505	Klf12	-2.44632	-1.52728	Gm17971	-1.07249	-1.90919
Gm44434	-1.91774	-2.25901	Gm45301	-2.43827	-3.88778	C9	-1.4088	-1.90872
AL590503.1	-1.62693	-2.25257	Gstm3	-2.42225	-3.06	Rsph4a	-1.16501	-1.90548
Sgcd	-2.25955	-2.24957	4633401B06Rik	-2.37941	-1.97999	Khdrbs2	-1.19252	-1.86985
Adamts9	-1.20167	-2.24254	Ugt2b37	-2.36003	-3.46696	Gm44850	-1.28109	-1.82285
mt-Tq	-2.63538	-2.18663	Shank2	-2.30822	-2.03846	Ptar1	-1.61861	-1.81982
Gm26514	-3.35271	-2.18621	Fabp5	-2.28939	-4.18353	Dtnbos	-1.05785	-1.80784
mt-Tw	-4.26036	-2.18262	Sftpa1	-2.28804	-2.39117	Pappa2	-1.05039	-1.80635
Trpm3	-1.79325	-2.17834	Nr4a3	-2.28257	-2.50867	5730437C11Rik	-2.23106	-1.79657
AC124556.2	-2.20208	-2.17489	Acsl6	-2.27112	-3.95351	Mas1	-1.60522	-1.77871
Gm42664	-2.84922	-2.16858	Slc13a2	-2.26384	-2.21074	Mki67	-1.25615	-1.74368
Atp7a	-2.14445	-2.159	Atp7a	-2.26309	-1.52557	Cyp24a1	-1.53661	-1.70517
Gm19721	-2.02108	-2.15409	Camk1d	-2.25505	-1.38137	Gm45884	-1.75135	-1.68
AC160401.1	-2.40184	-2.12128	Gm38190	-2.23413	-1.42204	Gm44008	-1.37102	-1.66636
Aff2	-2.50784	-2.11711	9930111J21Rik2	-2.23221	-1.92894	1110002J07Rik	-1.26477	-1.64554
Sstr4	-2.08967	-2.11075	Ntrk2	-2.21951	-3.55419	Cyp2c29	-1.27934	-1.64252
Gm43197	-2.43507	-2.08362	Gm36936	-2.19571	-1.49628	BC016579	-1.26418	-1.63977
Gm38393	-3.94962	-2.06912	Crybb3	-2.18736	-2.73482	Gabrb3	-1.82439	-1.62131
AC153912.4	-2.6842	-2.06897	Ppargc1a	-2.18061	-1.41009	Gm26899	-1.45092	-1.61991
Nt5c1a	-2.12732	-2.06573	Gm45540	-2.16899	-1.10727	Acmsd	-1.50225	-1.61837
Gm45137	-1.53845	-2.03056	Cftr	-2.16193	-3.91004	Gm35570	-1.78137	-1.60159
Gm38077	-2.49764	-2.02433	Hapln1	-2.11916	-3.50465	Calca	-1.52079	-1.58457
Tfrc	-1.72486	-2.01508	Eda2r	-2.1179	-2.10146	Tceal3	-1.07699	-1.55364
Xpo4	-2.05654	-2.01164	Usp9x	-2.10057	-1.31293	Gm10845	-1.83698	-1.54608
Gm45535	-1.0165	-2.00658	Gm8251	-2.09605	-3.56822	Gm14412	-2.23929	-1.53886
Gm37827	-3.45986	-1.9958	Slc9a7	-2.0946	-1.7822	Gm36989	-1.07799	-1.53667
Gm45114	-2.21322	-1.98838	mt-Tp	-2.09076	-2.50342	Gm44200	-1.02366	-1.51532
Zim1	-1.51378	-1.98491	Gm45457	-2.07447	-1.28093	Gm42872	-1.41692	-1.50001
Gm340	-1.69156	-1.98259	Itih5	-2.03265	-2.07676	Cyp27b1	-1.61527	-1.49389
Pggt1b	-1.89164	-1.9735	Fras1	-2.0283	-2.50958	Kif23	-1.69105	-1.49343
Runx3	-2.61616	-1.96931	Gm609	-2.00452	-2.03033	Ankrd34b	-1.9624	-1.4797
Asxl3	-2.10048	-1.96855	Exph5	-1.99728	-1.35459	Rnd1	-1.52354	-1.46658
Zc3h11a	-1.85349	-1.96504	Gm9938	-1.99215	-1.48222	Gm23134	-1.376	-1.45589
Nes	-1.62127	-1.96231	Hgf	-1.98788	-1.24965	Gm17024	-1.87407	-1.44734
6430511E19Rik	-2.1053	-1.94499	Spon2	-1.97663	-2.02363	4930520O04Rik	-1.07093	-1.43545
2900052N01Rik	-1.34879	-1.93189	Atm	-1.97094	-1.20702	Gm340	-1.05525	-1.43118
Gm15626	-2.14382	-1.92933	Esm1	-1.9446	-1.75843	Chrna7	-2.08313	-1.41032
Fam222a	-2.35013	-1.90848	Tmem26	-1.93422	-1.89451	Lmbrd2	-1.61229	-1.40623
4633401B06Rik	-2.19326	-1.88592	Dcdc2a	-1.92579	-1.35906	Epb42	-1.26347	-1.40009
Gm10524	-2.2818	-1.86876	Prrg4	-1.91702	-1.95812	Gm9938	-1.36532	-1.3868
Gm10129	-2.18518	-1.86591	Ptar1	-1.91665	-1.61643	Gm38394	-1.7896	-1.36154
Ppara	-1.44576	-1.85952	Nr1d1	-1.91008	-1.30696	Eddm3b	-1.00693	-1.3553
AC153945.1	-1.54177	-1.85893	Vgll3	-1.90261	-2.68955	D630023F18Rik	-1.1178	-1.3288
Gm42878	-1.64714	-1.83989	Pcdh17	-1.90233	-2.21488	Col3a1	-1.2669	-1.31755
Klf12	-1.88064	-1.83618	Nedd9	-1.87824	-1.63811	Wnk3	-1.70759	-1.29867
Palm2	-2.18997	-1.82533	Cspg5	-1.87169	-5.60256	Gm42664	-1.36306	-1.28472
Gm42979	-1.59318	-1.8155	Gprin3	-1.86928	-1.30047	Gm38077	-1.12755	-1.2787
Gm38399	-2.94318	-1.81372	6430511E19Rik	-1.86727	-2.10163	Klf12	-1.1634	-1.26698
Itga1	-1.21002	-1.80759	1810008I18Rik	-1.86348	-1.95103	Gm38393	-1.24974	-1.25319
Mbnl3	-2.62097	-1.80064	Cyp2c70	-1.86197	-1.43151	Asxl3	-1.0959	-1.23214
Gm37206	-1.85013	-1.79748	Pkmyt1	-1.86185	-2.52383	Gm15823	-1.65013	-1.21735
AC157017.2	-2.53855	-1.79414	AC159294.1	-1.83072	-5.77459	Gm43080	-1.00074	-1.20598
Gm44200	-2.06985	-1.7933	Aldh1l2	-1.8074	-2.62062	Usp9x	-1.0432	-1.19898
Adamts12	-1.47683	-1.77891	Gria3	-1.7972	-2.67173	9930111J21Rik2	-2.80121	-1.1906
Akap12	-1.64448	-1.76178	Upk3b	-1.79546	-1.36546	Bcl6b	-1.03991	-1.18291
Zfhx2	-2.21648	-1.76021	Cib3	-1.79291	-4.60764	Trpm3	-1.2296	-1.18238
Gm37121	-1.63853	-1.75593	Mpzl1	-1.79105	-1.15566	Dusp8	-1.1239	-1.17691
Gm42614	-2.65013	-1.74723	Pkhd1l1	-1.767	-2.39042	Exph5	-1.20296	-1.175
Pdpr	-2.04194	-1.73879	Zfp462	-1.75351	-1.40465	Hipk2	-1.13796	-1.16332
Gm9403	-1.65665	-1.72604	BC067074	-1.73371	-3.03864	Dnah7c	-1.15661	-1.15735
Acvr2b	-1.66801	-1.72401	A930004J17Rik	-1.72855	-1.43309	Cftr	-1.22418	-1.14845
Gm43389	-3.44747	-1.71947	Frem1	-1.72653	-1.95968	6430511E19Rik	-1.19641	-1.14343
Gm43080	-1.55822	-1.71831	Atp4a	-1.72345	-4.27636	Klhl11	-1.44312	-1.13856
Nhlrc2	-1.7122	-1.71609	Alg10b	-1.69943	-1.01719	Proz	-1.00849	-1.13777
Gm37233	-2.43983	-1.6919	Ereg	-1.69592	-2.92377	Ankrd65	-1.06672	-1.13762
Gm26672	-1.07061	-1.68695	Slc30a10	-1.6925	-1.00298	Apold1	-1.44271	-1.12844
Lnpep	-1.45942	-1.6747	Itga8	-1.69123	-2.40999	Fdps	-1.0694	-1.12624
Myocd	-1.94331	-1.66632	Zc3h11a	-1.69122	-1.43691	Gm45802	-1.70854	-1.12426
Gdap10	-1.72836	-1.65375	Map3k13	-1.68487	-1.25279	Lpl	-1.48788	-1.12349
Gm9938	-2.10394	-1.65324	Olfr1372-ps1	-1.6762	-1.60514	Unc5c	-1.3353	-1.1025
Ptar1	-1.88228	-1.64291	F8	-1.67459	-1.22654	Cyp2c69	-1.5604	-1.06382
Prkg1	-1.47778	-1.6426	Slc39a10	-1.66928	-1.36469	Gm45792	-2.27605	-1.0499
Zfp366	-1.36838	-1.63519	AC160029.2	-1.64509	-1.87271	Kdelr3	-1.09643	-1.04902
Slc4a8	-1.25823	-1.63268	Aqp8	-1.64424	-1.45214	Xpo4	-1.10648	-1.04539
Gm36936	-1.58176	-1.60917	Cyp3a59	-1.64335	1.85515	Gm38319	-1.19764	-1.03987
Kcnc3	-1.89828	-1.60607	Cdh1	-1.64244	-1.88813	Grm7	-1.53677	-1.02942
Alg10b	-1.98054	-1.60479	Thbs1	-1.64061	-1.24298	Bdkrb2	-1.42693	-1.02867
Slc8a1	-1.49609	-1.60346	Hmcn1	-1.63745	-1.59442	Itga1	-1.17674	-1.02625
Klhl11	-1.01275	-1.59793	Igsf10	-1.63233	-2.46038	Zfp442	-1.12155	-1.01901
Polq	-1.44145	-1.59263	Med12l	-1.63195	-2.27379	Gm17501	-1.04578	-1.01507
Soga1	-1.70756	-1.59098	Ncam2	-1.63024	-1.05396	Cep290	-1.45342	-1.00019
Mgat4a	-1.04239	-1.57882	CT010462.2	-1.61749	-2.1918	A930017K11Rik	1.14101	1.00869
Gm44667	-1.41614	-1.56921	Itgb8	-1.60776	-1.63004	Cnn1	1.23744	1.02296
Cdh23	-1.19308	-1.56813	Hcar2	-1.59837	-2.20977	Tnfrsf23	1.07329	1.04192
Prkcg	-1.8736	-1.54415	Lama2	-1.59828	-1.86189	Fam171a2	1.04394	1.05705
Kif13b	-1.48759	-1.53089	Peg10	-1.59294	-2.44766	Cebpa	1.07891	1.06164
Pcdhgb1	-1.02727	-1.52639	4930452B06Rik	-1.58697	-2.94624	Efna4	1.05601	1.0685
9930111J21Rik2	-2.74822	-1.52252	Sult2a7	-1.5636	1.91268	Arntl	-1.02842	1.07198
Hmcn2	-1.06831	-1.51366	Pde3a	-1.55471	-1.74887	Rarres2	1.06736	1.07643
Flnb	-1.03279	-1.5136	Fbf1	-1.5531	-2.75935	Pdxk	1.0028	1.07733
Lancl3	-1.95906	-1.51181	Rab27b	-1.54399	-2.01039	Tmem30b	1.04213	1.08787
Snca	1.47358	-1.50059	AC153912.4	-1.54071	-1.44624	Nuak2	1.1458	1.09078
AC154347.1	-1.37139	-1.49912	Lyve1	-1.53044	-1.49268	Fam25c	1.19001	1.09845
4930578C19Rik	-1.3654	-1.47344	Pggt1b	-1.51306	-1.07859	Atoh8	1.20902	1.09984
Alas2	1.50778	-1.4533	Cep192	-1.51235	-1.12847	Pck1	1.307	1.10044
Senp5	-1.44375	-1.44528	1700092C10Rik	-1.50557	-5.43859	Cryab	1.02812	1.10974
Wt1	-1.0831	-1.44125	Gas7	-1.4995	-1.59977	Gm37033	1.29721	1.13055
Gm26703	-1.79426	-1.43977	Sdf2l1	-1.49868	-1.31253	Tmem158	1.20292	1.13605
Mhrt	-1.72255	-1.41318	Abca8b	-1.49751	-1.00333	Zim1	-1.08629	1.13728
Gm8995	-2.08939	-1.4101	H2-Q1	-1.49497	-2.76165	Ptger1	1.14376	1.18452
Sv2c	-2.39047	-1.40782	Erbb4	-1.49105	-1.83784	Stra6	-1.31575	1.20541
mt-Nd6	-1.75726	-1.40773	Adamtsl1	-1.48506	-1.49716	Rgma	1.05132	1.20676
Adam1a	-1.22875	-1.39759	C330021F23Rik	-1.47153	-2.05778	Tiam1	1.01144	1.21542
BC065397	-1.04056	-1.39621	2900089D17Rik	-1.4698	-1.92396	Gm44005	1.06327	1.22409
A730017L22Rik	-1.04468	-1.39143	Reck	-1.46949	-1.10546	mt-Tt	1.15872	1.23243
Mrs2	-1.50838	-1.38226	Cytip	-1.46535	-1.6035	Trp63	1.1365	1.23555
2210407C18Rik	-1.17729	-1.38031	Fam134b	-1.46524	-1.06738	Smad9	1.03805	1.25881
Map1b	-1.19453	-1.37818	Rell1	-1.4562	-1.20511	Cry1	2.24879	1.26488
Ly75	-1.99303	-1.376	Brip1	-1.44142	-1.72533	Sbspon	1.32834	1.27364
Gipc3	-1.7703	-1.37442	AC135641.1	-1.43523	-1.33313	Lypd2	2.00432	1.28742
Shank1	-1.83003	-1.36505	Sema5a	-1.4318	-1.23096	Tnc	1.11814	1.30761
Pm20d2	-1.46137	-1.35845	Cntln	-1.43012	-1.09478	Slc14a1	1.16934	1.31618
Usp31	-1.27311	-1.35664	Gmds	-1.42971	-1.2008	Abcg1	1.12409	1.33042
Fam120c	-1.48792	-1.35457	AC160051.1	-1.42832	-1.26709	AC124346.3	1.57555	1.34738
Gm44321	-1.80471	-1.33783	Loxl4	-1.42472	-2.07895	Tns4	1.39233	1.3569
Col11a2	-1.13263	-1.32427	Ngfr	-1.40963	-1.1604	Uncx	1.47501	1.36718
Zfp568	-1.3892	-1.32228	Rel	-1.40914	-1.28	Gm43792	1.40574	1.37469
Rapgef2	-1.1061	-1.31484	Gm17767	-1.40607	-1.57398	Gm42993	1.61848	1.38375
Gm44021	-2.08274	-1.29709	3110053B16Rik	-1.40445	-2.15929	6720464F23Rik	1.42164	1.38801
Nckap5l	-1.49872	-1.2968	Itgae	-1.40147	-2.13185	Gm37691	1.44286	1.39886
Gm43481	-1.3104	-1.2961	Lama1	-1.39993	-1.96132	Ccdc3	1.00125	1.40014
Slc20a1	-1.19304	-1.29166	Slc10a2	-1.39621	-1.45237	Plin5	1.08426	1.40675
Ppargc1a	-1.01977	-1.28713	Gpc3	-1.39051	-1.27313	Gm38312	1.19204	1.41911
Sorbs1	-1.16978	-1.27372	G6pc	-1.37683	-1.77242	Rab15	1.13069	1.43638
Nhs	-1.1326	-1.26935	Abca9	-1.37585	-1.19942	Kcna6	1.05498	1.45189
Clasp1	-1.20869	-1.26326	Adamts9	-1.37013	-2.6222	Adra2c	1.35854	1.45449
Ncor2	-2.09684	-1.26037	Klf10	-1.36772	-1.46554	Gm36963	1.12855	1.46141
Cfap69	-1.49197	-1.24378	Atg16l2	-1.36378	-1.82431	5330406M23Rik	1.87021	1.46916
Prrc2c	-1.34169	-1.23824	Adam11	-1.36117	-3.1386	Gm45532	1.95645	1.48212
Pi15	-1.14615	-1.23293	Chml	-1.35978	-1.39029	Krt23	1.28368	1.48443
Cbl	-1.1045	-1.22331	Pde4b	-1.35439	-1.05488	Sh2b2	-1.1521	1.49425
Fbn1	-1.13075	-1.22155	Nid2	-1.35415	-1.8461	Fndc1	1.6331	1.49865
Tmem131	-1.128	-1.20881	Pla2r1	-1.3536	-1.54133	Gm43305	1.35724	1.50187
Spen	-2.13218	-1.20764	Fam198b	-1.35182	-1.6879	Them6	1.00792	1.50561
Col4a1	-1.36149	-1.2037	Gale	-1.34934	-1.3488	Ube2ql1	1.26832	1.50622
BC037032	-1.53718	-1.20077	Lepr	-1.34123	-1.69285	Ucp2	1.18121	1.5099
Mdn1	-1.22207	-1.19341	Dzip3	-1.33435	-1.59675	Gm38056	2.0343	1.51294
Zfp169	-1.60675	-1.19253	Pxdn	-1.33396	-1.19529	Gm45033	1.32741	1.5174
Nova2	-1.12937	-1.1911	Pkhd1	-1.33085	-1.22219	Foxq1	1.06229	1.52244
Myh7b	-2.01299	-1.16887	Fbn1	-1.3304	-1.47205	Gprc5b	1.3164	1.5266
Adamts6	-1.76723	-1.16797	Smc5	-1.32725	-1.028	Efs	1.08388	1.52778
Myh9	-1.23868	-1.16543	Dtl	-1.31474	-2.11793	Gm38034	2.11792	1.53889
Mtcp1	-1.13644	-1.16375	Tspan18	-1.30952	-1.47624	Slco4a1	1.64472	1.54041
Rbm41	-1.31372	-1.16313	Robo2	-1.30862	-1.70111	Scx	1.4695	1.54087
Syne2	-1.10343	-1.15377	Lrp2bp	-1.30647	-2.15697	B930086L07Rik	1.39102	1.54916
Itpr1	-1.02425	-1.15176	Cmah	-1.30646	-2.19622	Tmem52	1.24503	1.55888
Gm45457	-1.23922	-1.14933	Tgfb2	-1.305	-1.99174	Cish	1.67623	1.56062
Gm37694	-1.444	-1.14554	Mrnip	-1.30165	-1.74653	Greb1	1.00648	1.56077
Hmcn1	-1.2375	-1.14027	Mybl1	-1.29891	-1.55435	Gm11510	1.58447	1.56591
Ppp1r9a	-1.20856	-1.13439	Ifi203-ps	-1.29771	-1.4988	Emilin2	1.0467	1.56676
Pcdhgb7	-1.07288	-1.12922	Ncoa7	-1.29649	-1.2635	Rtn1	1.52251	1.57197
Nr1d1	-1.3707	-1.12653	AI506816	-1.29403	-1.18304	C530043K16Rik	1.78363	1.58326
Map7d1	-1.72633	-1.12556	Prss23	-1.28285	-1.33817	Gm37728	1.7933	1.5853
Ccl25	-1.04756	-1.12552	Gpc6	-1.28134	-2.04961	6430571L13Rik	1.18966	1.58712
Hspg2	-1.0273	-1.12435	Adgrg6	-1.28065	-1.33526	Axin2	1.04174	1.58752
Alpk1	-1.27395	-1.12056	Akap12	-1.27357	-1.6404	Spon1	1.0349	1.58884
Epha4	-1.82503	-1.11984	Scai	-1.2683	-1.37832	Hpse	1.17031	1.61224
Ice1	-1.19953	-1.11911	Gm15408	-1.26821	-1.29058	S100a14	1.12649	1.61241
Dst	-1.21206	-1.10994	Sesn3	-1.26141	-1.05065	Mmp3	-1.00544	1.61723
Kat6a	-1.05088	-1.10261	Lrrk2	-1.26013	-1.0156	Tert	1.59927	1.62929
Btaf1	-1.22439	-1.10106	Nes	-1.25939	-1.92394	Gm43637	1.72945	1.63048
Usp9x	-1.17345	-1.09803	Plekhg1	-1.2592	-1.16819	Tnfsf9	1.07785	1.64761
Slfn3	-2.13372	-1.09754	Aff4	-1.256	-1.18828	Igdcc3	1.14239	1.66227
Gm43300	-1.08551	-1.09724	Slc38a2	-1.25583	-1.45014	9630010A21Rik	1.80148	1.66716
Syne3	-1.60079	-1.09273	Eps8	-1.25425	-1.04123	Muc1	1.15145	1.68532
Ep400	-1.15843	-1.09041	Spaca6	-1.25251	-1.1947	Cdkn2b	1.21664	1.69703
Kif6	-1.01042	-1.08958	Ndrg1	-1.25038	-1.15766	Ppl	1.28255	1.70932
Creb5	-1.07162	-1.089	Zfand4	-1.24844	-1.59919	3110080O07Rik	1.25371	1.72159
Utrn	-1.00209	-1.08772	Eea1	-1.24451	-1.08348	Klf5	1.27249	1.72767
Abl2	-1.08439	-1.07776	Fam46a	-1.23833	-1.32983	Retsat	1.02172	1.73763
Tead1	-1.11599	-1.07387	Reln	-1.23204	-1.713	Hcar1	1.14467	1.74243
Pcdhb16	-1.06327	-1.06919	Steap2	-1.22929	-1.27771	Nbl1	1.15331	1.74348
Cmya5	-1.38222	-1.06847	Mtmr11	-1.22331	-1.13243	Ctcfl	2.03423	1.75936
Has2	-1.18542	-1.06415	Mpp4	-1.22149	-1.84272	AU022754	1.21998	1.76544
Whrn	-1.47542	-1.06404	Fmn1	-1.21598	-1.48297	Megf6	1.39653	1.76688
Pcdhga11	-1.13046	-1.0618	Rbms3	-1.21579	-1.49532	Gm37027	1.43568	1.77092
mt-Tp	-2.17672	-1.06074	Cyp2j9	-1.21402	-1.05335	Gm37101	1.84677	1.78622
D530018E20Rik	-1.10703	-1.06003	Sema3d	-1.21371	-1.16547	Shisa2	1.32839	1.80096
D16Ertd472e	-1.14336	-1.05936	Acly	-1.21253	-1.48428	Gm567	1.61725	1.80933
Nuak1	-1.15692	-1.05789	Il1a	-1.21035	-1.36566	Gm42586	1.01609	1.81311
Ttc37	-1.06762	-1.05697	Gm19619	-1.20569	-1.37549	Atp10b	1.63358	1.82607
Igsf9b	-1.35193	-1.05443	Plagl1	-1.20352	-1.5572	Wnt11	1.43842	1.83384
Kcna1	-2.20966	-1.04593	Col5a3	-1.19764	-1.45866	Gper1	1.42545	1.83712
Gm14399	-1.26082	-1.04386	Cd9	-1.18882	-1.61256	C030013C21Rik	1.42455	1.8417
Atm	-1.11583	-1.03905	Sorl1	-1.18779	-1.0167	Col4a6	1.58025	1.84328
Macf1	-1.05938	-1.03741	Ly75	-1.18235	-1.07755	Ptprh	2.08906	1.85879
Jpx	-1.15886	-1.03072	Lamb1	-1.18018	-1.1829	Gm10032	1.12928	1.85921
Kdm6b	-1.32001	-1.02919	Slc7a2	-1.17785	-1.33684	S100a6	1.22176	1.86041
Ap4e1	-1.33247	-1.02529	Alms1	-1.17509	-1.1963	Oit1	1.46334	1.87282
Gan	-1.14449	-1.02046	Slc5a1	-1.17356	-1.00968	Gm38042	1.88619	1.88092
Plag1	-1.67691	-1.01884	Cyp3a11	-1.16418	-1.83723	Vwf	1.43034	1.88658
Vcan	-1.09774	-1.01811	Rsf1	-1.16343	-1.0914	Proser2	1.71123	1.90027
Srgap1	-1.07944	-1.01799	Nbea	-1.16327	-1.19753	Gm37333	1.4972	1.92538
Myh10	-1.09414	-1.01264	Samd5	-1.16122	-1.50238	Gm43274	1.98082	1.92703
Ttn	-1.09458	-1.00115	mt-Nd6	-1.15471	-2.33939	Gm43167	1.48375	1.95236
Dsp	-1.05111	-1.00089	Slc39a6	-1.15446	-1.41424	Acot3	1.06159	1.97834
C530008M17Rik	-1.0288	-1.00052	Epha3	-1.15444	-1.5713	Rmrp	2.43962	1.98019
Acsm2	2.20154	1.00004	Itga6	-1.14814	-1.21951	Muc20	1.80567	1.998
Hs3st3b1	2.25549	1.00644	Raet1d	-1.14776	-3.35164	Gm38344	1.37491	2.01286
Gm37677	1.15837	1.01279	Creb3l1	-1.14409	-1.48069	Wnt7b	2.21611	2.02601
Smoc1	1.23433	1.01837	Sort1	-1.14327	-1.72828	Gm45813	1.54582	2.04861
Hebp1	1.16821	1.02236	Ddr2	-1.13167	-1.18526	Styk1	1.61484	2.05348
Cyp4b1	1.11748	1.03831	Gngt1	-1.1303	-1.57876	Klrg2	1.59898	2.06898
Ephx2	1.15	1.04801	Iws1	-1.1292	-1.11283	Adora1	1.34757	2.07198
Cidea	1.08347	1.05132	B4galt6	-1.12829	-1.08954	Gm43423	1.12832	2.11144
Tspan4	1.01554	1.0563	Siglech	-1.12665	-3.10155	Gm45477	1.80339	2.11322
Acsm5	1.09272	1.07374	Pik3c2a	-1.12591	-1.10985	AC153971.1	1.56205	2.13319
Tusc5	1.32951	1.08173	Acaca	-1.12548	-1.19441	Cfap52	1.86704	2.14094
Vegfd	1.2131	1.09249	Cacna2d1	-1.12489	-1.34484	AC121988.1	1.71512	2.15509
Acot3	1.88995	1.10951	1700017B05Rik	-1.12287	-1.34634	Aldh1a1	1.03235	2.15985
Fbp2	1.12065	1.11337	Ecm2	-1.11726	-1.33744	Nupr1	1.52833	2.16581
Adamts15	1.0315	1.11565	Gstm1	-1.11285	-1.20121	Gm37204	2.05462	2.16643
Lrp2	1.64101	1.13551	Pgap1	-1.10662	-1.30645	Tnn	1.70759	2.22256
Gm36963	1.26426	1.14472	Raet1e	-1.10237	-1.68605	Pdk4	1.29802	2.23717
Cntfr	1.13124	1.15423	Pdzk1ip1	-1.09699	-1.59104	Gm44763	2.54057	2.23919
Aldh1a1	2.40922	1.16811	Slfn9	-1.09679	-1.24364	Lamb3	2.13695	2.2661
Slc39a8	1.28479	1.1802	Ptprb	-1.09668	-1.00166	Slc22a3	1.13778	2.27826
Gm43343	1.66639	1.19072	Btc	-1.09647	-1.2714	Gm28499	2.86015	2.28011
Acot4	1.94811	1.22355	Mug2	-1.08873	-1.47111	Npy1r	1.64882	2.29111
Gpr34	1.38677	1.23106	Col8a1	-1.08687	-2.69333	Crabp2	2.52832	2.32208
Osgin1	2.63711	1.2359	Gstm2-ps1	-1.08599	-1.44929	Capn13	1.96881	2.38874
Shpk	1.72459	1.25829	Rlf	-1.08237	-1.09532	9530052E02Rik	1.36332	2.39956
E230001N04Rik	1.26613	1.28029	Cd14	-1.0771	-1.33814	Upk1a	1.98954	2.40583
Gm37728	1.31105	1.29091	Sgtb	-1.07605	-1.0704	Cck	1.41529	2.4146
Ankrd63	1.29126	1.30213	Naalad2	-1.07097	-1.6632	Hp	-1.0586	2.41957
Myoc	1.11501	1.30997	Rpia	-1.06856	-1.77925	Atp12a	2.58453	2.43191
Lhx6	1.30127	1.33286	Zfpm2	-1.06837	-1.22186	Kirrel3	2.24998	2.43548
Inmt	2.39764	1.33371	Tgfb3	-1.06733	-1.63702	Akr1b3	1.96235	2.44952
Gm15441	1.13075	1.3407	Col12a1	-1.06564	-1.54334	Krt19	1.92841	2.45416
Clec10a	1.46811	1.34143	Stard9	-1.06541	-1.22154	Plch2	2.15184	2.47096
Gm43359	1.8977	1.35251	Alcam	-1.06531	-1.01928	Gm42841	1.848	2.47417
Gm43813	1.52703	1.35403	Zdhhc2	-1.06272	-1.48113	Gm43189	3.11095	2.49255
1600002H07Rik	2.02733	1.37962	Wisp1	-1.06028	-2.13434	Map6	2.0738	2.49422
Gpr160	1.36153	1.38033	Bcl6b	-1.05737	-2.30562	Smpd3	1.6099	2.49572
Gm43423	1.47528	1.39731	Casp3	-1.05326	-1.28232	Fxyd3	2.31878	2.53257
C730034F03Rik	1.23835	1.42145	Ralgps1	-1.04993	-1.48823	Elf5	1.83569	2.54888
Wisp2	1.49725	1.45575	E2f2	-1.04767	-2.45717	Gm37516	2.50419	2.55165
Slco1a4	1.52028	1.46907	AC125374.3	-1.04595	-1.49946	Grhl3	2.45673	2.57036
Ehhadh	1.92819	1.48532	Ddias	-1.04568	-1.71474	Adgrf1	2.00309	2.57954
Pdzk1	3.14132	1.48866	Fbxo34	-1.04214	-1.10208	Gucy2g	1.53501	2.5971
CAAA01194877.1	1.74997	1.49682	Syt9	-1.04156	-1.35763	Glt8d2	2.19678	2.59967
Gm37720	2.01281	1.50334	Acss2	-1.03958	-1.14289	Nrip3	2.10524	2.67843
Hsd17b11	1.44402	1.53583	Mki67	-1.03946	-3.04601	Prg4	-1.34835	2.68341
Slc17a3	3.70164	1.53876	Col14a1	-1.03821	-2.01421	Ros1	1.51011	2.70367
Acot2	1.64828	1.54285	Tcaf1	-1.03628	-1.18844	Zan	1.27529	2.72797
Gm37788	2.33325	1.57119	Atp2b4	-1.03133	-1.06058	Ndrg4	2.63405	2.73947
Keg1	3.46757	1.58251	Myef2	-1.03094	-1.33937	Clca3a2	2.36538	2.7503
Abhd1	1.44136	1.60753	4833422C13Rik	-1.03	-1.28187	Msln	1.50819	2.75071
AC124346.3	1.72864	1.61361	Map2	-1.02982	-1.48968	Fat2	2.37421	2.75248
Gm44829	1.44901	1.65246	Aox3	-1.02975	-2.15986	Wnt4	2.35152	2.75623
Cyp4f15	4.01007	1.7083	Raph1	-1.02886	-1.04087	Foxa1	2.21713	2.76617
Gm37082	1.90593	1.78455	C9	-1.02844	-1.81235	Aldh3a1	1.98886	2.7775
Fmod	3.15842	1.85515	Plxna4	-1.02622	-1.06708	Cyp4a10	1.21335	2.77926
Pdk4	2.07269	1.87852	Arhgap18	-1.02588	-1.12347	Igfbp2	2.67706	2.79091
Ucp3	2.22258	1.88277	Col4a1	-1.02263	-1.0877	Cytl1	1.48677	2.79225
Chrna2	3.20893	1.94576	Atp8b4	-1.01581	-1.40345	Ctse	1.91516	2.8002
Gm10115	2.01634	2.01768	Cpeb2	-1.01359	-1.00389	Ly6d	2.47799	2.81342
Cldn2	3.5026	2.03243	Acmsd	-1.01172	-1.65485	Scube2	2.47554	2.83458
Gm42724	1.94115	2.04191	Adh4	-1.00764	-1.89482	Anxa8	2.19691	2.87994
Gm43792	2.01129	2.04357	Svep1	-1.00544	-1.81827	Tnfrsf19	3.37172	2.88951
Cnmd	1.87626	2.06175	Lrat	-1.00153	-1.34625	Cyp2b10	-1.18784	2.91842
Gm38157	2.09703	2.11621	Cda	1.00432	1.71422	Aqp5	2.46538	2.94454
Lmntd1	2.62063	2.11653	Fhit	1.00801	1.15801	Wnt9b	2.15354	2.96218
Gm16253	1.95126	2.14568	Cxcl11	1.00896	1.33435	Rnf182	1.67776	2.97471
AC131743.7	2.22499	2.16283	Bnip3	1.01199	1.2189	Pou2f3	1.65365	2.97837
Acot1	2.15034	2.19568	Gfod2	1.02232	1.1299	Sprr1a	2.5054	3.03081
Pbld1	2.60333	2.38506	E230001N04Rik	1.02252	1.65412	Ahrr	1.86457	3.03294
Gm44291	2.22814	2.38733	Fam109a	1.02689	1.17684	Gm15371	3.81065	3.04562
AC132474.1	2.8848	2.48707	CT010467.1	1.02808	1.71311	Upk2	2.70469	3.04753
Gcgr	5.25445	2.4932	Mterf2	1.04138	1.08875	Upk3b	2.7688	3.29543
Gm15635	3.22764	2.53878	4933440N22Rik	1.04334	1.56182	Upk1b	2.87535	3.37331
Gm44997	2.54804	2.64087	Gm37728	1.05445	1.50681	Tmprss13	2.33747	3.42424
Gm44362	2.54527	2.6818	Tgm1	1.06858	1.14005	Trim29	2.9312	3.42464
Gm37626	2.78245	2.95894	Rasd1	1.07453	1.66042	Crlf1	4.02068	3.46827
Sucnr1	3.68542	3.01242	Det1	1.07939	1.12204	Rgs7	1.48021	3.57762
Serpina7	3.61888	3.14913	Slc25a29	1.09016	1.37564	Rasal1	2.84041	3.58766
Gpr39	3.59158	3.23067	2010003K11Rik	1.09018	1.87014	Vcan	3.19422	3.608
Rdh16	4.80033	3.51531	AC164105.4	1.10325	1.64994	Krt5	4.29373	3.65215
Hmgcs2	4.63681	3.62948	Tango2	1.1161	1.24764	Prok2	3.63184	3.77288
Angptl4	4.11068	3.80274	Dnajc28	1.12114	1.09255	Aldh1a3	4.0435	3.80837
3110080O07Rik	4.51432	4.17838	Mthfd1l	1.12252	1.3792	Nfe2l3	2.88941	3.83369
Upk3b	3.73957	4.25071	Igfals	1.12335	1.17312	Htr2b	2.61977	3.90226
Muc16	3.72589	4.35036	Cyp8b1	1.12559	1.53644	Hmgcs2	2.53112	4.0307
Cdh26	5.21795	5.19549	Dcxr	1.12706	1.1068	Fcgbp	4.76458	4.09803
Msln	4.64598	5.70648	Fam110c	1.18018	2.50434	Timp4	1.3946	4.10507
			Them7	1.18136	1.21588	Psca	3.62207	4.18296
			Taf1c	1.19545	1.36252	Syt8	4.29816	4.26429
			Tnfaip8l1	1.1992	1.16888	Cldn11	4.74879	4.85825
			Gm16157	1.20891	1.91021	Meox2	4.47733	5.017
			Tmem41a	1.21181	1.18663	Cyp4a14	2.69235	5.05953
			Gstt2	1.21647	1.1871	9130409J20Rik	4.90298	5.10464
			Ppnr	1.21921	2.4225	Faim2	5.21701	5.25262
			Sec22c	1.2215	1.26904	Gcnt3	4.89423	5.41002
			Retsat	1.22543	1.63266	Sptssb	5.18599	5.46175
			AC153524.4	1.23437	1.04247	Cidea	-1.43894	5.58349
			Ech1	1.23664	1.00029	Gjb4	5.15729	5.70292
			AC163033.2	1.24091	2.64426	Ighg2c	4.67789	5.93335
			Fbxl15	1.2552	1.0293	Actg2	7.52368	7.02401
			Gm38070	1.27586	2.40379	Prss35	7.26721	9.15455
			Hsd17b10	1.28594	1.88647
			Gm11266	1.29759	1.60929
			1700113A16Rik	1.32183	1.62672
			Hspa1b	1.32518	-1.65505
			Eif4ebp3	1.3302	2.4594
			Tspan4	1.33372	1.46464
			Gm38120	1.33397	1.89771
			Pdzrn3	1.35821	1.20035
			Por	1.38832	1.03834
			Tram2	1.41515	1.58067
			B9d2	1.4189	1.03983
			Hhipl2	1.42263	2.72207
			Il1rn	1.42439	1.44679
			Cyp4a31	1.42527	1.15013
			Banp	1.42954	1.40892
			4930458D05Rik	1.43266	1.34773
			Lgals1	1.4343	-1.75671
			Tlr12	1.44458	1.42998
			Gm43672	1.4452	1.88963
			Cpsf4l	1.44598	1.87192
			F830115B05Rik	1.44607	1.70176
			Neat1	1.44961	1.74727
			Cyp2a5	1.45174	1.44378
			Coa6	1.45448	1.48915
			Gbp11	1.45919	2.33281
			Tmem120a	1.48066	1.3796
			Mgll	1.48355	1.14071
			Dio1	1.48452	1.3925
			Rad51b	1.51938	1.77934
			Foxa2	1.53144	1.56658
			Fgf21	1.55433	3.57532
			Per3	1.56633	1.66301
			Nr1i3	1.57126	1.93699
			Fmo3	1.57857	8.35763
			Gm37589	1.58661	2.1184
			Gm43323	1.59	1.281
			Kcnn1	1.59964	1.73051
			Gm38380	1.60491	2.18828
			Gm43360	1.61071	2.82283
			Miga2	1.64563	1.41206
			Dmrta1	1.65406	1.84311
			Gm20696	1.6613	2.5199
			Pex11a	1.66212	1.02274
			Gm42633	1.67047	3.47352
			Gm37101	1.68536	2.14535
			1810053B23Rik	1.68842	3.26347
			Gm9353	1.70494	2.31679
			Gm45413	1.71524	2.01218
			Fabp2	1.7298	1.29648
			Gm19040	1.73521	2.35403
			Slc43a1	1.74851	1.64745
			Cyp2a22	1.75571	2.75699
			Gm45909	1.76575	1.40548
			Trim80	1.77355	2.2843
			Gm25911	1.7911	2.35776
			Gm24270	1.79486	2.34896
			Gm22935	1.79946	2.99667
			Gm15564	1.80805	2.42358
			Fam102a	1.81351	1.21347
			Gm24187	1.81623	2.30714
			Gm36638	1.83271	1.8043
			Rn7sk	1.83482	2.93711
			Lars2	1.84738	2.4588
			Acot4	1.85087	1.75252
			CT009757.3	1.85419	1.9143
			Gm23935	1.85745	2.43297
			Gm2568	1.85782	1.9732
			Gm42866	1.87842	2.78603
			Fam195a	1.88146	1.00846
			Rorc	1.88204	1.58994
			Gm38235	1.88312	2.70947
			Cntnap1	1.88841	4.17678
			Mrgprb11-ps	1.89531	2.9793
			Gm37677	1.92681	2.13828
			Lncbate1	1.93466	2.29587
			Gm43775	1.93663	1.39941
			Gm43571	1.9598	2.69605
			Gm26917	1.99042	1.98861
			Mir6236	1.99692	2.61747
			Gm15372	2.02529	2.81316
			Slc6a21	2.02673	2.43968
			4933421A08Rik	2.02777	1.9844
			AC153366.2	2.05619	2.48434
			AC125409.1	2.06292	2.44442
			Mfsd2a	2.09766	2.17337
			9630010A21Rik	2.13987	1.72189
			Olfr1396	2.15718	2.27242
			Slc16a5	2.18594	2.81392
			Ttc39a	2.20798	2.0821
			Slc27a1	2.21641	1.52398
			Wnt5b	2.21857	2.45271
			AC122326.1	2.2264	-2.68034
			Gm44001	2.23729	2.2998
			Slc6a16	2.24183	1.77731
			AC124346.3	2.24978	2.27601
			Stap1	2.25493	2.65526
			Gm11752	2.25701	2.67178
			5430434F05Rik	2.26754	2.91679
			AC120394.3	2.27337	2.13863
			Gm38021	2.27503	1.81067
			Cyp7a1	2.30162	1.39901
			Gm37238	2.33318	3.01556
			Vnn1	2.35309	1.17289
			Gm26601	2.37496	2.42476
			Cyp4a14	2.38631	2.66262
			Lingo4	2.39713	1.54685
			Onecut1	2.41612	1.55577
			6720464F23Rik	2.44338	2.80763
			Paqr7	2.44862	1.32801
			Gm37558	2.47888	2.66905
			Gm37666	2.48273	2.4219
			Cyp4a10	2.4838	2.51711
			Gm15369	2.4871	2.84795
			Acot2	2.49974	1.66744
			Gm15374	2.51072	3.18616
			Cgref1	2.55911	3.47511
			Rpph1	2.57381	3.75183
			Gm37760	2.59313	1.57743
			Gm44005	2.60389	1.2278
			Gm44913	2.60961	3.54111
			C030032O16Rik	2.64392	2.14091
			Gm44291	2.65894	2.45313
			Gm43637	2.66559	3.27794
			Gm38042	2.67531	2.79133
			E430021H15Rik	2.68979	3.53618
			Gm37033	2.76523	2.47745
			Gm37058	2.8664	2.95261
			Gpc1	2.87153	2.0156
			AC125409.2	2.89634	4.08869
			AC124572.1	2.89862	3.16813
			Gm11695	3.00965	4.13412
			Gm28182	3.01169	3.29715
			Gm15441	3.01567	2.50342
			Gm13607	3.07266	3.08793
			Sult1e1	3.07821	9.00292
			Serpina4-ps1	3.2614	-1.75629
			Gm37718	3.29366	2.98068
			Gm43359	3.3079	3.4353
			Gm20699	3.5163	3.50526
			G0s2	3.63389	1.74442
			Gm44639	3.68319	3.91916
			Gm43946	3.68688	3.88903
			Acot3	3.82561	4.33135
			Gm38034	3.89213	3.68937
			Themis	3.90142	2.68854
			Rmrp	3.95982	5.39734
			Gm15371	4.00612	4.4015
			Gm37204	4.11554	4.73582
			Unc79	4.13693	5.08469
			Gm15370	4.30921	4.17202
			Cyp2b9	4.38391	5.11032
			Gm19744	4.39305	4.67132
			AC153516.1	4.52775	4.86289
			Cidec	4.63797	3.64181
			Gm44557	4.77034	5.21794
			Gm43331	5.67105	5.75093
			Cyp2b13	5.92647	5.56686

## Sheet: Figure 2D
Heart			Liver			Kidney
Gene	log2FoldChange	minus_Log10_pvalue	Gene	log2FoldChange	minus_log10_p	Gene	log2FoldChange	minusLog10adjp
Nmrk2	-2.61491	17.4	Cyp3a11	-2.11705	18	Cyp4a10	-1.0091	20.5
Mt2	-1.6144	11.8	Saa3	2.32606	15.3	Cyp4a31	-0.753811	14.6
Timp1	-2.19657	9.1	Cxcl9	2.32849	13	Abcc2	-0.680947	12.9
Thbs1	-1.27629	7.57	Lpl	1.52985	9.25	Nqo1	-1.05951	12.2
Nppb	-1.09174	7.14	Col14a1	1.154	8.63	Gstm1	-0.707336	10.2
Tnfrsf12a	-0.985213	6.26	Pla2g12a	-0.846737	6.14	Acox1	-0.585931	10.2
Hmox1	-1.49238	6.15	Leap2	-0.745206	4.89	Slc38a3	-0.851021	10.2
Mmp12	-1.99042	6.09	Slco2a1	-0.693977	4.48	Reep6	-0.971473	9.04
Mmp3	-1.0558	5.39	Rarres1	1.08724	4.39	Ehhadh	-0.593424	7.98
4732465J04Rik	3.87646	4.54	Slc25a30	1.1017	4.32	Cyp4a14	-0.850658	7.36
Abca1	0.99782	4.16	Cxcl10	1.75068	4.25	Hmgcs2	-0.922909	7.14
Serpine1	-0.618778	3.91	Il1rn	1.26348	4.23	Cbr1	-1.16692	6.95
Egln3	0.868242	3.8	Col3a1	1.55929	4.19	Gsta3	-0.806881	6.55
Epn3	-1.17702	3.8	Eif4e3	1.25741	4.18	Gstp1	-0.807654	6.41
Gm45531	1.91221	3.8	F2r	0.940892	4.11	Acaa1b	-0.625622	6.32
Sv2a	-1.45784	3.8	Sult2a8	1.13935	4.1	Ttr	1.09191	6.19
Ctps	-0.570789	3.62	Gm2788	0.968863	4.05	Dnase1	-0.767715	5.68
Tnc	-1.77678	3.62	Kcna2	1.19033	3.75	Gm10639	-1.20086	5.53
Col3a1	-0.917526	3.61	Foxa1	0.810987	3.6	Aldh1a7	-1.07904	5.48
Hsph1	0.672898	3.58	Lama1	1.10554	3.52	Entpd5	-0.552027	5.46
Itga5	-0.522756	3.53	Ubd	1.95726	3.46	Gm15441	-1.11131	5.07
Fstl3	-1.17186	3.53	Per1	-0.734672	3.38	Retsat	-0.564156	4.64
Itgb6	1.34059	3.51	Serpina4-ps1	2.4722	3.38	Gsta1	-3.58587	4.63
Soat2	3.62188	3.46	Lyve1	0.903919	3.28	Ugt1a1	-1.66078	4.6
Adamts1	-0.548809	3.39	Adora1	-0.820075	3.18	Ugt1a7c	-0.58831	4.26
Rcan1	-0.506759	3.27	Cd36	0.652714	3.17	Oplah	-0.595185	3.63
Gdf2	5.35872	3.14	Sh3bgrl	0.509386	3.17	Kcnip2	-0.88999	3.6
Nppa	-0.690107	3.03	Endod1	1.05403	3.1	Ctgf	-0.690531	3.5
Uck2	-0.581489	3	Thrsp	0.861979	2.94	Eng	-0.474463	3.26
Saa1	6.93489	2.95	C8a	0.685448	2.86	Grina	-0.521292	3.2
Itga1	0.748084	2.86	Ifi47	0.767841	2.86	Cox6b2	-0.926896	3.19
Gm29015	-1.43338	2.81	Spp1	0.743885	2.76	Dtx4	-0.548879	3.12
Rbm3	-0.956473	2.79	Prok1	1.62619	2.76	Spry1	-0.583015	3.11
Syt12	-0.938746	2.76	Olfr1033	0.612034	2.76	Clec2d	0.795702	3.06
1200007C13Rik	-2.92202	2.56	Gbp2	1.05612	2.76	Med21	0.561064	3.06
Plin4	-0.424728	2.56	Cux2	-1.89407	2.74	Ces2c	-0.41126	3.05
Klhl33	0.90827	2.55	Atp6v0d2	1.33155	2.74	Scd1	2.89695	3.03
Scn4b	0.571053	2.55	Tlr2	1.23292	2.74	Itih5	-0.592657	2.93
Hk1	-0.460811	2.55	H2-Eb1	1.06211	2.73	Mylip	0.480251	2.86
Hspb7	-0.547012	2.47	Cyp26b1	-0.745018	2.6	Vnn1	-0.474083	2.85
Igfbp1	6.52592	2.47	Slco1a4	-0.999922	2.6	Pdgfrb	-0.643959	2.8
A930018M24Rik	0.829479	2.46	Psmb8	0.595677	2.54	Abca8a	-0.719449	2.74
Esr1	2.54716	2.42	Tmsb10	0.955017	2.54	B2m	0.589823	2.74
Fgl2	-0.654047	2.39	Ifit3	1.12982	2.5	Hsd11b1	-0.805482	2.74
Cutal	2.61588	2.36	Gm14403	0.820939	2.49	Dpp7	0.626109	2.63
Gm44250	0.64136	2.36	Sult5a1	0.880402	2.49	Slc13a1	0.414228	2.63
Mt1	-0.725365	2.36	AW112010	0.716696	2.48	Trib2	0.622276	2.63
Galm	0.722533	2.31	Nudt7	0.806609	2.42	Ugdh	-0.469827	2.63
Ppp1r3b	0.996861	2.25	Gbp2b	1.2506	2.4	Slc5a10	-0.753222	2.62
Chil3	-1.25031	2.25	Igfbp7	0.476844	2.4	Cyp2d22	-0.799406	2.6
Eef2k	-0.542958	2.25	Gm7652	1.40076	2.39	Abcc4	-0.603877	2.59
Pdilt	4.52559	2.25	mt-Rnr2	0.385944	2.39	Cfap43	-0.601025	2.59
Pdp2	0.693409	2.25	Mki67	2.24019	2.37	Hsd17b2	-0.877019	2.56
Cirbp	-0.681355	2.23	D3Ertd751e	0.640971	2.33	Plvap	-0.37416	2.56
Gpnmb	-1.44016	2.23	4732465J04Rik	0.753124	2.33	Nt5dc2	-0.618429	2.52
Parm1	-0.609975	2.23	F11	0.590005	2.33	Olfml3	-0.819204	2.48
Scd1	4.78992	2.23	Prelp	0.638271	2.33	Acot4	-0.385283	2.42
Apol9a	1.9468	2.23	Rtn4	0.490562	2.3	Fth1	-0.409588	2.42
Adam8	-1.55769	2.2	Tmsb4x	0.667763	2.3	Nrg1	-0.697101	2.36
Cd63	-0.679605	2.2	Gstt2	-0.606211	2.29	Rbm3	-0.758907	2.36
Lrit1	3.99901	2.2	Gulo	0.805185	2.29	Sfrp1	0.531591	2.35
Cnksr1	-0.729479	2.18	Ms4a4d	0.882575	2.29	Npr3	0.660965	2.34
Lgals3	-1.20615	2.16	Postn	0.892929	2.29	Zim1	-0.935146	2.33
Ankrd1	-1.5786	2.15	Serpina3f	1.21034	2.29	Acot1	-0.518761	2.28
Podn	-0.700091	2.15	Colec10	0.479058	2.27	Decr2	-0.35395	2.28
Slc25a34	-0.438002	2.15	Cyp2j9	-0.779541	2.27	Tsku	-0.790986	2.28
Zfp697	-0.678399	2.15	Vim	0.903362	2.23	Aldh1l1	-0.34289	2.27
Saa2	6.90136	2.14	Cyp2d26	-0.523791	2.22	Cyp26b1	-0.71049	2.25
Rps6ka2	0.642721	2.12	Prox1os	-1.01044	2.22	Cxcl14	-0.743027	2.24
Acaca	1.08342	2.05	Ces3b	0.907579	2.19	Akr1c13	-0.539184	2.23
Ccl2	-1.34316	2.05	Gbp8	1.00418	2.19	Hacl1	-0.651709	2.21
AI661453	2.29603	2.01	Hsd3b3	0.783796	2.19	Ephx2	-0.444605	2.15
Ces1d	0.649404	1.99	Ly6e	0.769127	2.19	Ly6a	0.481207	2.14
Dlgap4	-0.442263	1.99	Gbp11	1.74174	2.16	Slco1a1	-0.737081	2.14
Gpr146	-0.48622	1.99	Serpina3g	1.06395	2.12	Gsr	-0.470819	2.13
Gstm3	5.02029	1.99	Asl	-0.714283	2.09	Irs2	0.612035	2.1
Mical1	-0.633995	1.99	Gm45716	-0.793076	2.02	Ugt1a6a	-1.02493	2.08
Apol10b	0.924103	1.97	Sall1	-0.602094	2.02	Pkd1	-0.345913	2.06
Irs1	0.543459	1.97	Plvap	0.583561	2	Slc43a3	-0.504908	2.04
Cyp2b10	2.03587	1.96	Tsc22d1	0.650885	2	Slco2b1	-0.738945	2.04
Sucnr1	2.31592	1.92	Olfr1034	0.840773	1.99	Ankrd12	0.393147	2.03
5033403H07Rik	5.02297	1.9	Omd	0.657515	1.98	2810474O19Rik	0.392612	2.03
Gm30097	6.39101	1.89	Clec7a	0.908534	1.97	Cyp1b1	-0.754794	2.03
Tgfb2	-0.672677	1.89	Myrf	-0.477625	1.97	Lrrc32	-0.487383	1.97
Clec4d	-2.05559	1.86	Nxpe2	0.737366	1.97	Txnrd1	-0.399701	1.97
Adamtsl5	-0.447853	1.79	Retsat	-0.529266	1.97	Agt	-0.492389	1.97
AC160029.1	5.4363	1.79	Gm10319	0.6048	1.96	Vwa8	-0.291303	1.97
Rrp12	-0.503267	1.77	Gm4673	-1.03797	1.94	F2r	-0.612732	1.9
4833411C07Rik	2.22339	1.73	Fdx1	0.479149	1.88	Pm20d1	-0.396746	1.9
E230013L22Rik	-0.785549	1.73	Rbm3	-0.876704	1.88	Atrnl1	-0.363902	1.88
Wipf3	0.481707	1.71	E2f8	1.09402	1.86	Gsta2	-0.490442	1.88
Cd44	-0.605117	1.71	mt-Nd2	0.424732	1.86	Cyp4a12b	-0.748245	1.82
Cyb561	-0.660007	1.67	Chpf2	-0.487311	1.83	Slc51a	0.529804	1.79
Srebf1	0.841914	1.67	H2-Aa	0.924868	1.83	Ftcd	-0.665149	1.78
Cln6	-0.613125	1.67	Plcxd2	0.674809	1.83	Vgll4	0.519295	1.78
Fkbp10	-0.597334	1.67	Ly6a	0.847762	1.83	Acot12	-0.305883	1.77
AC141642.1	4.81808	1.65	Anxa2	0.663953	1.82	Gm45838	-0.681222	1.77
Col1a2	-0.551337	1.65	Akr1c6	0.770197	1.82	Exoc3l2	-0.386573	1.77
Nipal1	4.64135	1.65	Cd74	0.820168	1.82	Il33	-0.693795	1.73
Eif4ebp1	-0.603403	1.64	Foxp2	0.636956	1.82	Adamtsl4	-0.824727	1.71
Gm9522	2.88418	1.64	Slc19a1	-0.714402	1.8	Gm4956	-0.729384	1.71
Mettl9	-0.50554	1.64	Zfp750	-0.682244	1.79	Pear1	-0.585646	1.71
Mylk4	0.771372	1.64	Zfp809	0.490049	1.78	Socs2	0.721238	1.71
Sesn3	0.587163	1.64	Cadm3	1.04864	1.78	Dkk3	-0.734555	1.69
Shroom1	1.95255	1.64	Sdsl	-0.750361	1.78	Abca1	0.575572	1.69
Tmbim1	-0.644484	1.64	Ccdc3	1.46281	1.77	Herc3	-0.391497	1.66
Slc39a1	-0.403451	1.64	Nat8f2	0.560913	1.77	Akr1b10	0.41315	1.66
2310022B05Rik	-0.464518	1.6	Slc22a7	0.952098	1.75	Ech1	-0.337931	1.66
Arhgap44	-0.441306	1.6	Sod3	0.569808	1.75	Hmgcr	0.494406	1.66
Dync1li1	-0.460265	1.6	Atf5	-0.617944	1.73	Smc4	0.383391	1.66
Scn5a	-0.395012	1.6	C730036E19Rik	0.60498	1.73	Acaa2	-0.421684	1.65
Acss1	-0.402255	1.58	Gm26917	-0.597874	1.73	Timp2	-0.454037	1.65
Ift81	0.488034	1.58	Htatip2	-0.778773	1.73	Cpm	-0.641559	1.65
Lrtm1	0.442515	1.58	Mup-ps13	1.06948	1.73	Gpam	-0.329155	1.65
Pak6	-0.584203	1.58	Gpd1	-0.417582	1.7	Lamc3	-0.750327	1.65
Pik3ap1	1.53404	1.58	Hacl1	-0.444818	1.7	Cat	-0.379608	1.65
Psat1	-1.08579	1.58	Hhex	0.786121	1.7	Col14a1	-0.648346	1.64
Vcan	-0.736366	1.58	Gnmt	-0.572153	1.68	Mki67	1.21558	1.64
Fam189a2	-0.415497	1.58	Slc13a3	0.769738	1.68	Entpd1	-0.467145	1.64
Nqo1	-0.636951	1.58	Acot11	1.03085	1.67	Pdgfra	-0.658422	1.64
Ttll1	0.514239	1.58	Ccdc80	0.711573	1.66	Cbr3	-2.25406	1.63
Gm8883	3.58288	1.57	Cyp3a59	-0.728226	1.64	Slc6a6	-0.42529	1.63
Flot1	-0.524919	1.56	Slc25a10	-0.421051	1.63	Kcnj15	-0.397609	1.61
Pcp4l1	0.332861	1.54	Galk1	-0.528204	1.62	Dhtkd1	-0.443458	1.57
Loxl2	-0.767227	1.53	Adam11	0.971911	1.58	Ndrg1	-0.319217	1.57
Mfap5	-0.888321	1.52	Mat1a	-0.486478	1.57	Nrep	0.561801	1.55
Eps8l1	1.15661	1.51	Cd86	0.723685	1.57	Cxcl10	0.829477	1.55
Jak1	0.4141	1.51	Casp1	0.830985	1.56	Cyp2d9	-0.450879	1.54
Spon1	-0.464185	1.51	Dock8	0.845922	1.55	Chd3	0.325137	1.5
Nqo2	0.429672	1.48	Ppnr	-1.19557	1.53	Bdnf	0.748946	1.49
Olfml3	-0.733248	1.48	Hao1	0.483258	1.52	Sec11a	0.36231	1.49
Siah1a	-0.464692	1.47	Smoc1	-0.426029	1.52	Slc22a12	-0.425841	1.49
Fam69b	-0.932656	1.46	Trim12c	0.674827	1.51	A4galt	-0.425451	1.45
Fmo1	0.57294	1.46	Colec11	0.571227	1.5	Tns2	-0.472743	1.45
Slc25a28	-0.447493	1.45	Cyp7b1	0.801288	1.49	Foxq1	0.761437	1.43
Gm16548	5.08025	1.45	Pdilt	0.964636	1.49	Gm6614	-1.7773	1.41
Cxcl12	0.490021	1.44	B4galnt1	-0.355656	1.49	Atp12a	0.869487	1.4
Hnf1a	3.68295	1.44	Serpinh1	0.900222	1.45	Aldh1a1	-1.10914	1.38
Tom1	-0.488446	1.44	Dio1	0.755514	1.43	Insrr	0.459032	1.38
C2cd2	0.745052	1.43	Ifit3b	1.20121	1.43	B4galt6	0.39845	1.37
Sprr1a	-4.64462	1.43	Lcp2	0.725133	1.43	Fbln5	-0.542492	1.37
Chn2	1.27499	1.42	Top2a	2.27841	1.43	Gm44250	0.605473	1.37
Cyp4f15	3.24768	1.42	Tlcd2	0.675414	1.42	Pde3a	-0.466552	1.37
Sema4d	-0.423393	1.4	Cybb	0.594376	1.42	Dchs1	-0.6372	1.37
Bco2	2.12122	1.38	Tmtc2	0.489742	1.42	Cyp2d12	-0.540005	1.36
Tnnc1	-0.452356	1.38	Aox1	-0.650218	1.4	Trp53inp1	-0.527774	1.36
D330025C20Rik	-1.14251	1.38	Cnmd	1.23549	1.4	Bhlhe40	0.455003	1.36
Get4	-0.505194	1.38	Epha7	0.913568	1.39	Chst15	-0.495576	1.36
Siae	0.514612	1.38	Fbxw9	-0.471118	1.39	Glud1	-0.316882	1.35
Mid1ip1	0.552268	1.38	Mndal	0.622238	1.38	Dpyd	-0.355117	1.34
Apcs	5.31951	1.38	Plek	0.714735	1.38	Pgd	-0.43617	1.34
Erap1	0.494521	1.38	Sned1	0.526807	1.37	Acot3	-0.372664	1.32
Pik3c2g	2.86004	1.38	Sntg2	0.806299	1.37	Irs1	0.372157	1.32
Zfhx4	2.10101	1.38	Mug-ps1	0.395164	1.36	Blvrb	-0.635464	1.32
Ccnf	2.79498	1.37	mt-Rnr1	0.472891	1.36	Ecm1	-1.02379	1.32
Flnb	0.613651	1.37	Sh2d4a	0.726499	1.36	Bgn	-0.458277	1.32
Scarb1	0.789437	1.37	Nrep	1.79076	1.35	Acad11	-0.307637	1.32
Ipo4	-0.421998	1.37	Anxa5	0.459376	1.35	Kcnj2	0.737646	1.32
Rmnd5a	0.361617	1.37	Arid5b	0.587066	1.34	Sostdc1	0.455063	1.31
Rpl3	-0.632697	1.37	Tmem41a	-0.714708	1.34	Tra2a	0.388229	1.3
Clec2h	4.1002	1.36	Ikbkg	-0.57714	1.33	Tm6sf2	-0.648279	1.3
Gm5424	2.8467	1.36	Rbms3	0.582742	1.33	Igfbp3	-0.528069	1.29
Coro6	-0.359745	1.35	Rgs4	1.16461	1.33	Keg1	0.554309	1.28
Prmt1	-0.424223	1.35	Tfr2	-0.426305	1.32	Camk1g	-1.36716	1.28
Rbfox1	0.425316	1.35	Fam19a2	-1.83344	1.3	Rnf24	0.623034	1.27
S100a6	-0.676074	1.35	Ido2	0.57486	1.3	Gm45606	-0.657818	1.23
Bnip3	0.347551	1.35	H2-Ab1	0.890982	1.29	Mfsd7b	0.394506	1.23
Capn11	-5.67942	1.35	Cirbp	-0.661276	1.29	Mal2	0.428876	1.23
Col8a1	-0.591051	1.35	Mmp12	1.40608	1.29	Car9	-0.673485	1.23
Btg2	-0.641249	1.35	Itgax	1.458	1.29	Gucy1a3	-0.583376	1.23
Fbxo31	-0.371157	1.35	Apoc4	-0.366694	1.29	Arrb1	-0.33911	1.23
Plp2	-0.728875	1.35	Gm4956	0.925218	1.29	Glb1l2	-0.32959	1.23
Gck	0.877236	1.34	Gstm1	0.556289	1.29	Nat8	-0.498508	1.23
Klb	4.83217	1.33	Itga8	0.872985	1.29	Lrp5	-0.332546	1.2
Cmss1	0.577113	1.33	Lum	0.75334	1.29	Ugt2b37	0.661828	1.2
Ctgf	-0.762429	1.33	Saa2	1.94687	1.29	Crispld2	-0.423414	1.18
Slc25a48	3.11268	1.33	2310039H08Rik	-0.525488	1.29	Hmgn5	0.401651	1.18
Bphl	0.596683	1.33	Soat2	-0.50569	1.29	Htatip2	-0.366315	1.18
9030619P08Rik	4.8273	1.33	Ulk2	0.46953	1.29	Polr2a	-0.262583	1.18
Des	-0.330604	1.33	Igsf10	1.37705	1.27	1700037H04Rik	-0.441919	1.17
Ino80c	-0.606479	1.33	Ifi205	0.98105	1.26	Acat3	-0.501082	1.17
Adamts15	-0.672228	1.32	Acmsd	0.670175	1.26	Crot	-0.377882	1.17
Cyp2c70	5.16977	1.32	Chac1	0.73552	1.26	Ston1	-0.574461	1.17
Gm13889	-1.11564	1.32	Col1a2	0.914551	1.25	Akr1c12	-0.70376	1.17
Ehd4	-0.482301	1.31	Stub1	-0.397253	1.25	Gjb1	-0.439925	1.16
Amt	1.16725	1.31	Lrat	0.61877	1.25	Hnrnpa2b1	0.278227	1.16
Neat1	-0.379692	1.31	Grn	-0.449911	1.24	Adamts6	-0.679253	1.16
Dhtkd1	1.04853	1.31	Rgs5	0.484387	1.24	Mttp	-0.375296	1.14
Klf12	1.19405	1.31	Sirpa	0.541262	1.24	Gm17305	0.814711	1.14
Dpysl3	-0.434664	1.31	F12	-0.317718	1.23	Jup	-0.277456	1.14
Myo1c	-0.32392	1.31	Msr1	0.487716	1.23	H2-Ab1	0.515032	1.14
Selenow	-0.423033	1.31	Dsg1c	0.856029	1.23	AC079680.3	-0.461892	1.14
Trim54	-0.333085	1.31	Eif6	-0.45186	1.23	Ggct	0.494455	1.14
A230050P20Rik	0.787753	1.3	Mdfic	0.476496	1.23	Sntb2	-0.28958	1.14
Msn	-0.344356	1.3	Slc25a39	-0.372366	1.23	Slc25a22	-0.477508	1.14
Abhd2	0.65373	1.3	AC123694.3	1.02526	1.23	Itgb7	0.951978	1.13
Bcat2	-0.390094	1.29	Srebf1	0.757258	1.23	Coq10b	0.391862	1.13
Mtr	0.541804	1.29	Trim7	0.555233	1.23	Hsd17b4	-0.283304	1.13
Sh3d19	0.685936	1.29	Acot3	-0.660539	1.22	Shank3	-0.341156	1.13
AW112010	0.640015	1.29	Tob2	-0.453336	1.22	Sh3tc2	-0.31375	1.12
Malat1	0.643773	1.29	Abcc4	-0.708118	1.22	Gucy1b3	-0.455063	1.12
Myh7	-2.56164	1.29	Lgr5	0.617792	1.22	Sema3f	-0.349892	1.12
Flot2	-0.421778	1.26	Syde2	-0.545962	1.22	Daam2	-0.536778	1.12
Intu	0.427108	1.25	Gbp7	0.749181	1.21	Cmbl	-0.319622	1.12
Clec2d	0.435637	1.25	Rnd1	0.687999	1.19	Eif5b	0.387908	1.12
Col6a2	-0.498391	1.25	Col6a3	0.832099	1.19	Hsd17b11	-0.36977	1.12
Atf5	0.753056	1.24	Cyp4a10	-0.468942	1.18	Zfp106	-0.243513	1.12
Nags	2.7225	1.24	Rtn4rl1	-0.569041	1.18	Kirrel	-0.426248	1.11
C1ra	0.807236	1.24	Slco1a1	2.6746	1.18	Gm44244	-1.26527	1.1
Shisa4	-1.12327	1.24	Adh4	0.672926	1.18	Abca17	-1.1938	1.1
Zfp871	1.41934	1.23	Cyp4a14	-0.623599	1.18	Slc5a8	-0.305778	1.1
Gdap10	1.25193	1.23	H2-T22	0.369475	1.17	Tmem52b	0.34652	1.1
Fmo3	5.8466	1.22	Reln	0.64795	1.17	9430020K01Rik	-0.344514	1.09
Carns1	-0.5724	1.22	Hal	-0.575422	1.16	Osmr	-0.564971	1.09
Fgl1	4.50639	1.22	1700018L02Rik	1.11576	1.15	Mgl2	0.957207	1.08
Adgrf1	5.2651	1.22	Rps28	-0.428748	1.15	Nectin1	-0.405688	1.08
Pbxip1	-0.324848	1.22	Tanc2	-0.555311	1.15	Galk1	-0.45332	1.06
Lcn2	-2.68642	1.21	Glul	0.412479	1.14	Josd2	0.497678	1.05
Rmdn3	0.575232	1.21	Syt1	0.853869	1.14	Prob1	-0.42127	1.05
Dhcr7	1.02607	1.19	Meiob	0.582762	1.14	Helz2	-0.447436	1.04
Drap1	-0.486364	1.19	Pam	0.567516	1.14	Slc48a1	-0.292338	1.04
Etv5	-0.695766	1.19	Zfp760	0.58575	1.14	Cntfr	-0.581783	1.02
Mob3b	1.58561	1.19	Samhd1	0.528597	1.14	Atp6v1b1	0.314874	1.02
Fzd1	-0.627035	1.19	Asb2	1.193	1.14	Ano9	-0.579424	1.02
Loxl1	-0.593101	1.18	Pir	-0.448254	1.11	Ccr5	0.813514	1.02
Rgs16	3.80413	1.18	Btd	-0.388302	1.11	Cxcl9	1.62811	1.02
Ggcx	0.641648	1.18	Abca6	-0.443447	1.1	Tnxb	-0.490442	1
Etnk1	0.469492	1.18	Cyp2c50	0.494473	1.1	Flt1	-0.270528	1
Spock2	-0.535246	1.17	Mup2	2.32664	1.1	Npas2	-0.734767	1
Popdc2	-0.536213	1.17	P4hb	-0.419616	1.1	Lfng	-0.561469	1
H2-Q7	0.651689	1.15	1700080G11Rik	1.27414	1.1	Notch4	-0.332903	1
Bgn	-0.551309	1.15	Bnip3	-0.410295	1.1	Eci2	-0.342029	0.999
Hn1	-0.526033	1.15	Jup	-0.378272	1.09	Peg3	-0.561134	0.999
Fhl1	-0.478769	1.13	Selenbp2	2.83907	1.09	Col4a2	-0.400804	0.99
Armc2	0.569587	1.13	Tm6sf2	-0.445536	1.09	Echdc1	0.326408	0.99
Enpp3	1.02695	1.12	Flot1	-0.461754	1.09	H2-DMb1	0.605839	0.979
Itga7	-0.395053	1.12	Cipc	0.398349	1.09	Uhrf1bp1l	-0.278774	0.975
Pon3	0.733741	1.12	Col1a1	1.17042	1.08	Hmox1	-0.611464	0.968
Slc10a2	5.04512	1.12	Mest	1.30319	1.08	S1pr3	-0.441471	0.966
Nudt4	0.392078	1.12	Naprt	-0.400689	1.08	Aldh9a1	-0.244236	0.964
Efhd2	-0.579828	1.11	1810010H24Rik	-1.00602	1.07	Olfml1	-0.558628	0.964
Bco1	4.62849	1.11	Itih3	-0.627028	1.07	Slc29a1	-0.444465	0.958
Tm6sf2	2.02301	1.11	Ces4a	1.63117	1.07	Rmnd1	0.326715	0.957
Serpinb6b	-0.581608	1.11	Slc16a5	-0.488656	1.07	Noct	0.389268	0.95
Nr4a3	-1.16827	1.1	Tgtp2	1.05903	1.07	Tmem176b	0.245081	0.95
Tspan12	0.52964	1.1	Saa4	0.555031	1.06	Ackr3	-0.345402	0.947
Actc1	0.348022	1.1	Get4	-0.505688	1.04	Ptpru	-0.391644	0.933
mt-Nd2	0.404576	1.1	Mmp14	-0.463202	1.04	H6pd	-0.373664	0.93
Ppp1r3g	1.91552	1.1	Mpp1	0.526147	1.04	Hexa	0.326146	0.93
Ier5	-0.542949	1.1	Uba7	0.532012	1.04	Xlr3a	1.37923	0.927
Cldn3	2.88598	1.08	Sparc	0.375634	1.03	Ace2	0.367827	0.918
Pkhd1	3.36636	1.08	Spata2l	-0.540697	1.03	Aebp1	-0.378107	0.918
Cadm1	0.863853	1.07	Saa1	1.88726	1.03	Lonrf1	0.462248	0.918
Cyp2r1	2.2731	1.07	Idua	-0.576065	1.03	Pdpr	-0.342497	0.918
Epha1	2.14036	1.07	Il20rb	-1.28587	1.03	Selenbp1	-0.359661	0.918
Gm15440	-0.517575	1.07	Adgrf5	-0.367777	1.03	Snai1	-0.8687	0.918
Myom2	-0.384413	1.07	Ccl5	1.32757	1.02	Prox1	0.39796	0.912
Pla2g12b	5.65078	1.07	BC023105	1.5596	1.01	Tmem176a	0.245111	0.912
Cilp	-0.972074	1.07	Gm7694	-0.639249	1.01	Tmem72	0.355918	0.911
Cnga3	0.791753	1.06	Gm15446	0.683438	1.01	Armc12	-1.00619	0.909
Smpd1	-0.41987	1.06	Lgals3	0.578614	1	Rasgrp1	0.501267	0.909
Fads3	-0.369225	1.06	Adamtsl2	0.711629	0.999	C1qtnf1	-0.358158	0.907
P2ry4	4.45425	1.06	Aif1	0.810742	0.997	Acsl3	0.322916	0.896
Hist1h2bc	0.387142	1.05	Adgrg1	-0.661949	0.993	Ptms	0.254821	0.896
Sh3bgrl2	1.03202	1.05	Calm1	0.325173	0.993	Nfrkb	-0.320542	0.89
C1qtnf6	-0.844043	1.04	Ldha	-0.40344	0.993	Pon3	0.708048	0.89
Mios	-0.38926	1.04	Id1	-0.693121	0.989	Trim12c	0.532825	0.89
Syk	-0.34192	1.04	Acsm1	0.30734	0.979	Tmem204	-0.334325	0.887
Lpgat1	0.450508	1.04	Arl5b	0.34854	0.979	Tsga10	0.640466	0.884
Atp9a	-0.387092	1.04	Plekhg6	-0.477202	0.979	Dleu2	0.360683	0.874
Hmgcs2	1.19215	1.03	Zfp970	0.544339	0.979	Lgals4	-0.380984	0.874
Ak4	0.449795	1.02	Hmgcl	-0.329142	0.977	Abca9	-0.490656	0.873
Cfhr3	3.49154	1.02	Stim2	0.393473	0.977	Fkbp4	0.298949	0.873
Col4a5	-0.361542	1.01	Xlr3a	1.14252	0.977	Tfap2b	0.287136	0.873
F830016B08Rik	2.55503	1.01	Herpud1	-0.423436	0.975	Sucla2	0.285762	0.872
Gm11437	4.66252	1.01	Obox4-ps3	1.11523	0.975	Cyp27b1	-0.818715	0.87
Psmd4	-0.350285	1.01	Gngt2	0.658369	0.97	Galns	-0.304033	0.87
Tmem108	-1.00842	1.01	Pik3ap1	-0.378107	0.97	Upb1	-0.32874	0.87
Adamts13	4.94852	1.01	Hpgd	0.468966	0.97	Hsd3b2	0.611712	0.87
Ctcflos	2.09203	1.01	Adra2b	0.784639	0.97	Col13a1	-0.784405	0.868
Fstl1	-0.511002	1.01	Cd24a	0.912535	0.968	Ppp2r5c	-0.237008	0.865
Lrp8	-1.45263	1.01	Il1a	0.68893	0.968	Cpt2	-0.256967	0.862
Gdf15	2.47025	1	Lhfp	0.56363	0.968	Dtnbp1	-0.364718	0.862
Synpo2l	-0.387729	1	Nckap1l	0.595274	0.968	Mmp14	-0.56256	0.862
mt-Nd5	0.383368	1	Slfn5	0.491437	0.968	Grasp	-0.628432	0.851
Gfpt2	-0.553725	0.996	Tbc1d30	0.653873	0.968	Mgst3	-0.416972	0.847
Lpin1	0.430867	0.993	Axl	0.456889	0.967	Ankrd33b	-0.26896	0.847
Mug-ps1	4.90041	0.993	Mir6236	-0.568489	0.963	Pygl	0.449395	0.847
AI506816	-0.550592	0.991	Eef2	-0.339718	0.963	Agpat3	-0.276984	0.838
Irf1	0.734054	0.991	Gm44250	0.396554	0.963	Odc1	0.291609	0.83
Itgam	-1.13271	0.991	Gm45053	-0.947267	0.963	Top1	0.293146	0.828
Nxpe2	0.935551	0.991	Itgal	0.626217	0.961	Hsbp1l1	0.628778	0.825
Lurap1l	1.44178	0.988	Avpr1a	0.504656	0.956	Rasgef1b	-0.464001	0.825
Psd3	0.543791	0.986	Cryl1	-0.657255	0.944	Mettl7b	-0.324563	0.823
P4ha1	0.489621	0.983	Esrp2	-0.317847	0.944	Pip5k1c	-0.286181	0.823
Lama1	5.34552	0.983	Clec14a	0.42075	0.938	Cd36	-0.411131	0.823
Rapgef5	0.375756	0.983	Atoh8	-0.561661	0.936	Cetn3	0.274659	0.823
Slc40a1	0.551739	0.983	Gm11843	1.07432	0.934	Cluh	-0.290695	0.823
Acsm5	0.779234	0.979	Hmgn5	0.434652	0.934	Tmem205	-0.408218	0.822
Aldh1a2	-0.786133	0.979	Neb	0.63636	0.934	Sncg	0.813866	0.821
Adamts2	-0.485441	0.979	Nrp2	0.542775	0.934	4930481A15Rik	-0.450387	0.819
Slc27a1	-0.324254	0.973	Lcat	-0.356151	0.934	Bst2	0.597245	0.819
Slc17a4	4.89608	0.973	Marcks	0.397001	0.933	H2-Eb1	0.448569	0.819
Gata6	-0.376897	0.972	Asgr1	-0.311145	0.931	Lrrc3	-0.411059	0.819
Arl6ip1	0.499917	0.964	Rnd2	-0.643516	0.931	Mirt2	-0.792786	0.819
Cdk5rap2	0.501174	0.964	Dpt	1.01604	0.93	Pdxk	-0.287505	0.819
Comt	-0.370611	0.964	Fam26f	1.13015	0.93	Mgst1	-0.46401	0.816
Cyp17a1	3.84925	0.964	Furin	-0.351351	0.93	Col6a3	-0.498396	0.808
Sema3b	-0.4461	0.963	Hint1	-0.318751	0.93	Gpr155	-0.340049	0.808
Ehd3	1.04706	0.959	Nrbp2	-0.39307	0.93	Lrrc28	-0.312729	0.802
Snap91	-0.530019	0.959	Psmb10	0.536194	0.93	Igf2r	-0.23957	0.8
Orm1	4.68628	0.958	Pygl	0.400916	0.93	Rrs1	0.317682	0.798
Mtus2	-0.396232	0.953	Rpph1	-1.56715	0.93	Gm19541	-0.616195	0.795
Gm5096	2.98344	0.949	Usp6nl	-0.356876	0.93	Pvalb	0.696102	0.794
Enkur	-1.71248	0.948	Evl	0.733922	0.93	Cd93	-0.307586	0.789
Ptx3	-2.09603	0.948	Adamts2	0.884063	0.927	Apbb2	-0.272427	0.785
Rhoc	-0.46271	0.948	Gchfr	-0.365965	0.925	Loxl1	-0.512684	0.785
Lrrc4b	-0.754681	0.946	Adgre1	0.546344	0.924	Id1	0.322866	0.783
Ccdc162	2.42721	0.946	Apoa5	-0.478804	0.923	B230303O12Rik	0.764225	0.781
Postn	-0.602611	0.946	Lect2	0.413712	0.914	Dsg2	0.356816	0.781
Casp7	0.505961	0.935	Hnf4aos	-0.608802	0.911	Fpgs	-0.391985	0.781
Atl3	0.676385	0.928	Ppm1k	0.552399	0.911	Csf2ra	0.499499	0.778
Col5a2	-0.482993	0.928	Themis2	0.663767	0.91	Gabra3	-0.618176	0.778
Gm15998	2.71252	0.928	H2-Q7	0.344121	0.905	Gca	0.335272	0.778
Cab39l	0.468123	0.928	Rragd	0.771082	0.903	Pgm2	-0.226806	0.778
Sugct	1.42251	0.928	Klrk1	0.782954	0.902	Snrnp48	0.340239	0.778
Armcx5	-0.578855	0.927	Pcgf2	-0.61093	0.902	Xlr3b	1.09902	0.778
Epb41l5	0.883708	0.927	Gm35570	0.791041	0.899	Abca3	-0.263082	0.775
Nr5a2	2.64916	0.927	Man2a2	0.350169	0.899	Cd24a	0.228455	0.775
Pacs1	-0.343941	0.927	Cd5l	0.563854	0.898	Ces2e	-0.537692	0.775
Apom	4.31889	0.927	Fermt2	0.359113	0.898	Col27a1	0.446279	0.775
Mlycd	-0.39476	0.927	Bst2	0.622914	0.897	Erap1	0.355733	0.775
Pltp	0.484593	0.927	Gldc	-0.433904	0.897	Pex11a	-0.326167	0.775
Lbh	-0.382297	0.923	Myof	0.676194	0.897	Trpv5	0.457451	0.775
Wdr43	-0.346176	0.923	Mx1	0.853814	0.886	Ttc39c	-0.293136	0.775
Zbtb16	0.483756	0.923	Sema4d	0.962079	0.886	BC035947	-0.379199	0.765
Gm10319	3.96011	0.916	Scd2	0.688011	0.885	Egf	0.340302	0.765
AC079680.3	4.70034	0.916	Cyp2j6	0.376518	0.882	Lair1	0.786677	0.765
Cenpj	0.689875	0.915	Hspb8	-0.407683	0.878	Ltbp4	-0.396264	0.765
Lum	-0.470838	0.915	Mrpl17	-0.34564	0.877	Mef2d	-0.258171	0.765
Tuba8	0.432015	0.914	Slfn9	0.952056	0.877	Gm2a	-0.281126	0.765
Plin5	-0.445187	0.913	Acsm5	0.349737	0.876	Tnfsf10	0.460283	0.762
Cpox	0.422344	0.91	Cd274	0.725726	0.876	Aim1l	-0.548693	0.762
B2m	0.49973	0.909	Slc16a2	0.420784	0.876	H2-DMa	0.767031	0.762
B4galnt1	1.35796	0.909	Art2b	1.42774	0.876	Tmem26	-0.371021	0.762
Cldn1	4.04173	0.909	C6	0.639646	0.876	Vstm4	-0.600645	0.762
Dhfr	0.831876	0.909	Pdgfrb	0.624901	0.876	Ap5b1	-0.473367	0.761
G6pc	4.36677	0.909	Sdcbp	0.310277	0.876	Dynll1	0.359477	0.761
Gm22009	0.664304	0.909	Etnppl	-0.642629	0.873	Esf1	0.35456	0.761
Insc	2.49336	0.909	AA986860	-1.00783	0.87	Nmrk1	0.252967	0.761
Kcnq1	-0.430492	0.909	Irf8	0.550599	0.87	Slc6a4	-0.482694	0.761
Lmod3	0.424127	0.909	Fcna	0.458504	0.867	Stard10	-0.308375	0.761
Map3k20	0.281792	0.909	Lair1	0.611621	0.865	Sgpp2	0.291693	0.761
Mvp	-0.388309	0.909	Cdk14	0.798765	0.865	Ccdc141	0.270214	0.759
Pglyrp2	3.81618	0.909	Herc6	0.58783	0.865	Klf2	-0.381092	0.758
Sfxn2	0.788632	0.909	Msn	0.390637	0.865	Acox2	-0.323196	0.751
Shroom3	-0.38877	0.909	S1pr3	0.709099	0.865	Cdc42ep4	-0.41648	0.751
Tubb6	-0.550043	0.909	Ednrb	0.556077	0.859	Hmgcll1	0.77099	0.751
Aldoc	2.53107	0.907	Hspb6	-0.477811	0.859	Lgr4	-0.392778	0.751
Thrb	0.383417	0.907	Lifr	0.603828	0.859	Sema6c	-0.834868	0.751
Cacng6	-1.16686	0.903	Ly6c2	1.21197	0.859	Ttc39b	-0.346731	0.751
Plscr2	-0.372066	0.902	Mlkl	0.61052	0.859	Atxn1	0.319385	0.751
Syngr1	-0.388641	0.902	Slc48a1	-0.366435	0.859	Fbn1	-0.530303	0.751
Slc35g1	1.08918	0.9	Tgtp1	1.54763	0.859	Myl6	0.255599	0.751
Ucp3	-0.393318	0.9	Cd53	0.486541	0.859	Hfe	-0.377125	0.739
Scgb1c1	-0.834598	0.899	Gbp6	0.930417	0.859	Kcnj1	0.342282	0.735
1700001C19Rik	3.61385	0.895	Mpeg1	0.629604	0.859	Adamtsl1	-0.551046	0.733
Hal	4.35569	0.895	Rpl18a	-0.344577	0.859	Gstp3	-1.47499	0.728
Cetn3	-0.402761	0.891	Slc37a4	-0.384129	0.859	Nagk	0.329883	0.728
Trp53i11	0.46111	0.891	Zeb2	0.39802	0.859	Srrm1	-0.256	0.728
Cyp4f14	3.81109	0.887	Sesn2	-0.532613	0.849	Thy1	0.881682	0.728
Enpep	0.88525	0.886	Ftcd	-0.293377	0.843	Col5a2	0.526369	0.724
Gm19950	2.65187	0.886	Mlxipl	0.473285	0.843	Slc29a3	-0.292572	0.722
Marf1	0.392484	0.886	Cyp3a25	-0.427491	0.84	Igfbp2	0.681693	0.718
Mr1	-0.439612	0.886	Gm43360	-1.17096	0.84	Rdh16f2	0.33048	0.718
Ung	0.49945	0.886	Gsap	0.48795	0.84	Zfp185	-0.380991	0.717
Limch1	0.327805	0.885	Idh3a	0.336199	0.84	Hsp90aa1	0.309268	0.717
Clu	-0.480142	0.883	Ifi203	0.498187	0.84	Slc13a3	-0.290054	0.717
Id1	-0.419931	0.883	Smim10l1	0.308923	0.84	Mfsd4b1	-0.274163	0.713
Igfbp3	-0.472647	0.883	H2-DMa	0.835482	0.839	Lrrc58	-0.213438	0.711
Pde7a	0.311575	0.883	AC125041.1	0.356881	0.839	D630045J12Rik	-0.258492	0.708
Pfkl	0.382262	0.883	Stat3	-0.452824	0.839	Gltscr1	-0.330669	0.708
Taf9b	-0.551887	0.883	Sec14l4	-0.415769	0.835	Psmb10	0.654095	0.706
Tk1	1.57446	0.883	Atp1a1	-0.332277	0.832	Gnmt	-0.475237	0.706
Tmem159	-0.480703	0.883	Ech1	-0.335389	0.83	Mdk	0.759733	0.706
Gm43189	3.51284	0.877	Ptprc	0.541956	0.83	Unc13c	0.97654	0.706
Ddi2	0.465444	0.869	Cyp2d37-ps	0.410713	0.828	Glipr1	1.03599	0.704
Scn1b	-0.605133	0.868	Ppfia4	1.05476	0.828	Ube2e2	-0.367591	0.704
F5	4.06912	0.868	Serpina3m	-0.559254	0.828	Ephb3	0.572788	0.7
Ckap4	-0.417364	0.866	Tnfaip2	0.403373	0.828	H2-Aa	0.430968	0.7
Pdzrn3	-0.317392	0.866	Socs2	0.548442	0.827	Hif3a	-0.827887	0.7
Hopx	-0.436241	0.866	4933440N22Rik	-0.796968	0.82	Scarf2	-0.478335	0.7
Egln1	0.29113	0.862	Dnajc12	-0.538615	0.82	Emilin1	-0.553342	0.698
Gstm2	-0.337026	0.862	Col6a2	0.717712	0.82	Gm45065	0.888982	0.698
Bst2	0.67844	0.861	Pmepa1	0.716282	0.817	Homer3	-0.484676	0.698
Lyz2	-0.420795	0.858	Serpinb9	0.427359	0.817	Bbox1	-0.798647	0.692
Socs3	-0.696672	0.858	Slc46a3	0.380403	0.817	C8g	-0.384848	0.692
Aaed1	0.280691	0.854	Abcg2	0.352245	0.816	Tgtp2	0.7158	0.692
Elovl6	2.64235	0.852	Casc4	0.607669	0.816	Cckar	-0.36537	0.69
Ms4a6d	-0.789184	0.852	Cd207	-1.06893	0.816	Ccbe1	-0.523875	0.687
Thpo	2.5828	0.849	Col4a1	0.469107	0.816	Sorbs3	-0.280312	0.685
1700024P16Rik	3.39323	0.847	Fam111a	0.644254	0.816	Slc5a12	-0.264851	0.685
Gm42604	5.13893	0.847	Plekha2	0.540498	0.813	Mapk13	-0.414367	0.68
Slc7a2	3.40291	0.846	Nrp1	0.402584	0.803	Gm4841	1.73594	0.678
Scd2	0.42759	0.843	Tstd1	-0.494663	0.803	Psmb9	0.722425	0.678
Ocln	1.88016	0.843	Cd180	0.727737	0.801	Gm15895	1.01767	0.668
S100a9	-1.16715	0.841	Oplah	-0.279193	0.801	Kcnip3	-0.839543	0.666
1600002H07Rik	1.14086	0.84	Proser2	-0.390304	0.801	Ankrd44	-0.282458	0.666
Abcb11	4.45272	0.84	Rtn4ip1	0.351881	0.801	Gm20400	-0.876761	0.665
Acot2	-0.435776	0.84	Bgn	0.442282	0.796	Def8	-0.305952	0.664
Adra1b	-0.399624	0.84	4930480G23Rik	0.688466	0.794	Dhx9	-0.22743	0.664
Cidea	-0.476012	0.84	Epsti1	0.614119	0.793	Fmo4	-0.301204	0.664
Fbn1	-0.366856	0.84	Syt11	0.589788	0.793	Prom2	0.369423	0.664
Gm37084	1.22424	0.84	Sema6b	-0.536777	0.793	Rapgef2	-0.273591	0.663
Hamp	4.52365	0.84	Arl4c	0.662031	0.793	Slc25a19	0.276722	0.663
Lifr	0.370552	0.84	H6pd	-0.265348	0.789	Zfp655	0.306606	0.661
Magix	0.512696	0.84	Rpl8	-0.308041	0.789	Man2a1	-0.210651	0.659
Map2k3	-0.367276	0.84	Hs3st3b1	0.354989	0.789	Abca6	-0.962383	0.657
Rnf43	2.20492	0.84	Phf11d	0.777324	0.788	Lmbrd2	-0.516178	0.657
Gm45836	1.11106	0.838	Gaa	-0.345554	0.788	Slc25a10	-0.281243	0.657
Aspn	-0.497699	0.837	Clec12a	0.64721	0.788	Zbtb10	0.345685	0.656
Fhl3	-0.791453	0.837	Cptp	-0.362501	0.787	Tmem63b	-0.24609	0.65
Rap1b	-0.277124	0.837	Ephx1	-0.495786	0.786	Tulp4	-0.255431	0.65
Serpina12	4.58036	0.837	Tmem63a	-0.423181	0.786	Tceal9	0.307593	0.65
Slco2a1	0.928093	0.837	Tram2	-0.379159	0.784	Fndc10	-0.706075	0.649
Cpsf4l	4.32947	0.836	Plpp5	-0.367629	0.782	Ifi27	0.484534	0.646
Tmem97	1.12692	0.836	Tuft1	0.531481	0.777	Ak5	-0.623977	0.645
Acnat1	4.33243	0.835	Cbs	-0.390675	0.776	Lama2	-0.544969	0.645
Ipmk	0.49419	0.832	Dse	0.398461	0.776	Mau2	-0.245628	0.645
Syne2	0.408089	0.832	Fbln5	0.669454	0.776	Thbd	-0.273716	0.645
Cltb	-0.334002	0.83	Gm15502	-0.995807	0.776	Dpys	-0.535361	0.644
Gm16157	2.83073	0.83	Lipo3	0.733414	0.774	1810010H24Rik	-0.82687	0.643
Itih4	3.8956	0.83	Tmem150a	0.426571	0.773	Tspan12	0.376265	0.643
Kap	-0.739338	0.83	Tmem86b	-0.433278	0.773	Hunk	0.43204	0.643
Kcnv2	0.762705	0.83	Ttc39c	0.425561	0.773	Sh3bgrl	0.29701	0.638
Slc22a7	2.66979	0.83	Cd55	0.375279	0.771	Angptl4	-0.510525	0.637
Myct1	0.535675	0.828	Pcdh1	-0.308053	0.77	Nid1	-0.399785	0.636
Pacsin3	-0.292987	0.828	Psmd3	-0.345068	0.769	Taf15	0.248481	0.633
Zfp275	0.41086	0.827	Hmgcs2	-0.309951	0.769	Tmem53	-0.413471	0.631
Cbs	3.80787	0.827	Gvin1	0.808857	0.768	Akr1b7	0.756648	0.628
Gsap	0.880838	0.827	Shroom1	-0.368119	0.768	Cyp2j9	-0.439143	0.628
Slc10a6	-0.776989	0.827	Tnfsf10	0.487787	0.768	Klhl5	-0.240235	0.627
Sppl2a	0.370591	0.827	Cyp27a1	0.256477	0.767	Mroh7	0.406298	0.627
1810008I18Rik	5.71968	0.824	Obp2a	-1.22972	0.767	Ppig	0.308223	0.627
BC029214	-0.588654	0.824	Stard10	-0.249335	0.767	Ugt1a2	-1.72805	0.626
Cyp2c55	4.12662	0.824	Mup-ps16	0.714483	0.765	Kank3	-0.372866	0.625
Mybpc2	-1.45522	0.824	Fgfrl1	-0.339383	0.763	Trrap	-0.249851	0.625
Smim7	-0.31247	0.824	Eif5b	0.325105	0.763	Wdfy2	-0.497436	0.622
Trim72	-0.292476	0.824	Samd9l	0.546487	0.763	Prkag2	-0.255704	0.62
Pde1c	-0.473654	0.824	Txndc16	0.480894	0.763	Stim1	-0.364252	0.619
Srp68	-0.275357	0.824	Apobr	0.66932	0.76	3830406C13Rik	0.292311	0.618
Tgoln1	0.319155	0.824	Arhgap32	-0.37376	0.76	Tma7	0.27856	0.614
Tnfsf10	0.671758	0.821	Gm26608	-1.24817	0.76	Sema4c	-0.39439	0.613
Cmtm8	0.512326	0.821	Sec16b	-0.297605	0.76	Apoc3	-0.480297	0.611
Ctage5	0.554853	0.821	Tfcp2l1	-0.522008	0.76	Npm1	0.236391	0.607
Ezr	-0.371569	0.821	Ugp2	0.417523	0.76	Svep1	-0.407927	0.607
Gsta2	1.72484	0.821	Wisp1	1.08972	0.758	Hemk1	0.324506	0.6
Plaur	-1.20182	0.821	Dok2	0.776987	0.758	Nexn	0.545498	0.598
Cd5l	3.638	0.821	Gbp4	0.707752	0.758	Rock1	0.246844	0.59
Mal	-0.524152	0.819	Gm29438	-1.14983	0.758	Slc1a1	-0.242246	0.587
Gm43270	1.28843	0.817	Mir99ahg	0.529844	0.758	St3gal6	0.280327	0.585
Hbegf	-0.553943	0.817	Uhrf1bp1l	-0.337245	0.758	Myo1b	-0.418657	0.584
Map3k13	1.40745	0.816	Vcpkmt	0.965271	0.758	Tax1bp1	0.236273	0.584
Usp20	-0.301835	0.816	Gm43359	-0.797838	0.755	Cd74	0.416439	0.583
Nr4a1	-0.770335	0.813	Slc35g1	-0.547721	0.752	Furin	-0.230301	0.583
Arhgap42	0.581464	0.812	Cope	-0.307158	0.751	Klf4	-0.355919	0.583
Cth	3.12477	0.812	Ppt1	0.306373	0.748	Cacybp	0.321892	0.58
Hif1a	-0.284565	0.812	Rps15	-0.285655	0.748	Fabp5	0.744445	0.58
Mettl1	-0.469606	0.812	Nectin1	-0.355492	0.747	Unc45b	-0.431755	0.58
Mknk2	-0.281985	0.811	H2-T23	0.304585	0.745	Nrxn2	-0.438784	0.579
Csrnp1	-0.563088	0.805	Fau	-0.296715	0.745	Acss3	0.44484	0.579
Etnppl	4.01744	0.805	Gbp5	0.853198	0.744	Epas1	-0.2461	0.579
Wnt9a	-0.618039	0.801	Itga7	-0.503777	0.743	Por	-0.207114	0.579
Cbr1	0.434987	0.8	Pllp	-0.434556	0.742	Serpina1d	-0.431279	0.579
Lcor	1.10761	0.8	Gm8941	0.480199	0.741	Tomm20	-0.279416	0.571
Nfyc	-0.328741	0.8	Gstm2-ps1	0.83599	0.741	Xpo4	-0.406635	0.57
Pck1	3.63582	0.8	Mamdc2	0.578867	0.741	Slc2a5	-0.434955	0.567
Pla2g7	-0.553353	0.8	Trabd	-0.284324	0.739	She	-0.318398	0.566
Gstt3	1.1143	0.8	Cx3cr1	1.14799	0.738	Dock6	-0.317087	0.563
Tmem33	0.310844	0.8	H2afj	-0.453269	0.736	Pex14	-0.314235	0.563
Tnnt1	-0.575855	0.8	Plbd2	-0.307501	0.732	Tmsb10	0.351756	0.563
Slc46a3	0.481058	0.799	Mcm10	0.63474	0.732	Tdrd3	0.274867	0.562
Tmed10	-0.342602	0.797	Grk3	0.811441	0.732	0610005C13Rik	-0.28031	0.561
Adam19	-0.458889	0.795	Nop53	-0.328981	0.732	Gm17025	-0.88519	0.561
Gm11789	2.67544	0.795	Prkab1	-0.326951	0.73	Gstt2	-0.324461	0.561
1600014C10Rik	0.358971	0.792	Bok	0.624758	0.729	Ikzf2	0.411005	0.561
Chgb	-1.58084	0.792	Tmem37	-0.44306	0.727	Slc19a1	-0.345737	0.561
Lrrc51	-0.890579	0.792	Rassf4	0.548727	0.725	Cfdp1	0.256247	0.559
Plcd3	-0.54079	0.792	Usp36	-0.323167	0.725	Pcdh1	-0.267305	0.559
Col4a2	-0.326336	0.792	Mycl	-0.478579	0.719	Hoxb7	0.302957	0.556
Treml4	2.49681	0.792	Papss2	0.542695	0.719	Adgrf5	-0.287282	0.553
C230035I16Rik	-0.84085	0.787	Cdc14b	0.302276	0.719	mt-Tw	-1.33846	0.551
Foxn3	0.253122	0.787	Gm10925	0.368374	0.719	Rerg	-0.632631	0.551
Erbb3	0.71196	0.787	Ndufb7	-0.295329	0.718	D3Ertd751e	0.33547	0.551
Ube2h	0.29338	0.786	Slc30a10	-0.423044	0.718	Gpr182	-0.462396	0.551
Gm45495	0.637375	0.784	Tspan4	-0.422657	0.718	Mfsd9	-0.299102	0.551
Xirp1	-0.297677	0.784	Marcksl1	0.536195	0.718	Mif	-0.412454	0.551
Herc3	-0.336951	0.783	Mlph	0.820213	0.716	Slc43a2	-0.437145	0.551
CN725425	1.00431	0.783	Rreb1	-0.3276	0.715	Spink8	0.412935	0.551
AC153366.1	0.538746	0.78	Akr1b3	0.552943	0.715	Amotl2	-0.35088	0.548
Acot1	-0.473279	0.779	Fam3c	0.380986	0.715	Cyb5r4	0.25306	0.548
Ccl6	-0.560491	0.779	Arhgap10	0.627688	0.713	Cryl1	-0.302436	0.547
Slc30a10	5.2727	0.779	Pfkfb1	0.424937	0.713	Cspg4	-0.311295	0.546
A1cf	3.87461	0.778	AC160029.2	1.22647	0.712	Slc5a3	0.200199	0.546
Gga2	-0.332487	0.778	Agxt2	0.260448	0.712	2900026A02Rik	-0.217957	0.543
Gldc	3.17455	0.778	Hoga1	-0.296608	0.712	Gm38319	-0.786981	0.539
Pdpr	0.515475	0.778	Nt5c3	0.35954	0.712	Stat1	0.529911	0.538
Gm20632	-0.957697	0.777	Fam171b	0.940165	0.706	Them6	-0.371897	0.538
2810474O19Rik	-0.53417	0.775	Fabp5	0.807566	0.704	Kcnd3	-0.596226	0.538
Gm26588	2.01814	0.775	Olfml1	0.468053	0.704	Cxcl12	-0.381386	0.536
Ipo8	0.380877	0.775	Fxyd5	0.56976	0.703	Creb3l3	-1.04141	0.536
Sntb1	1.30754	0.775	Pink1	-0.288839	0.702	Per1	-0.47856	0.536
C6	3.50796	0.774	Adgre4	0.503906	0.702	Pxmp4	-0.275181	0.533
Aox3	3.82941	0.773	Cyp3a13	-0.574047	0.702	Mllt3	0.328057	0.527
Tfpi2	2.44588	0.772	Gbp10	2.07518	0.702	Txndc11	-0.301366	0.527
Cyp2c68	4.10401	0.772	Stxbp4	0.603227	0.702	Cldn15	-0.366707	0.527
Cyp3a25	4.11196	0.772	Nqo2	0.487795	0.701	Sh2d3c	-0.367316	0.527
Slc7a5	-0.60951	0.772	Angptl2	0.556178	0.701	Folh1	-0.30573	0.524
Capg	-0.564966	0.772	Clec4a3	0.676222	0.699	Phf24	-0.74614	0.522
Pygb	-0.295813	0.768	Cyp2c54	0.529212	0.699	Ltbr	-0.245363	0.52
Sned1	0.409273	0.768	Col18a1	-0.279006	0.697	Il18bp	0.596496	0.52
Fos	-1.16035	0.767	Gm15564	-0.500049	0.693	Klhl14	0.450277	0.519
Mpc1-ps	-0.37141	0.766	Lmna	-0.3945	0.692	Atp6v1g3	0.360085	0.517
Pcsk6	0.38664	0.766	Nr1d1	-0.438242	0.692	Hsp90ab1	0.240882	0.517
Ttn	0.298042	0.766	Sgcb	0.599212	0.692	Atp2a3	-0.359809	0.517
Abcc9	0.295002	0.764	Zfp385a	-0.524685	0.691	Nid2	-0.330278	0.514
Irgm2	1.76169	0.763	Abhd15	-0.306465	0.688	Ldlrap1	-0.264867	0.511
Mhrt	0.455556	0.763	Rbp4	-0.282985	0.686	Sec16a	-0.209864	0.51
Zfp931	0.538903	0.763	Slc38a4	-0.342728	0.686	Abhd15	-0.642196	0.507
Abcc2	4.03471	0.761	Kctd12	0.357746	0.684	Cadps2	0.309843	0.507
Cps1	4.25634	0.761	Yif1b	0.441848	0.683	Clpx	-0.204202	0.507
Ces2a	4.04181	0.759	Qpct	0.382502	0.682	Col4a1	-0.278535	0.507
Ano10	0.37233	0.759	Blnk	1.21503	0.681	Fuca1	-0.223562	0.507
Dmwd	-0.322823	0.759	Map4k4	-0.503455	0.681	Gm17767	-0.585306	0.507
Hp	4.00475	0.759	Akr7a5	-0.347662	0.678	Gm45884	-0.578076	0.507
Ccl7	-1.04207	0.758	Atp8b4	0.900603	0.678	Mfsd2a	0.83738	0.507
Slc22a30	3.65064	0.758	Ddit3	0.627186	0.678	Nudt4	0.260452	0.507
Zhx3	0.531636	0.758	Filip1l	0.585481	0.678	Scd2	0.365315	0.507
Eln	-0.366119	0.758	Frat1	-0.512848	0.678	Shmt2	-0.29491	0.507
Pcmtd1	0.308802	0.758	Gm26588	0.455472	0.678	Ywhaq	0.208986	0.507
Rassf6	3.01158	0.758	Map2k2	-0.2865	0.678	Tob1	0.212571	0.506
Mbl2	3.97297	0.757	Rps10	-0.313383	0.678	Cep126	0.353735	0.505
Shank2	3.72534	0.757	H2-DMb1	0.762406	0.678	Mfge8	-0.321085	0.504
Mme	0.418978	0.754	Itpripl2	0.465945	0.678	Apoh	-0.522729	0.504
Ace	-0.387082	0.752	Fbxo31	-0.39848	0.678	Cirbp	-0.467259	0.504
Abcg1	0.566486	0.752	Lpar6	0.366307	0.678	Gm10524	-0.644167	0.504
Amdhd1	4.07736	0.752	Faap20	-0.58277	0.678	Jrkl	0.354293	0.503
Arhgdia	-0.302264	0.752	Fam107b	0.369341	0.675	Ncoa4	-0.331976	0.503
Cmah	2.95903	0.752	Agmat	-0.326558	0.671	Syt7	0.377152	0.503
Egflam	0.477479	0.752	Vtn	-0.311577	0.671	Mthfd2	0.75702	0.499
Ptprb	0.331665	0.752	Bmp5	0.543067	0.67	Utp20	-0.42426	0.499
Rsad1	-0.372661	0.752	Efemp1	0.550767	0.67	Adrb3	0.87468	0.496
Wdfy2	1.24113	0.752	Gdf10	0.569187	0.67	Gm17035	-0.571885	0.496
D130043K22Rik	3.70344	0.75	Rpl36	-0.311153	0.67	Pfkp	0.233945	0.496
Dennd5b	0.527376	0.75	Tagln2	0.447013	0.67	Gmcl1	0.311036	0.496
Fam169b	2.48434	0.75	Tns2	-0.342588	0.67	Slc2a13	0.57754	0.493
Fga	4.20993	0.75	Vnn1	0.588982	0.67	Thap7	-0.357631	0.493
Srpx	-0.767932	0.75	Ociad2	0.44518	0.669	Kcnj10	0.311256	0.491
Xpnpep1	-0.323717	0.75	Dicer1	-0.349494	0.668	Pithd1	-0.276712	0.491
Wnk2	0.481787	0.75	Cyp2c67	0.470939	0.666	Nr1d1	-0.36265	0.491
Kynu	4.09524	0.747	Ciart	-0.702877	0.665	Rcn1	0.345925	0.491
Orm2	4.24921	0.747	Creb3	-0.304372	0.665	Serpinc1	-0.56115	0.491
Stra6l	4.24964	0.747	Slc35e2	0.262623	0.664	Snn	-0.255596	0.491
Cd68	-0.68217	0.747	Araf	-0.268189	0.664	Adam15	-0.215592	0.489
Memo1	-0.382501	0.746	Bmper	-1.30922	0.662	Pbld2	-0.416595	0.489
Tbc1d30	0.967334	0.746	Slc17a3	0.475833	0.662	Ccr2	0.549814	0.489
Angptl3	3.39205	0.746	Trim24	-0.324697	0.662	D6Wsu163e	0.301754	0.489
Myo6	0.496032	0.744	Plau	0.71944	0.66	Gchfr	-0.446308	0.489
Als2	0.646368	0.744	Gm45838	-0.645976	0.655	Hdac2	0.220015	0.489
Dhx37	-0.359394	0.744	Ier5	0.541252	0.655	Cdh1	0.225808	0.489
mt-Tm	0.574818	0.744	Nmrk1	0.443115	0.655	Slc25a39	-0.276446	0.488
Ssfa2	0.393469	0.743	Ptafr	0.979448	0.655	Arhgap26	-0.289538	0.488
Atp1b1	-0.383935	0.743	Txnrd2	-0.358911	0.655	Bmp6	-0.309299	0.488
Efcab2	0.351295	0.74	Hic2	-0.572025	0.649	Dysf	-0.291861	0.487
Col14a1	0.846116	0.738	Arhgdib	0.421836	0.647	Uros	0.327866	0.487
Lmna	-0.291889	0.738	Pkm	0.412339	0.647	Sfrp4	1.22917	0.485
Cyp3a59	4.58092	0.737	Slc25a47	-0.523236	0.647	Gm853	0.7173	0.484
Tspan4	-0.475939	0.737	Cyp2d10	-0.289151	0.645	Tmem150a	0.290233	0.482
Ddx1	-0.261868	0.733	Rcc1l	-0.343936	0.644	Gm44810	0.535331	0.481
Slc12a4	-0.316367	0.733	Slc25a35	0.912769	0.644	Rnaset2b	0.363621	0.478
Slc25a47	2.92136	0.731	Szt2	-0.345626	0.644	Dnaja1	0.212592	0.477
Faah	3.11646	0.731	Gm13522	0.96129	0.642	Stmn1	0.379831	0.477
Phyhip	-0.527666	0.731	Amn1	0.370699	0.64	Slc16a1	-0.429144	0.475
Hgf	1.59847	0.726	Epha2	-0.496101	0.638	Zc3h15	0.21457	0.475
Nostrin	0.621159	0.726	Tmem120a	-0.372795	0.638	Hgf	-0.844759	0.474
Pomgnt1	-0.273666	0.726	Clec2d	0.49068	0.636	H2-Q7	0.337604	0.474
4933411K16Rik	3.69808	0.726	Colec12	0.356158	0.636	Rpl22l1	0.268598	0.473
Gm38319	3.97184	0.726	Gm43667	0.587871	0.636	Arrdc2	-0.536049	0.471
Pcdh12	0.684598	0.726	Gm8995	0.572421	0.636	Dkc1	0.285423	0.471
Plxnb2	-0.2909	0.726	Lmo2	0.59349	0.636	Fam117b	-0.226528	0.471
Shpk	1.07083	0.726	Mir122	-1.05648	0.636	Hspe1	0.259922	0.471
Trim68	-0.349844	0.726	Rims3	0.686215	0.636	Icosl	-0.342882	0.471
Abhd14b	0.735831	0.726	Rps29	-0.28152	0.636	Ildr2	-0.254045	0.471
Apob	4.23718	0.726	Rps16	-0.333523	0.636	Srxn1	-0.298877	0.471
Rnf125	2.33876	0.724	Reep6	-0.369446	0.632	St6galnac2	0.280664	0.471
Dnajc7	-0.373923	0.724	Ctss	0.426601	0.63	Usp20	-0.247928	0.471
BC024386	3.81606	0.723	Nol6	-0.2997	0.63	Ybx2	0.332307	0.471
Scly	0.669249	0.722	Cd44	0.407174	0.629	Stambp	0.284501	0.466
AI837181	-0.436588	0.722	Adcy7	0.485875	0.626	Kcnb1	-0.34131	0.465
Eif4a1	-0.347591	0.722	Kdelc2	0.351808	0.626	Ajuba	-0.289263	0.464
Slc10a5	3.60435	0.721	Nans	0.44169	0.625	Acot8	-0.316353	0.463
Cdh26	-2.57955	0.72	Tmprss2	-0.545192	0.625	Itih3	-0.894128	0.463
D630039A03Rik	1.53587	0.72	Adamts5	0.810261	0.625	Slc22a5	-0.259826	0.463
Gbp11	1.84084	0.72	Fam167a	0.731076	0.625	Gm5617	-0.385957	0.463
Rtn4	-0.37147	0.72	Mat2a	0.328572	0.625	Slc35e3	-0.23397	0.462
Scp2-ps2	0.657674	0.72	Pla2r1	0.57655	0.625	Mocs1	-0.302937	0.459
Vim	-0.44889	0.72	Rab8b	0.424522	0.625	Cygb	-0.497809	0.457
Man1a	0.48328	0.717	Sult1d1	0.382033	0.625	Themis2	0.656088	0.457
Zfp52	-0.501637	0.717	Gzmb	1.09232	0.624	Dnajc22	-0.305615	0.455
Hsd17b2	3.76563	0.717	Cpt1a	-0.358003	0.623	Rasl11a	-0.378667	0.455
Serpinf2	3.70377	0.717	Mbl1	0.355676	0.623	Slc25a51	-0.191063	0.455
Ube2l6	0.514739	0.717	Gm15374	-1.10014	0.623	Acap2	-0.24186	0.454
Lman2	0.285726	0.716	Hk3	0.581033	0.622	Cerk	-0.322958	0.454
Onecut1	3.30671	0.716	Fga	-0.51915	0.621	Il17rb	-0.405083	0.454
Fam174b	-0.324453	0.714	Hexb	0.429943	0.621	Lamb2	-0.312417	0.454
Mmp2	-0.406873	0.714	Il18	0.427103	0.621	Ly86	0.660065	0.454
Tmed3	-0.38179	0.714	Pld4	0.548924	0.621	Mrc2	-0.46163	0.454
Trf	3.2508	0.714	Treh	-0.776768	0.619	Pank3	-0.211705	0.454
Adamts4	-1.3267	0.71	Fstl1	0.550817	0.616	Slco2a1	-0.242596	0.454
Sord	0.481664	0.708	Nfrkb	-0.330681	0.614	Top2a	0.847731	0.454
Fam13b	0.476816	0.706	Ticam1	-0.360576	0.614	Cyp2a5	-0.90186	0.451
Apln	0.678639	0.703	Zfp932	0.423564	0.614	Tbc1d13	-0.267734	0.451
Chkb	-0.296167	0.703	Zufsp	0.399256	0.614	Nol8	0.295357	0.45
Fggy	0.855402	0.703	Ccdc30	0.729563	0.611	Pcolce	0.294411	0.45
Gm4756	3.51558	0.703	Lbh	0.38082	0.611	Rgcc	-0.41645	0.45
Itih3	3.954	0.703	Smim13	-0.312289	0.611	Slc25a20	-0.273518	0.45
Nlrp1c-ps	3.01738	0.703	Sun2	-0.264925	0.605	Susd6	-0.209761	0.45
Papss2	0.656605	0.703	Serpinb6b	0.785015	0.603	Zfp984	0.338199	0.45
Retnlg	-1.35586	0.703	Prss23	0.671319	0.602	Apool	0.269743	0.45
Stard4	1.60385	0.703	Zfp787	-0.358759	0.602	Txlnb	1.06705	0.449
Uhmk1	0.385052	0.703	Slc9a8	-0.314661	0.602	8430408G22Rik	-0.41522	0.449
Urad	3.9936	0.703	Gm43848	0.997496	0.602	Clic6	1.25261	0.449
Gm4951	1.66833	0.703	Susd4	0.65394	0.602	Gimap4	0.362151	0.446
Acss3	0.995969	0.703	Apobec1	0.359682	0.602	Hnrnpc	0.272183	0.445
Fam25c	4.33462	0.702	Gmppa	-0.352206	0.602	Sdk2	-0.536624	0.444
Vsig10l	-0.805751	0.702	Lars2	-0.455488	0.602	Ccl28	0.50573	0.441
Ahr	0.598895	0.702	Gpt	-0.313292	0.601	Rundc3a	-0.64638	0.438
Echdc1	0.440539	0.702	Treml4	0.619889	0.6	Cav1	0.450415	0.438
Acot3	1.20422	0.7	Gm43500	0.946335	0.6	Col5a1	-0.457903	0.437
Arf2	-0.377834	0.699	Col5a1	0.539479	0.598	Samd9l	0.280233	0.437
Cyp26a1	4.87073	0.699	Rspo3	0.444605	0.598	Mrpl35	0.259073	0.437
Stim1	0.355777	0.699	Gm15371	-1.03039	0.597	Olfm3	-0.261103	0.437
Itsn1	0.318242	0.693	Map3k13	0.55922	0.597	Zfp280c	-0.310819	0.437
AC153899.1	0.366966	0.693	Caprin2	0.871417	0.596	Utp3	0.257796	0.437
Hc	4.06598	0.693	Sfxn1	-0.323059	0.596	P4hb	-0.210234	0.436
Cyp2c29	4.0648	0.693	Adrm1	-0.309173	0.596	Slc26a6	0.424227	0.435
Fgg	4.14248	0.693	Ccl2	1.35806	0.596	Cdt1	-0.610522	0.435
Atxn10	-0.42371	0.687	Ccnd1	0.496335	0.595	Cfap69	0.33604	0.435
Dnaja1	0.365028	0.687	Nicn1	-0.307366	0.595	D630029K05Rik	-0.27018	0.435
Fhl2	0.379522	0.687	Spp2	0.378558	0.595	Dusp6	0.335488	0.435
Gas6	-0.290665	0.687	Zbtb11os1	-0.610002	0.595	Hmgb3	0.254999	0.435
Nat14	1.04068	0.687	Cep85l	-0.44413	0.592	Polr3e	-0.421409	0.435
Per1	-0.332955	0.687	Tspan7	0.319458	0.592	Ppp6r2	-0.303744	0.435
Rab20	-0.435663	0.687	Gm15441	-1.78011	0.584	Ranbp3l	-0.255607	0.435
Slc46a1	1.14496	0.687	Atad2	0.547131	0.582	Sf3a2	-0.264593	0.435
Eif4ebp2	0.315864	0.687	Gm38034	-1.05478	0.582	Colec12	-0.424073	0.434
Ahnak2	-0.609096	0.685	Pck1	-0.407251	0.582	Gngt2	0.446976	0.434
Airn	-0.537205	0.685	Cep170b	-0.284777	0.58	Dzip3	0.510472	0.434
C130074G19Rik	0.585682	0.685	Fgl2	0.530773	0.579	Gm20706	0.939113	0.433
Igf2r	0.295253	0.685	Pou2f2	0.858685	0.577	Tfec	0.387543	0.433
Rab34	-0.598061	0.685	Akr1c20	0.5088	0.576	Fbxo21	-0.298393	0.429
Tenm3	0.924499	0.684	Alkbh6	-0.672948	0.575	Hepacam2	0.282098	0.429
Dock4	0.418477	0.683	Ttc9c	0.310111	0.575	Irf1	0.466629	0.429
Hnrnpl	-0.245897	0.683	B2m	0.295688	0.574	Pop1	-0.344887	0.429
Mapk10	-0.52622	0.683	Ednra	0.662426	0.574	Gpt	-0.379395	0.426
Sugp1	-0.32833	0.683	Gm19619	0.892683	0.574	Kcne4	-0.501876	0.426
Celf2	-0.309055	0.683	Mfsd3	-0.579341	0.574	Nrp2	-0.330339	0.426
Dnajc28	0.308936	0.682	2310040G24Rik	0.991015	0.572	Dap	0.249947	0.422
Paox	0.829005	0.682	Chchd10	-0.258841	0.572	Fbp2	-0.289614	0.421
Fgb	4.07138	0.681	Mug2	0.494628	0.571	Plcg2	0.295596	0.421
Gm10603	-0.789246	0.681	Pcolce2	0.649984	0.57	Gdf15	-0.821243	0.42
Kng2	3.48456	0.681	Slc39a14	-0.389502	0.57	Stard5	-0.279095	0.42
Acpp	2.31196	0.68	Ntn1	0.459363	0.569	Prpf8	-0.184407	0.418
Meiob	1.90614	0.68	4930481A15Rik	-0.453798	0.568	Map3k8	-0.519959	0.418
Fbf1	0.539114	0.68	Rpl28	-0.277119	0.568	Col6a1	-0.452494	0.416
Hspb2	-0.383559	0.679	Luc7l3	0.279977	0.568	Azgp1	-0.303386	0.415
Proz	3.80119	0.679	Slc25a28	-0.35524	0.568	Ccnd1	-0.390605	0.415
Abcb7	0.295555	0.679	Rpsa	-0.320759	0.567	Dbf4	0.586331	0.415
Rtp3	0.968554	0.679	Gm44001	-0.907141	0.565	Gm17893	0.900191	0.415
Serpina3i	-1.80471	0.679	Prnp	0.32131	0.565	Ednrb	-0.314021	0.415
F11	4.03142	0.679	Itga9	0.320929	0.564	Fasn	1.07558	0.415
Acad11	0.317093	0.676	Psmb3	-0.256846	0.564	Gbp6	1.44307	0.415
Slc19a2	0.717697	0.675	Echdc1	0.272322	0.564	Rgs2	0.3906	0.415
Samd9l	0.470743	0.674	Sec22c	-0.317545	0.564	Scel	0.337825	0.415
Hist1h2be	0.709706	0.674	Cox8a	-0.249603	0.563	Tspan8	0.268391	0.415
Gm8941	2.5042	0.672	Wbp1l	-0.268561	0.56	Slc4a8	0.339306	0.414
H2afv	0.349392	0.672	Slc20a2	-0.332932	0.559	Psip1	0.302897	0.411
Ereg	-3.3607	0.671	Sugp1	-0.326341	0.558	Slc52a3	-0.28232	0.41
Rspo3	3.28785	0.671	Selenos	-0.275927	0.558	Dpm1	-0.381401	0.408
Dnase2b	3.58603	0.671	Fyb	0.574732	0.558	Agtr1a	-0.255573	0.407
Gm45123	-0.418976	0.671	Arih2	-0.248627	0.553	Fam65a	-0.201289	0.407
0610043K17Rik	1.4904	0.67	Fam20a	-0.30123	0.553	Fitm1	-0.339191	0.407
Bace1	-0.303491	0.67	Ccnd2	0.438916	0.553	Nbl1	-0.416133	0.407
Emp1	-0.445223	0.67	Steap4	0.327917	0.551	Zc3h8	0.440141	0.407
Ptprn	-0.8832	0.67	AC153899.1	0.401205	0.55	Aifm1	0.199421	0.407
Wdr77	-0.334615	0.67	Car3	1.81575	0.549	Slc25a34	-0.326531	0.406
Erc1	0.406009	0.669	Car5a	0.446211	0.546	Cmklr1	-0.427637	0.402
Apon	3.4729	0.669	Itga5	-0.29451	0.545	Rbbp6	0.265603	0.401
Hpx	3.94341	0.668	Gstt1	0.451754	0.542	Bod1l	0.2645	0.397
Meig1	-1.16979	0.668	Tkfc	-0.442081	0.542	Cpeb4	-0.18187	0.397
Scnn1a	1.39649	0.668	Clec4f	0.33137	0.541	Ctss	0.397509	0.397
Srd5a1	2.43653	0.668	Dad1	-0.291671	0.541	Efemp1	0.320174	0.397
Cyp1b1	-0.506646	0.667	Nubp2	-0.320984	0.541	Folr1	-0.245178	0.397
Fdps	1.55114	0.664	Cyp2a5	-0.343604	0.539	Gulp1	0.364232	0.397
Fndc3a	0.43917	0.664	Pi4ka	-0.328502	0.539	H2-K1	0.315381	0.397
Impa2	-0.460595	0.664	Aox3	0.451599	0.538	Larp7	0.275141	0.397
Naaladl2	1.68806	0.664	Cyp4f13	-0.268737	0.538	Mxra8	-0.366828	0.397
Pcbp4	-0.308973	0.664	Ddx56	-0.326931	0.538	Nprl3	-0.281992	0.397
Rilpl1	0.295846	0.664	Dtnbp1	-0.287851	0.538	Nrip2	0.632698	0.397
C330011M18Rik	-0.798705	0.663	Rgs2	0.495483	0.538	Pcx	-0.222479	0.397
Col1a1	-0.481699	0.663	Selplg	0.784906	0.538	Psap	-0.234229	0.397
Cyp2c67	3.78687	0.663	Gzma	0.894992	0.538	Rhob	-0.287247	0.397
Nrp2	0.350349	0.663	Angptl3	0.259606	0.532	Slc23a3	-0.575557	0.397
Slco2b1	0.465617	0.663	St3gal1	-0.255841	0.532	Tmem248	-0.225966	0.397
Srpk3	-0.448261	0.663	Susd2	0.748316	0.532	Tubgcp6	-0.277185	0.397
Tmem189	-0.350225	0.663	Tbx3os1	1.28185	0.532	B3galt1	-0.786544	0.397
Prune1	-0.318842	0.663	Trpm4	0.762967	0.532	Defb1	0.317339	0.397
Sqle	2.91466	0.663	Cetn2	0.321871	0.531	Epb41	-0.278865	0.397
Cdh1	3.32828	0.662	Il2rg	0.941729	0.531	Vasn	-0.413745	0.397
A330023F24Rik	0.371241	0.659	Nid1	0.330502	0.531	Adamts4	-0.643035	0.396
AC120394.3	0.954052	0.659	Rmnd1	0.339132	0.531	Gm9917	-0.345182	0.396
Mug1	3.93511	0.658	Arhgap26	0.438285	0.527	Map2k3	-0.21368	0.396
Cngb3	0.618176	0.656	Dph1	-0.385329	0.526	Prkaa2	-0.231668	0.394
Cflar	0.373998	0.655	Phf11b	0.756287	0.526	Ccser2	-0.20581	0.394
Actr1a	-0.277136	0.654	Pnpla2	-0.36683	0.525	Hck	0.699216	0.393
Idh1	0.493874	0.654	AU020206	0.481042	0.525	Ltbp1	-0.312482	0.386
Mctp2	1.66261	0.654	Ilvbl	-0.336474	0.525	Alg10b	-0.261521	0.385
Serpina3m	3.72775	0.651	Josd2	0.352014	0.525	Dusp9	0.552957	0.385
Rdh9	3.50413	0.651	Rps9	-0.27946	0.525	Mecom	0.241803	0.385
Ugt1a5	4.21566	0.651	Oaz1	-0.287102	0.525	Yars2	0.262324	0.385
Dopey2	0.531787	0.65	Ankrd12	0.323276	0.524	Sltm	0.2303	0.38
Aqp8	2.391	0.649	Gm16551	0.778375	0.524	Sdpr	0.264414	0.378
Il22ra1	2.18657	0.649	Mug1	0.358424	0.524	Ttc41	0.408229	0.378
Kctd9	-0.30736	0.649	Pamr1	0.614084	0.524	Dbi	-0.237973	0.377
Rpe	0.412106	0.649	Pemt	-0.28753	0.524	Mkl2	-0.281153	0.377
Maob	0.360179	0.649	Slc25a45	0.38042	0.524	Sash3	0.809523	0.377
Dnajb9	-0.31879	0.648	0610005C13Rik	-0.257453	0.524	Fbxo34	-0.282956	0.376
Kcng2	-0.305158	0.648	Slco1b2	0.363101	0.523	Lama3	0.263504	0.376
B430119L08Rik	3.2393	0.648	Fmn1	0.719165	0.522	Wnk1	0.24487	0.376
Acat3	3.39912	0.647	Gm28661	0.277911	0.522	Tm9sf1	-0.242008	0.375
C730034F03Rik	-0.7507	0.647	Gm5424	-0.417181	0.522	Esm1	0.452974	0.372
Ccng1	0.287243	0.647	Pacsin3	-0.262178	0.522	Zfp747	0.452988	0.371
Pdlim3	-0.658389	0.647	Pex16	-0.275921	0.522	Gclc	0.232775	0.371
Wdfy4	0.600606	0.647	Samm50	-0.292495	0.522	Gm38197	0.668296	0.367
Abhd15	1.27559	0.646	Scfd2	-0.351952	0.522	Mrps22	0.296668	0.367
mt-Co1	0.3074	0.645	Cd63	0.551474	0.521	Myrf	-0.338146	0.365
Bean1	-1.32295	0.644	Mast3	-0.342552	0.521	Cish	1.03439	0.362
F8	1.02223	0.644	Apoc3	-0.277258	0.52	H2-Q6	0.279876	0.362
Frmd4b	0.602886	0.642	C330006A16Rik	-0.291199	0.52	Tceal1	0.489347	0.362
Mthfd1	0.562765	0.642	Higd1a	0.296268	0.52	Myl6b	0.50713	0.361
Vtn	2.30141	0.642	Ipo4	-0.320848	0.52	Smg7	-0.199111	0.361
BC023105	2.41224	0.642	Wfs1	-0.359651	0.52	Inpp5k	-0.25327	0.361
Fasn	1.67175	0.641	Gm45221	-1.03354	0.52	S100a9	-0.904255	0.361
Maged2	-0.411014	0.639	Rps5	-0.281984	0.517	Mpnd	0.249018	0.36
Rnf126	-0.392062	0.639	Sox4	0.846696	0.517	3110045C21Rik	0.509659	0.36
Sod2	0.264748	0.639	Tmem38b	-0.289533	0.517	Apobec2	0.709635	0.36
Ankrd23	-0.482214	0.639	Bcor	-0.383525	0.517	Atf7	-0.217351	0.36
Ghr	0.367341	0.638	Bmp6	-0.453505	0.517	Snrnp27	0.266126	0.36
Iigp1	1.92956	0.637	Snx7	-0.354685	0.516	Tubb4b	-0.24282	0.36
Car8	0.485197	0.637	Cluh	-0.244181	0.516	Mgrn1	-0.24846	0.36
Gckr	3.99482	0.637	2310001H17Rik	0.552232	0.515	Gltp	-0.19521	0.358
Ociad2	0.676975	0.637	Crat	-0.418231	0.514	1700021F05Rik	0.288478	0.356
Tmem140	0.531384	0.636	Ctbs	-0.367753	0.513	Slc2a4rg-ps	0.3785	0.355
C3	2.00132	0.635	Ndufaf8	-0.423826	0.513	Ddc	-0.273537	0.355
Mgam	3.56736	0.634	Trp53inp2	0.349897	0.511	Art4	-0.415503	0.354
Mug2	4.18195	0.633	5930430L01Rik	-0.760965	0.511	Agap2	-0.643769	0.354
Pdcl3	-0.338619	0.633	Myadm	0.321732	0.509	Cd55	0.382157	0.354
Mettl7a1	0.427939	0.631	Ms4a4b	0.987208	0.509	Dhrs3	-0.235245	0.354
2610037D02Rik	1.00612	0.63	Relb	0.845745	0.509	Etnppl	-0.408725	0.354
Acnat2	4.13654	0.63	Wdfy4	0.493727	0.508	Lrrc8e	0.715065	0.354
Afdn	0.336636	0.63	Bcat2	-0.310983	0.508	Pitpnm2	-0.22585	0.354
Afmid	1.3532	0.63	Gmcl1	0.305815	0.508	Rab31	-0.281045	0.354
Akr1d1	3.8127	0.63	Got2	-0.240671	0.508	Rap1gap2	0.259567	0.354
Atp8b1	0.694531	0.63	Ifi209	0.567787	0.508	Robo4	-0.237046	0.354
Cdhr5	3.38097	0.63	Keg1	0.88252	0.508	Rxra	-0.236898	0.354
Cep85l	0.413801	0.63	Psmb4	-0.257917	0.508	Tgtp1	1.45384	0.354
Cfi	3.88703	0.63	Il1rap	0.335325	0.508	Ttc36	-0.256561	0.354
Cgn	3.23605	0.63	Fabp4	0.392346	0.508	Zmat1	0.298972	0.354
Col4a3bp	0.279758	0.63	Krt23	0.89488	0.508	Aco1	-0.20328	0.354
Cstb	-0.581377	0.63	Lonrf1	0.403608	0.508	Plod2	0.261927	0.354
Dmgdh	3.71762	0.63	Ppp1r14b	-0.393207	0.507	Wdr78	0.606867	0.354
Dnajc22	3.20228	0.63	Gramd1c	0.288518	0.504	Zc3h7b	-0.228287	0.353
Entpd7	-0.780986	0.63	Tmem30a	0.259417	0.502	Coro1c	-0.190712	0.351
Gm8893	3.96851	0.63	Ciita	0.844594	0.502	Eno1	-0.283099	0.351
Gnmt	2.95865	0.63	Dbn1	0.965266	0.502	Pttg1ip	-0.214483	0.351
H2-T23	0.512396	0.63	Nrros	0.448453	0.5	Sidt2	-0.200783	0.349
Iah1	0.635526	0.63	4933404O12Rik	0.442162	0.5	Thumpd3	0.23541	0.349
Ifi47	0.68826	0.63	P2ry1	0.591464	0.5	Eci1	-0.252435	0.349
Irf2	0.374819	0.63	Pycard	0.948508	0.5	Aoc1	0.541122	0.346
Lipe	-0.304594	0.63	Gm5970	0.519911	0.498	G6pc	-0.313007	0.346
Myh10	0.410813	0.63	Plcg2	0.542142	0.498	Gpx4	-0.222738	0.346
Oit3	3.48125	0.63	Nudt18	-0.582453	0.497	Cep83os	-0.329748	0.344
Pdcd4	0.533967	0.63	Ngfr	0.576704	0.494	Nmi	0.279868	0.344
Rida	2.32801	0.63	Ms4a6c	0.542664	0.493	Spsb1	-0.54122	0.344
Sorbs1	0.420338	0.63	Pex14	-0.250534	0.493	Slc25a42	-0.25427	0.342
Sparc	-0.256185	0.63	Zfp101	0.451747	0.493	Cd83	-0.56256	0.34
St6gal1	0.58879	0.63	Itih1	-0.287035	0.492	Ckmt1	0.315212	0.34
Wbscr17	-0.520455	0.63	H13	-0.242139	0.49	Ddb1	-0.174684	0.34
Zdhhc4	-0.391146	0.63	Tifa	0.366509	0.49	Cfh	-0.743616	0.336
Zdhhc5	-0.225075	0.63	Gpam	-0.452325	0.49	Prkag3	-0.521995	0.329
Cyp3a11	3.98542	0.629	Setd1b	-0.346238	0.487	1700007L15Rik	-0.834856	0.329
Slc3a2	-0.312632	0.629	0610031O16Rik	0.4068	0.487	Angptl7	0.960845	0.329
Uspl1	-0.31233	0.629	Sema3f	-0.448891	0.487	Gatm	0.303118	0.329
Khnyn	0.50865	0.629	Sdr39u1	-0.439669	0.486	Zfp687	-0.263411	0.329
Macf1	0.267854	0.629	Phykpl	-0.357251	0.485	Serpinh1	0.261497	0.328
Scg3	-2.97169	0.629	Bckdha	-0.225688	0.484	Ugt2b38	0.327928	0.328
Slc35d2	1.10912	0.629	Cdip1	-0.355403	0.484	Vegfa	0.190671	0.328
Gfra4	0.759709	0.629	Dnaja1	0.300297	0.484	Zfp991	0.514405	0.325
Tuba1b	-0.466953	0.628	Exosc5	-0.30959	0.484	Slc37a4	-0.347522	0.323
Mapk15	3.39423	0.628	Sh2d3c	-0.437526	0.484	Il17ra	0.231042	0.322
Ces2e	3.22094	0.627	Stk11ip	-0.390407	0.484	Tkfc	-0.287408	0.322
Pygl	2.61884	0.625	Creb3l3	-0.252056	0.482	Cenpj	0.407751	0.322
Cdo1	3.23128	0.624	F630028O10Rik	0.863744	0.482	Cbfa2t3	-0.264232	0.321
Gpt2	1.0122	0.624	Kdr	-0.251893	0.482	Plppr4	0.51815	0.321
Hgd	3.41307	0.624	Olfm1	0.554165	0.482	Tmem56	-0.212771	0.321
Ifih1	0.42882	0.624	Psmc4	-0.306526	0.482	Lrp4	-0.20573	0.317
Krt18	3.157	0.624	Dcn	0.459035	0.48	Fam234b	0.248687	0.316
Parp9	0.461239	0.624	Ttyh2	-0.250373	0.48	Fam3c	0.333382	0.316
Pzp	3.88604	0.624	Casp6	-0.331606	0.479	Epm2aip1	-0.229471	0.315
Slc8b1	0.547531	0.624	Hacd4	0.536879	0.479	Smc1a	0.217101	0.315
Tmem56	2.63466	0.624	Arg1	-0.419965	0.477	Gm44220	-0.345056	0.315
Zfp125	1.01444	0.624	Lsp1	0.56689	0.477	Ica1	0.366227	0.315
Pgap2	-0.339826	0.624	Flt1	-0.329291	0.476	Lrrc8c	-0.329901	0.315
Pafah2	0.699107	0.623	Pilra	0.507159	0.476	Cmya5	0.804091	0.311
Notum	2.17997	0.62	Gm17491	0.35806	0.476	Dnajb6	0.188358	0.31
Reps2	1.73702	0.62	Gm23935	-0.429211	0.476	Dnajc2	0.254459	0.31
Adrb3	3.33305	0.62	Nabp1	0.330349	0.476	Get4	-0.274523	0.308
Fgfr2	2.90666	0.62	Rgn	0.929764	0.476	Abca8b	-0.396759	0.307
mt-Co3	0.385056	0.62	Sds	-0.522195	0.476	Rftn1	-0.452894	0.307
Wasl	0.325957	0.62	Serpina12	1.0001	0.476	Trp53inp2	0.179805	0.307
Ahsg	3.58554	0.62	Aprt	-0.319814	0.474	Cd180	0.59216	0.307
C1galt1c1	0.484253	0.619	Plpp1	-0.283677	0.474	Ankrd65	-0.64443	0.306
Rab11b	-0.262385	0.619	Ctla2b	0.634052	0.474	H13	-0.215828	0.306
H2-Q6	0.478068	0.618	Cyp2d9	-0.298713	0.474	Itpr2	0.280762	0.306
Itih1	3.99558	0.618	Gm15372	-0.958101	0.473	Pcdh18	-0.39845	0.306
Btd	0.567668	0.617	Frmd4a	0.367012	0.473	Haus6	-0.295968	0.302
Cacnb1	-0.633452	0.615	9030619P08Rik	1.08536	0.472	0610012D04Rik	-0.687155	0.301
Mgea5	0.242179	0.613	Gucy1b3	0.447861	0.472	0610025J13Rik	0.204248	0.301
Camk1d	1.68108	0.613	Cldn1	0.336232	0.47	0610033M10Rik	0.444157	0.301
Myoc	-0.662021	0.613	Gm42418	-0.449852	0.47	0610039K10Rik	0.815066	0.301
Cacna1h	-0.567424	0.613	Sall2	-0.506967	0.47	1010001B22Rik	-0.717289	0.301
Car4	-0.28367	0.612	Stat1	0.522873	0.47	1010001N08Rik	-0.308946	0.301
H2-Q4	0.43316	0.612	Top1	0.23787	0.47	1110002E22Rik	1.80242	0.301
Slc44a2	-0.359772	0.612	Arhgef26	-0.332986	0.469	1110002J07Rik	0.518625	0.301
Gm4788	3.83447	0.611	Ccdc82	-0.376296	0.469	1110002O04Rik	0.934146	0.301
Ass1	3.13106	0.609	Cdc42ep3	0.621582	0.469	1110003F10Rik	-0.308262	0.301
Slc6a13	3.42725	0.608	Enpp2	0.376108	0.469	1110006O24Rik	-0.469199	0.301
AI182371	3.3367	0.607	Il22ra1	-0.581684	0.469	1110015O18Rik	0.934146	0.301
Arid5b	0.358736	0.607	Tmem82	-0.301654	0.469	1110017D15Rik	0.710309	0.301
Pdk1	0.228673	0.607	Cyp7a1	1.00916	0.468	1110028F11Rik	-1.36117	0.301
Slc25a23	0.465611	0.607	Gpr157	-0.461597	0.468	1110028F18Rik	-2.43279	0.301
Rassf3	0.291025	0.607	Iigp1	0.336606	0.468	1110032F04Rik	0.0353827	0.301
Pacs2	-0.276656	0.606	Rplp2	-0.285366	0.467	1110035H17Rik	-0.293513	0.301
Pcdh1	0.549283	0.606	Ttc36	-0.293219	0.466	1110036E04Rik	1.45964	0.301
9330102E08Rik	0.569354	0.605	4732419C18Rik	0.514166	0.465	1110046J04Rik	0.221124	0.301
Igtp	2.27038	0.605	Eogt	0.406859	0.465	1110060G06Rik	-0.934125	0.301
Kng1	3.77346	0.605	Fam89a	0.563817	0.465	1190003K10Rik	-0.989408	0.301
Ms4a6b	-0.560008	0.605	P2ry2	-0.346912	0.465	1190005I06Rik	1.27891	0.301
Pcolce	-0.40137	0.605	Pcdh7	0.770958	0.465	1200007C13Rik	-0.74427	0.301
Gm37729	4.04346	0.604	Ehd2	0.561281	0.465	1300017J02Rik	-0.184411	0.301
Serpina1e	3.58574	0.604	Evc	0.815656	0.465	1500002C15Rik	-0.602791	0.301
Nlrp6	2.88557	0.603	Lgals4	-0.344026	0.464	1500002F19Rik	0.0127313	0.301
Zfp687	-0.342339	0.603	3110043O21Rik	0.341659	0.464	1500004A13Rik	-0.18356	0.301
Slc37a4	0.648886	0.6	Dexi	0.534802	0.464	1500005C15Rik	0.351692	0.301
Kcna2	-0.471817	0.599	Med21	0.36032	0.464	1500009C09Rik	0.934146	0.301
Agpat2	-0.50071	0.598	Hsd17b10	-0.39132	0.463	1500009L16Rik	0.0799977	0.301
Slc6a12	3.09922	0.598	Tyrobp	0.45703	0.463	1500015L24Rik	-1.85588	0.301
Apof	3.66007	0.597	Usp54	-0.404405	0.463	1500015O10Rik	0.47579	0.301
0610030E20Rik	0.356237	0.597	Atg16l1	-0.251867	0.463	1500017E21Rik	0.64743	0.301
Cmya5	0.294015	0.597	Cic	-0.280481	0.463	1500035N22Rik	-0.0276268	0.301
Cxcl11	2.63083	0.597	Eif3k	-0.250759	0.463	1520401A03Rik	-0.206395	0.301
Gabpb2	0.335845	0.597	Inpp5b	-0.261029	0.463	1600002D24Rik	-0.594863	0.301
Zfp608	0.361124	0.597	Mta1	-0.274821	0.463	1600010M07Rik	-0.316845	0.301
Atf3	-0.572287	0.597	Rpl18	-0.249168	0.463	1600014C23Rik	-2.4382	0.301
Grk4	-0.754183	0.597	Snai2	-0.473493	0.463	1600015I10Rik	-0.989408	0.301
Lrat	3.80409	0.597	Cachd1	0.728541	0.462	1600017P15Rik	-0.115863	0.301
Sptbn2	2.73405	0.597	Rcan2	-0.399561	0.462	1600023N17Rik	0.226086	0.301
Ankrd2	-2.55196	0.596	Bco2	0.356488	0.46	1700001C19Rik	0.743174	0.301
Cadps2	1.16551	0.595	Gm13775	0.568191	0.46	1700001D01Rik	0.145279	0.301
Cxcl9	0.798807	0.595	Rhbdd2	-0.363197	0.46	1700001G11Rik	-0.319538	0.301
Gc	3.79314	0.595	AC158595.1	0.445104	0.459	1700001G17Rik	-0.0626395	0.301
Igsf11	1.27892	0.595	2810459M11Rik	-0.276021	0.459	1700001J03Rik	0.483609	0.301
Il17rb	2.2079	0.595	Ephb4	-0.280882	0.459	1700001J11Rik	-0.989408	0.301
Pde11a	-0.562559	0.595	Acsl3	0.290623	0.456	1700001K19Rik	-1.48267	0.301
Rnf152	0.716213	0.595	Fgb	-0.468262	0.456	1700001L19Rik	0.440375	0.301
Clptm1	-0.248059	0.594	Gpx3	-0.333717	0.456	1700001O22Rik	-0.496881	0.301
Gcnt4	2.10787	0.592	Lgals1	0.574971	0.456	1700001P01Rik	0.0501606	0.301
Nr3c1	0.248555	0.592	Nfx1	-0.248916	0.456	1700003D09Rik	0.235621	0.301
Ppp1r12b	0.313876	0.592	Rasgef1b	-0.376754	0.456	1700003E16Rik	0.709218	0.301
Pdia4	0.504457	0.592	Smad7	-0.556071	0.456	1700003F12Rik	1.6639	0.301
Plekhg6	2.78872	0.591	Klra2	0.549497	0.456	1700003G18Rik	2.3038	0.301
Crispld2	-0.335491	0.59	Ccng2	0.286023	0.456	1700003I16Rik	0.934146	0.301
Ppp1ca	-0.281531	0.59	Cep290	0.443268	0.454	1700003M07Rik	-0.989408	0.301
Tmtc2	0.436148	0.59	Gabbr2	-0.433659	0.454	1700003N22Rik	-2.46666	0.301
Wdr81	0.446702	0.59	Apom	-0.265775	0.453	1700006H21Rik	-0.989408	0.301
Bcl6	0.509579	0.586	Lmf2	-0.296521	0.453	1700006J14Rik	0.593055	0.301
Cyp2a22	3.65557	0.586	Hspa4l	0.322543	0.45	1700007B14Rik	0.92409	0.301
Sfmbt1	0.389659	0.585	Lpp	-0.240588	0.45	1700007E05Rik	0.934146	0.301
Abca6	1.98342	0.584	Smc4	0.310621	0.45	1700007J10Rik	-0.367711	0.301
Gm43609	0.806754	0.584	Emc1	-0.236089	0.448	1700007K09Rik	-1.96112	0.301
Ces1c	3.83737	0.584	Inhba	0.316839	0.448	1700007K13Rik	0.0758086	0.301
Cnnm2	0.475838	0.584	Lbp	-0.317556	0.448	1700008B11Rik	-1.66043	0.301
Enpp2	0.512102	0.584	Raet1d	-0.845506	0.448	1700008O03Rik	-0.177545	0.301
Pfkfb3	0.356597	0.584	Slc25a29	-0.636626	0.448	1700010B13Rik	-0.989408	0.301
Acsl3	0.445585	0.584	Stox2	-0.571145	0.447	1700010J16Rik	-0.989408	0.301
Eif3b	-0.223442	0.584	Mxra8	0.461072	0.446	1700010K24Rik	0.527427	0.301
Lpin2	2.28559	0.584	Pcx	-0.255734	0.446	1700011I03Rik	-0.989408	0.301
Pbld2	2.27826	0.584	9230114K14Rik	0.694986	0.446	1700011L03Rik	0.934146	0.301
Plg	3.73004	0.584	Csrp2	0.434145	0.444	1700011L22Rik	0.49136	0.301
Smlr1	4.4008	0.583	Hgsnat	-0.307155	0.444	1700012C14Rik	-0.989408	0.301
Bfar	-0.291121	0.583	A930033H14Rik	-0.416603	0.444	1700012D16Rik	0.401687	0.301
Gtdc1	-0.398515	0.583	1110002L01Rik	0.451309	0.443	1700013F07Rik	-0.0276268	0.301
Bcl2l1	-0.323108	0.58	1600020E01Rik	0.364924	0.443	1700014D04Rik	0.984679	0.301
Trib1	0.34146	0.58	CAAA01180111.2	-0.582888	0.443	1700015F17Rik	0.588529	0.301
Alas1	0.408564	0.579	Casp7	0.266164	0.443	1700015O11Rik	1.23173	0.301
Hhipl1	-0.676006	0.579	Crip1	0.635816	0.443	1700016A09Rik	-1.15892	0.301
Rhbdd1	0.34763	0.578	Cyp2b9	0.819166	0.443	1700016B15Rik	-0.027627	0.301
Retsat	0.41209	0.576	Ehd4	0.375304	0.443	1700016F12Rik	0.934146	0.301
Tat	3.84244	0.576	Fam19a5	-0.933231	0.443	1700016H13Rik	-0.989408	0.301
Grk3	-0.349369	0.575	Kctd15	-0.356898	0.443	1700016K19Rik	1.05474	0.301
Arg1	3.62622	0.574	Mcfd2	-0.245896	0.443	1700016P03Rik	2.11421	0.301
Ttyh2	0.824351	0.573	Ogt	0.269402	0.443	1700017G19Rik	2.30443	0.301
Acmsd	2.53989	0.572	Pcolce	0.614606	0.443	1700017N19Rik	0.934146	0.301
Anxa7	-0.322044	0.572	Plxna2	-0.34413	0.443	1700018A04Rik	0.816659	0.301
Fam83h	1.29697	0.572	Psmb9	0.427638	0.443	1700018B08Rik	0.934146	0.301
Gm11613	-0.567379	0.572	Ptrf	0.494471	0.443	1700018F24Rik	0.934146	0.301
Ky	0.377633	0.572	Sltm	0.296102	0.443	1700018G05Rik	1.79485	0.301
Lncpint	1.14279	0.572	Srpx2	0.885406	0.443	1700018M17Rik	-0.347468	0.301
Morn4	-1.16462	0.572	Fbn1	0.606374	0.443	1700018P08Rik	-0.989408	0.301
Popdc3	-0.334417	0.572	Dapk1	-0.214335	0.443	1700019A02Rik	-1.38957	0.301
Serpind1	3.59253	0.572	Hamp2	-1.15669	0.442	1700019B03Rik	1.593	0.301
Sult1d1	2.73697	0.572	Hnf4a	-0.259425	0.442	1700019D03Rik	0.0522536	0.301
Fbp2	-0.382311	0.572	Lppos	-0.361122	0.442	1700019N19Rik	-0.888952	0.301
1810019D21Rik	2.13935	0.571	1110018N20Rik	-0.959955	0.441	1700020A23Rik	-1.94466	0.301
Adh4	3.79782	0.569	Ddx49	-0.292684	0.441	1700020D05Rik	0.399417	0.301
Ang	2.15137	0.569	Coq10b	0.450116	0.439	1700020L24Rik	-0.0238091	0.301
Ces1g	3.72085	0.569	Amdhd1	-0.350181	0.437	1700020M21Rik	-0.989408	0.301
Grb7	3.00946	0.569	Fam71e1	-0.87207	0.437	1700020N01Rik	-0.710929	0.301
Mfap4	-1.0106	0.569	Rn7sk	-1.13194	0.437	1700020N15Rik	-0.989408	0.301
Ofd1	-0.395443	0.569	Gpt2	-0.392712	0.436	1700021J08Rik	1.89254	0.301
Stab2	2.96444	0.569	Kif11	1.05549	0.436	1700021N21Rik	0.450633	0.301
Ddost	-0.311284	0.567	Acat3	0.297688	0.434	1700022I11Rik	-0.145964	0.301
Gm19619	4.13665	0.567	Angptl4	-0.320928	0.434	1700022N22Rik	-0.345013	0.301
Ncam2	3.27636	0.567	Enpp5	0.247392	0.434	1700023F06Rik	-1.14887	0.301
Habp2	2.81662	0.567	Fbxo33	0.369033	0.434	1700023H06Rik	3.24867	0.301
Trim21	0.675028	0.567	Foxp4	-0.358849	0.434	1700024J04Rik	-0.104406	0.301
Gm4841	2.74094	0.565	Gm20632	-0.936971	0.434	1700025A08Rik	-0.45202	0.301
Gm43029	2.51674	0.565	Hipk3	-0.270723	0.434	1700025H01Rik	0.934146	0.301
Slc30a9	0.222441	0.565	Nos1ap	-0.631885	0.434	1700025N23Rik	0.162223	0.301
Slco3a1	-0.251268	0.565	Pde3a	0.557671	0.434	1700026D11Rik	0.934146	0.301
Iqgap2	2.45797	0.564	Srrm4os	-0.89485	0.434	1700026F02Rik	2.30443	0.301
Trmt1l	0.29558	0.563	Atp5g2	-0.288703	0.433	1700026J14Rik	-1.47292	0.301
Gm10643	-0.717503	0.563	Ell	-0.302902	0.433	1700027A07Rik	1.72002	0.301
Fgd6	0.716179	0.563	Emsy	0.27209	0.433	1700027A15Rik	-0.989408	0.301
Pmp22	-0.360729	0.563	Fkbp5	-0.41802	0.433	1700027F09Rik	1.72466	0.301
Acadsb	-0.242013	0.559	Gm2568	0.647528	0.433	1700028I16Rik	-0.027627	0.301
Iyd	3.28304	0.559	Iqgap1	0.301796	0.433	1700028K03Rik	-1.1477	0.301
Sds	3.61564	0.559	P2ry13	0.528293	0.433	1700028N14Rik	0.507585	0.301
Aass	2.9045	0.559	Slfn2	0.424844	0.433	1700028P14Rik	0.647203	0.301
Agxt	3.69577	0.559	Srrm1	-0.282295	0.433	1700029H14Rik	0.436055	0.301
AI593442	-0.901411	0.559	Ten1	0.772134	0.433	1700029J03Rik	0.934146	0.301
Hhex	0.899098	0.559	Zbed5	-0.526918	0.433	1700029N11Rik	-1.64297	0.301
Sh3bgr	0.314414	0.558	Cd68	0.315921	0.433	1700029P11Rik	0.934146	0.301
Aldh4a1	0.265138	0.557	Fbrsl1	-0.28432	0.433	1700030C10Rik	-0.340929	0.301
Atpif1	-0.391578	0.557	Hsp90aa1	0.374246	0.433	1700030C12Rik	0.634153	0.301
B930025P03Rik	2.55063	0.557	Ifi211	0.637544	0.433	1700030C14Rik	-1.90389	0.301
C8a	3.74356	0.557	Tmem140	0.321441	0.433	1700030I03Rik	1.72466	0.301
D3Ertd751e	0.339923	0.557	Prkcsh	-0.217579	0.433	1700030O20Rik	1.72466	0.301
Edn3	0.791207	0.557	Abcg3	0.526973	0.432	1700031A10Rik	0.934146	0.301
Fam35a	0.622574	0.557	Gm24187	-0.375355	0.432	1700031F05Rik	0.766399	0.301
Hapln4	2.85168	0.557	Atg2a	-0.230738	0.432	1700031P21Rik	0.934146	0.301
Hsd17b7	0.632586	0.557	Mbd6	-0.282164	0.432	1700034I23Rik	1.56427	0.301
Slc23a1	3.02409	0.557	Ces3a	0.865595	0.432	1700034J05Rik	1.72466	0.301
Slc2a2	3.35073	0.557	Deptor	0.256594	0.432	1700034O15Rik	-0.499712	0.301
Uchl1	-0.554265	0.555	Fgg	-0.434739	0.432	1700036A12Rik	-2.5029	0.301
Aldh1l1	2.83745	0.555	Tbc1d9	0.511558	0.432	1700036G14Rik	1.13645	0.301
Atrn	0.365775	0.555	Sorbs3	-0.410379	0.431	1700039E22Rik	2.07248	0.301
Chd3	0.489201	0.555	Cnn2	0.466639	0.43	1700040D17Rik	-0.598398	0.301
Clec4f	3.05621	0.555	Sphk2	-0.225923	0.43	1700040L08Rik	-0.583337	0.301
Ep300	0.333346	0.555	Dynll1	-0.418319	0.428	1700041G16Rik	1.35258	0.301
Gm16332	1.51499	0.555	Jag1	0.438343	0.428	1700045H11Rik	-0.989408	0.301
Slc41a1	-0.350699	0.555	Stmn1	0.589033	0.428	1700047G03Rik	1.72002	0.301
Cd36	-0.282443	0.554	Ucp2	0.369198	0.428	1700047K16Rik	-0.113682	0.301
Fn1	2.15818	0.554	Bet1l	-0.340967	0.428	1700047M11Rik	-0.484917	0.301
Serpinc1	3.62263	0.554	P3h1	-0.305286	0.428	1700048M11Rik	1.56537	0.301
Pter	0.50713	0.553	Sp140	0.495255	0.428	1700048O20Rik	-0.0384831	0.301
Rnf122	-0.546375	0.553	Rab12	0.269593	0.427	1700049E15Rik	0.934146	0.301
Serpina1d	3.56369	0.553	Diaph2	0.326318	0.426	1700051K13Rik	0.934146	0.301
Slc3a1	2.51997	0.553	Acp6	-0.258212	0.425	1700051O22Rik	-2.5029	0.301
4930581F22Rik	0.611048	0.551	Nr1h5	0.641895	0.425	1700054A03Rik	-0.0484368	0.301
Itih2	3.67204	0.551	Capn10	-0.411061	0.425	1700054O19Rik	-1.51293	0.301
Mut	0.234599	0.55	Zfp655	0.255941	0.422	1700056E22Rik	-0.40659	0.301
Orm3	2.34374	0.55	Atg13	-0.242148	0.421	1700057H21Rik	-0.647674	0.301
2310039L15Rik	0.614379	0.549	Ube2u	0.597245	0.42	1700058P15Rik	1.72466	0.301
Abcg5	3.48995	0.549	Bcl6b	0.646366	0.42	1700060C16Rik	-0.896614	0.301
Asgr2	3.22084	0.549	Psmb6	-0.232586	0.419	1700060C20Rik	-0.594863	0.301
C130080G10Rik	0.458612	0.549	Gm8798	-0.851454	0.419	1700060J05Rik	0.204342	0.301
Gdpd5	-0.411085	0.549	Ndufa5	0.245936	0.418	1700061E17Rik	-0.000226357	0.301
Gne	0.534643	0.549	Aldob	-0.362459	0.416	1700061G19Rik	1.72466	0.301
Hnf1aos1	3.18374	0.549	Abi3bp	0.553721	0.416	1700061H18Rik	0.263733	0.301
Irf6	1.94966	0.549	Adhfe1	0.234258	0.416	1700061I17Rik	-1.47322	0.301
Mcc	0.411363	0.549	Arhgef6	0.5035	0.416	1700061J23Rik	0.934146	0.301
Pbx1	0.259481	0.549	C3	-0.29682	0.416	1700063D05Rik	-0.027627	0.301
Ssc5d	-0.629845	0.549	Dgcr8	-0.288678	0.416	1700063H04Rik	0.934146	0.301
Ugt3a2	3.0663	0.549	Gm26967	0.831762	0.416	1700063O14Rik	2.71771	0.301
Ap1m1	-0.287005	0.549	Gm4890	-0.984004	0.416	1700064H15Rik	-0.758322	0.301
Rpl22l1	-0.399314	0.548	Itgb2	0.465679	0.416	1700065D16Rik	0.131954	0.301
Tnnt2	-0.293891	0.548	Map3k6	-0.674132	0.416	1700065J11Rik	-1.40294	0.301
Hnf4a	3.16288	0.548	Myh6	0.460855	0.416	1700065L07Rik	2.3006	0.301
Rhou	0.720503	0.547	Nadsyn1	-0.256336	0.416	1700065O20Rik	-1.45199	0.301
Vps37c	-0.330572	0.546	Psme2	0.256478	0.416	1700066B17Rik	1.72466	0.301
Elovl1	-0.346037	0.546	Col13a1	-0.431082	0.416	1700066B19Rik	0.303005	0.301
Eml4	0.433896	0.544	Abca5	-0.35554	0.416	1700066O22Rik	-3.45715	0.301
C4b	1.52171	0.544	D330041H03Rik	0.623101	0.416	1700067G17Rik	-1.94131	0.301
Cd59b	1.04901	0.544	D630045J12Rik	0.437108	0.416	1700069B07Rik	-1.86224	0.301
Slc25a21	2.17034	0.544	Eif3f	-0.253089	0.416	1700069L16Rik	0.934146	0.301
Ttc36	3.0042	0.544	Gm20319	0.230801	0.416	1700071K01Rik	-1.94466	0.301
Gpam	0.482972	0.542	Gm34121	0.830179	0.416	1700071M16Rik	2.29469	0.301
Spice1	0.43566	0.542	Pnn	0.249077	0.416	1700072B07Rik	-0.989408	0.301
Cyb5b	0.449954	0.54	Pex19	-0.219535	0.415	1700072G22Rik	-0.0276268	0.301
Gm13340	0.309805	0.54	Aldh1a1	0.300884	0.415	1700080G11Rik	0.448756	0.301
Gm45716	-0.533662	0.54	Arrdc2	-0.343528	0.415	1700082M22Rik	-0.272009	0.301
Lrfn4	-0.634459	0.54	Cnot1	-0.244177	0.415	1700084C06Rik	-1.76301	0.301
Lrrc10	-0.437853	0.54	Ecscr	0.691565	0.415	1700084E18Rik	-0.0914131	0.301
Lyst	0.525609	0.54	Gpat2	0.699885	0.415	1700086D15Rik	1.17641	0.301
Rapgef4	0.492537	0.54	Mup19	1.87034	0.415	1700086P04Rik	0.703631	0.301
Tm7sf2	1.87755	0.54	Rps19	-0.249695	0.415	1700092C10Rik	-0.989408	0.301
Tprkb	0.566575	0.54	Lad1	0.625729	0.415	1700092M07Rik	2.42308	0.301
Rdh16f2	3.49991	0.54	Sec24d	-0.321276	0.415	1700093J21Rik	-0.741088	0.301
Mgp	-0.401417	0.539	Mup18	3.39066	0.415	1700093K21Rik	-0.197472	0.301
Glo1	0.33981	0.539	Amigo2	-0.321657	0.415	1700094J05Rik	0.00967989	0.301
Gm3776	-1.60212	0.539	Rps14	-0.230845	0.415	1700095B10Rik	-0.989408	0.301
Ctso	0.360845	0.539	Tnfsf12	0.484141	0.415	1700095J03Rik	-1.86224	0.301
Bhlhe40	0.410973	0.539	4930503L19Rik	0.478334	0.414	1700099I09Rik	1.56654	0.301
Cfb	2.20016	0.539	Gbas	-0.295501	0.413	1700102P08Rik	0.291716	0.301
Larp4b	0.240089	0.539	Klhdc3	-0.313407	0.413	1700104B16Rik	0.478188	0.301
Ydjc	-1.17709	0.539	Lrg1	-0.787474	0.411	1700105P06Rik	0.171962	0.301
Gpld1	2.21367	0.539	Eps8	0.572185	0.411	1700108F19Rik	-0.132966	0.301
Eif2b5	-0.238823	0.537	Dock6	0.299042	0.41	1700108N11Rik	0.151952	0.301
Bdnf	-0.361	0.536	Ei24	-0.248653	0.41	1700109G14Rik	-0.989408	0.301
Neb	0.534921	0.534	Fas	0.2776	0.41	1700110C19Rik	1.60446	0.301
Gm15417	-0.423861	0.534	4930523C07Rik	0.337236	0.409	1700110K17Rik	0.18971	0.301
Crb3	2.18239	0.533	Caskin2	-0.294514	0.409	1700112D23Rik	-0.342843	0.301
Grwd1	-0.423508	0.533	Mthfd1l	-0.687407	0.409	1700112J16Rik	-0.155323	0.301
AU020206	0.418775	0.531	Ncoa4	-0.326237	0.409	1700113B19Rik	-0.027627	0.301
Bhmt	3.58886	0.531	Pithd1	-0.282364	0.409	1700116B05Rik	0.934146	0.301
Entpd2	-0.581773	0.531	Rpl13	-0.250605	0.409	1700119H24Rik	0.276929	0.301
Slc38a4	2.46401	0.531	Rps26	-0.263171	0.409	1700119I11Rik	0.934146	0.301
Tgtp1	0.657291	0.531	Slc25a22	-0.269818	0.409	1700120B22Rik	-0.862069	0.301
Zfp874a	0.377945	0.53	Frk	0.444953	0.408	1700120C14Rik	-0.192191	0.301
Dctn6	-0.314246	0.529	Akap5	-0.539274	0.408	1700120K04Rik	-0.68291	0.301
Gm16573	1.25173	0.526	D630039A03Rik	0.433172	0.408	1700121N20Rik	0.934146	0.301
Cped1	0.296479	0.525	Dsc2	0.370204	0.408	1700122E12Rik	0.221996	0.301
Mkrn2os	1.04313	0.525	Ehd1	-0.275345	0.408	1700123K08Rik	-1.8495	0.301
C9	3.67746	0.524	Pcmtd1	0.246122	0.408	1700123L14Rik	0.934146	0.301
Csad	1.61349	0.524	Abcg1	0.318215	0.407	1700123M08Rik	0.137496	0.301
Cyp3a13	3.56843	0.524	Slc2a9	-0.318117	0.405	1700123O21Rik	1.15793	0.301
Efr3a	0.263257	0.524	Poli	0.442892	0.405	1700124L16Rik	-0.315709	0.301
Mob1b	-0.323381	0.524	2310033P09Rik	-0.382438	0.405	1700125G22Rik	-0.027627	0.301
Tmem144	-0.254554	0.524	Ly9	0.575268	0.405	1700125H20Rik	3.03922	0.301
Ppp1r14c	-0.34325	0.524	Marveld2	-0.311043	0.405	1700126G02Rik	0.136515	0.301
Supt5	-0.210123	0.524	Ms4a4c	0.901925	0.405	1810006J02Rik	0.436055	0.301
2010315B03Rik	0.351645	0.523	Tuba4a	-0.341959	0.405	1810008B01Rik	-0.503074	0.301
Chordc1	0.294712	0.523	Comt	0.274636	0.404	1810008I18Rik	0.934146	0.301
Fetub	3.02871	0.523	Cyp2d22	-0.25449	0.404	1810009A15Rik	0.0523681	0.301
Plaa	-0.238998	0.523	Wdr78	0.808643	0.404	1810010D01Rik	-2.16779	0.301
AC167229.2	-0.724386	0.523	Agpat3	-0.269688	0.403	1810011H11Rik	-0.572468	0.301
F13b	3.35177	0.523	Pdgfc	0.49317	0.403	1810012K08Rik	-0.956644	0.301
Pm20d1	0.601265	0.521	Ppm1h	0.420414	0.403	1810012K16Rik	0.161624	0.301
Tmem11	-0.344507	0.521	Rpia	0.473933	0.403	1810013D15Rik	-0.243376	0.301
Fkbp15	0.303659	0.521	1700028E10Rik	0.47811	0.402	1810019N24Rik	0.838562	0.301
N4bp2	0.381765	0.521	Cenpq	0.550004	0.402	1810020O05Rik	0.942111	0.301
A930033H14Rik	-1.04243	0.519	Gadd45b	-1.85425	0.402	1810041H14Rik	-0.213203	0.301
Alb	3.63583	0.519	Gm12250	1.23243	0.402	1810046K07Rik	1.89753	0.301
Apeh	0.287103	0.519	Manba	0.280638	0.402	1810049J17Rik	-0.480824	0.301
Apoh	3.54878	0.519	Tubgcp2	-0.322166	0.402	1810053B23Rik	0.766452	0.301
BC024139	2.93443	0.519	Ccdc86	-0.384472	0.401	1810059C17Rik	-1.5821	0.301
Chrna4	2.77582	0.519	Robo2	0.752287	0.4	1810062G17Rik	-0.763791	0.301
Efnb3	0.409918	0.519	Apoh	-0.23423	0.399	1810062O18Rik	-0.168788	0.301
F9	3.5454	0.519	Art3	0.686689	0.399	1810063I02Rik	0.241856	0.301
Gchfr	1.15891	0.519	Selenop	-0.250309	0.399	1810064F22Rik	0.274835	0.301
Gramd1c	2.24037	0.519	Strip1	0.293784	0.399	2010001K21Rik	-0.989408	0.301
Haao	3.19867	0.519	Naxd	-0.253094	0.399	2010005H15Rik	-2.2219	0.301
Hjurp	0.413285	0.519	Zfp950	0.310638	0.399	2010008C14Rik	-1.6682	0.301
Insig1	1.12848	0.519	Azin1	0.213037	0.399	2010009K17Rik	-1.89766	0.301
Klhdc1	0.302	0.519	Cxcl13	-1.74116	0.398	2010013B24Rik	2.40518	0.301
Pigr	3.62991	0.519	Klhl25	-0.340228	0.396	2010015M23Rik	-0.448457	0.301
Itga3	-0.392469	0.519	Pak1	0.501667	0.396	2010016I18Rik	0.0135925	0.301
Avpr1a	0.951756	0.517	Raph1	0.232856	0.395	2010106C02Rik	1.71537	0.301
Dym	-0.215081	0.517	Rel	0.349907	0.395	2010106E10Rik	0.934146	0.301
Gm15343	3.57159	0.517	Fam49a	0.446811	0.395	2010109A12Rik	0.040134	0.301
Ddx24	-0.26071	0.516	Impa1	0.320512	0.394	2010109I03Rik	-2.78663	0.301
R3hdm2	0.317602	0.516	Nlk	0.272327	0.394	2010110E17Rik	1.88565	0.301
Rapgef1	-0.245271	0.516	Thbs1	0.755773	0.394	2010110K18Rik	0.934146	0.301
Apoc4	3.34061	0.515	Cd14	0.731869	0.394	2010300F17Rik	0.099693	0.301
Clec4g	2.66733	0.515	Ppp1ca	-0.223519	0.394	2010308F09Rik	-0.0804384	0.301
Inmt	1.2186	0.515	Pla2g7	-0.497422	0.394	2010309G21Rik	-0.979851	0.301
Klf4	-0.273736	0.515	Elmo3	-0.269023	0.394	2010310C07Rik	0.237624	0.301
Nadk	0.390907	0.515	Gm13341	0.422763	0.394	2200002A13Rik	0.934146	0.301
Slc27a5	3.41856	0.515	Hnrnpd	-0.291326	0.394	2200002J24Rik	1.72466	0.301
Tcf20	0.382666	0.515	1810044D09Rik	-0.697665	0.392	2210008F06Rik	-1.41383	0.301
Tmem38b	-0.375951	0.515	6330403L08Rik	-0.868426	0.392	2210406H18Rik	0.737726	0.301
Sema4g	3.33294	0.515	Fli1	0.391579	0.392	2210406O10Rik	0.265412	0.301
Nr3c2	0.291522	0.515	Soat1	0.340787	0.392	2210407C18Rik	2.3006	0.301
Gm11469	-1.34833	0.515	Ccdc157	0.362977	0.391	2210409E12Rik	-0.544011	0.301
2900097C17Rik	0.227232	0.514	Edem1	0.272133	0.391	2210411M09Rik	1.89753	0.301
Apoc3	3.62999	0.514	Epha3	0.862766	0.391	2210412B16Rik	-1.10251	0.301
Klhl13	-0.461277	0.514	Gm21320	0.989379	0.391	2210418O10Rik	0.474029	0.301
Serinc3	-0.258913	0.514	Sash3	0.703465	0.391	2300002M23Rik	-0.027627	0.301
Serpina3k	3.52519	0.514	Tnrc18	-0.242251	0.391	2310001K24Rik	2.21966	0.301
Serpine2	-0.343849	0.514	Yif1a	-0.252011	0.391	2310002F09Rik	0.274272	0.301
C78197	-2.59318	0.513	Gm30097	-0.520167	0.391	2310002L09Rik	0.401634	0.301
Anxa1	-0.482474	0.513	Slamf7	0.91685	0.39	2310005A03Rik	0.398618	0.301
C2	1.58558	0.513	Cmah	0.790344	0.39	2310008N11Rik	3.21445	0.301
Crp	3.64627	0.513	Nos3	-0.504479	0.39	2310015D24Rik	0.601989	0.301
Dtx3l	0.436499	0.513	Slc11a1	0.406285	0.39	2310015K22Rik	-1.43284	0.301
F10	3.24079	0.513	Tmem219	-0.242149	0.39	2310026L22Rik	-0.962354	0.301
Gjb2	3.29835	0.513	Fam136a	0.278517	0.389	2310031A07Rik	0.626813	0.301
Ppp2r2d	-0.256329	0.513	Ergic2	0.219683	0.389	2310034G01Rik	-0.289453	0.301
Cd24a	-0.66088	0.511	Ptprd	0.25112	0.389	2310034O05Rik	-0.524424	0.301
Akt1	-0.298899	0.51	Tgfa	0.283693	0.388	2310039L15Rik	1.71537	0.301
Wnk4	-0.400587	0.51	Fkbp3	0.254168	0.386	2310040G07Rik	-0.510841	0.301
Gm13212	-0.41202	0.509	Ccdc141	0.251011	0.385	2310040G24Rik	0.845873	0.301
Tmem171	-0.674052	0.509	Pgm2	-0.213056	0.385	2310043L19Rik	0.364332	0.301
Col18a1	2.5217	0.508	Ogfrl1	0.362349	0.384	2310043M15Rik	-0.482168	0.301
Ctsk	-0.731401	0.508	Farsa	-0.265832	0.383	2310043P16Rik	0.25389	0.301
Dnm3os	-0.571632	0.508	Psmb2	-0.223606	0.383	2310044K18Rik	-0.224795	0.301
Dpep2	-0.758776	0.508	Ankrd28	-0.256901	0.383	2310047D07Rik	0.192791	0.301
F7	2.66565	0.508	Fmo2	-0.309274	0.383	2310068J16Rik	0.0763357	0.301
Fadd	-0.336394	0.508	Spic	0.691141	0.383	2310069B03Rik	-0.255301	0.301
Hacl1	1.81425	0.508	Vps11	-0.226706	0.383	2310069G16Rik	0.476077	0.301
Bhmt2	3.42241	0.508	Pilrb2	0.712633	0.382	2310074N15Rik	-0.951049	0.301
Gab2	-0.272333	0.508	Bag6	-0.214426	0.382	2310081O03Rik	-0.888952	0.301
Paqr9	0.412238	0.508	Cyp1a2	1.43114	0.382	2410003L11Rik	0.361349	0.301
Fam47e	3.68809	0.507	Hsd3b2	0.908665	0.382	2410004I01Rik	0.704284	0.301
Gstt2	0.439492	0.507	Neurl2	-0.759462	0.382	2410004P03Rik	-0.989408	0.301
Map3k6	-0.291782	0.507	Aga	0.462374	0.382	2410012E07Rik	0.934146	0.301
P3h4	-0.291433	0.507	Atp2a2	-0.24975	0.382	2410080I02Rik	-4.87255	0.301
Steap2	1.15833	0.507	Cd72	0.535181	0.382	2600006K01Rik	-2.23718	0.301
C8b	3.75449	0.506	Nipal3	0.305205	0.38	2600014E21Rik	0.49026	0.301
Col6a3	-0.403543	0.506	Tra2a	0.262531	0.379	2610001A08Rik	-1.15174	0.301
Gm13341	0.364611	0.506	Vwce	-0.2341	0.378	2610011E03Rik	-0.0137104	0.301
Pmm1	-0.435812	0.506	Mkks	0.336659	0.378	2610012C04Rik	-2.8553	0.301
Cyp4a12b	3.14242	0.506	Gjc3	-0.503966	0.378	2610016A17Rik	-0.271238	0.301
Rnase10	1.47721	0.505	Zfp746	-0.344411	0.378	2610020C07Rik	0.438277	0.301
Clec1a	0.367326	0.505	Ahsa2	0.383455	0.377	2610020F03Rik	0.934146	0.301
Sowahb	3.41719	0.505	Angpt2	0.77735	0.377	2610024D14Rik	0.946987	0.301
Angptl8	6.34856	0.505	Ces2e	0.213025	0.377	2610028E06Rik	0.934146	0.301
Cyp2c54	3.64047	0.505	Clcf1	-0.700503	0.377	2610028H24Rik	-0.677902	0.301
Uroc1	3.46639	0.505	Golga7	0.222132	0.377	2610034O05Rik	-0.989408	0.301
Pon1	3.47822	0.505	Rps2	-0.214214	0.377	2610035F20Rik	0.934146	0.301
Cfhr2	3.7712	0.504	Tecr	-0.24996	0.377	2610105M22Rik	-0.989408	0.301
Idi1	2.01169	0.504	Wdr46	-0.259285	0.377	2610203C22Rik	0.109683	0.301
Nrn1	1.86612	0.504	Cmtm3	0.436145	0.376	2610204G07Rik	-0.784553	0.301
Nceh1	-0.2176	0.503	Flywch1	-0.311302	0.376	2610206C17Rik	1.55111	0.301
Fndc5	0.260951	0.503	Rnf152	0.361879	0.376	2610306O10Rik	0.00907555	0.301
Azin1	-0.25513	0.503	Sdc3	0.33099	0.376	2610316D01Rik	0.934146	0.301
Zfand4	0.643356	0.503	A530020G20Rik	0.833548	0.376	2610318N02Rik	3.36626	0.301
Htra3	-0.299418	0.502	Fam65b	0.470208	0.376	2610528A11Rik	1.68041	0.301
Kmo	2.88392	0.501	Gpc4	0.243057	0.376	2700012I20Rik	0.678187	0.301
Cops6	-0.233207	0.501	Hfe	-0.21607	0.376	2700016F22Rik	0.489485	0.301
Entpd6	-0.324775	0.501	AC125374.3	0.685002	0.376	2700029L08Rik	0.285096	0.301
2310015K22Rik	1.45163	0.501	Rnf114	-0.245706	0.375	2700033N17Rik	-0.26438	0.301
Cxcl13	-1.68959	0.501	Slc41a2	-0.492619	0.375	2700038G22Rik	0.211349	0.301
Gprin3	3.7331	0.501	Aim1l	-0.557893	0.375	2700046A07Rik	0.545702	0.301
Nipsnap1	2.6098	0.501	Ass1	-0.353295	0.375	2700068H02Rik	-0.162478	0.301
Them7	1.67349	0.501	Zfp871	-0.489695	0.374	2700078F05Rik	1.07877	0.301
Aldh8a1	3.2521	0.5	Fbln2	0.865215	0.374	2700080J24Rik	1.4501	0.301
Gpx7	-0.57845	0.5	Mcl1	0.2424	0.374	2700089I24Rik	-0.0938438	0.301
Slc16a10	0.387458	0.5	Fpr1	0.536901	0.373	2700099C18Rik	0.219635	0.301
Xdh	0.306506	0.499	Zfp174	-0.426609	0.373	2810032G03Rik	-0.252252	0.301
Dpys	3.42569	0.498	Crcp	-0.425802	0.373	2810047C21Rik1	-0.989408	0.301
Glce	0.331923	0.498	D930016D06Rik	0.299092	0.372	2810049E08Rik	-1.41153	0.301
Mbl1	3.63655	0.498	Rbl1	0.619898	0.371	2810404F17Rik	0.934146	0.301
Ripk4	1.55596	0.498	Cox4i1	-0.198747	0.371	2810405F15Rik	0.647832	0.301
Whrn	0.414768	0.498	Ap5s1	-0.336889	0.369	2810407A14Rik	0.176308	0.301
Plscr1	-0.33354	0.498	Kdelr2	-0.226478	0.368	2810408I11Rik	0.186798	0.301
Slco1a4	2.36502	0.498	Wdsub1	0.435262	0.368	2810425M01Rik	-1.28366	0.301
Pgf	-0.541629	0.496	Ahsg	-0.252596	0.368	2810428J06Rik	0.559746	0.301
Gdpd1	-0.346059	0.496	Gpr65	0.608423	0.368	2810429I04Rik	-0.242211	0.301
Itpr2	0.396267	0.496	Aplf	0.513147	0.368	2810430I11Rik	-0.450171	0.301
Nim1k	-0.50606	0.496	Ctdp1	-0.290383	0.368	2810433D01Rik	-0.219995	0.301
Rasef	-0.887537	0.496	Usp9x	-0.251734	0.368	2810442N19Rik	0.934146	0.301
Sox5	0.865925	0.496	AC160405.1	-0.51316	0.366	2810455O05Rik	-0.31036	0.301
Ambp	3.47117	0.495	Gm15318	0.402302	0.366	2810468N07Rik	0.194652	0.301
Hba-a2	-0.93642	0.493	Rtfdc1	-0.236149	0.366	2900009J06Rik	-0.547071	0.301
Aldob	2.6113	0.493	Cdc34	-0.32846	0.366	2900011O08Rik	0.369917	0.301
Cryba4	1.1438	0.493	Ecm1	0.326954	0.366	2900018N21Rik	-0.22893	0.301
Ttpa	3.24824	0.493	Kcnb1	-0.466831	0.366	2900022M07Rik	0.105776	0.301
F12	3.42052	0.493	Scamp5	-0.321413	0.366	2900035J10Rik	-1.47896	0.301
Mcm2	0.536597	0.493	Slc15a5	0.565027	0.366	2900041M22Rik	0.250912	0.301
Pgpep1	0.309491	0.493	Slc35b2	-0.252584	0.366	2900042K21Rik	0.848887	0.301
Slc52a2	-0.51993	0.492	Ctcfl	-0.605494	0.365	2900052N01Rik	0.0622715	0.301
As3mt	0.229985	0.492	Gm17586	-0.439191	0.364	2900055J20Rik	-0.027627	0.301
Crip1	-0.42725	0.492	Csf2ra	0.446925	0.363	2900060B14Rik	2.42095	0.301
Sc5d	1.49866	0.492	Eif5a	-0.192309	0.363	2900064F13Rik	0.757338	0.301
Kdr	0.357095	0.492	Fam25c	0.534721	0.363	2900072N19Rik	-0.169659	0.301
Lhfp	-0.259916	0.492	Tfec	0.552167	0.363	2900076G11Rik	-0.485585	0.301
Pm20d2	0.442712	0.492	Adam17	0.275839	0.362	2900079G21Rik	-0.989408	0.301
Xiap	0.309869	0.492	Art4	0.575006	0.362	2900092C05Rik	-1.47322	0.301
Mllt11	-0.387786	0.491	Eps8l1	0.937112	0.362	2900092N22Rik	0.931099	0.301
D430042O09Rik	0.338357	0.49	Fabp7	0.446051	0.362	2900092O11Rik	0.934146	0.301
Mir22hg	-0.357449	0.49	Hecw2	-0.355982	0.362	3010001F23Rik	-0.20154	0.301
Pah	3.20981	0.49	Hgs	-0.23952	0.362	3010003L21Rik	-0.0216778	0.301
Cux2	0.480094	0.49	Rpl14	-0.249991	0.362	3100003L05Rik	0.934146	0.301
Rab17	1.03849	0.49	Stap1	0.46227	0.362	3110021N24Rik	-0.441626	0.301
Bag2	-0.263471	0.49	Tmem248	-0.274217	0.362	3110031N09Rik	0.934146	0.301
Gjb1	3.33742	0.488	A630001G21Rik	0.78019	0.361	3110053B16Rik	-0.129423	0.301
Smurf2	0.319833	0.488	Bmyc	-0.673	0.359	3110062G12Rik	-0.0973132	0.301
Cyp2j5	2.88961	0.488	Wipf1	0.316004	0.359	3110067C02Rik	0.171273	0.301
Col6a1	-0.348762	0.488	Ahnak	0.412116	0.357	3110070M22Rik	0.0373018	0.301
Dio2	-1.05797	0.488	Mospd3	-0.326429	0.357	3110079O15Rik	0.934146	0.301
Kif21a	0.324832	0.488	Plekho2	0.318657	0.357	3110080E11Rik	-0.457862	0.301
Ypel2	0.309583	0.488	4933421A08Rik	-0.636928	0.357	3110080O07Rik	0.39403	0.301
Gfra1	1.16452	0.487	Arhgef2	0.383677	0.357	3110083C13Rik	0.0282063	0.301
Eva1a	1.63068	0.487	Bmp2	-0.262475	0.356	3300002A11Rik	-1.8495	0.301
Ankdd1b	1.22283	0.487	Ngf	0.596671	0.356	3300002I08Rik	-0.519594	0.301
Fgfr4	3.9963	0.486	Msl3l2	-0.983781	0.356	3300005D01Rik	0.499427	0.301
Akr1c14	2.13495	0.485	Nelfe	-0.263408	0.356	3425401B19Rik	0.361515	0.301
D130007C19Rik	-2.26328	0.485	Platr25	0.739132	0.356	3632454L22Rik	-0.027627	0.301
Rabac1	-0.301402	0.485	Rhbg	0.858236	0.356	3830403N18Rik	1.49868	0.301
Ugt2b35	3.57871	0.485	Jph1	-0.60292	0.355	3830408C21Rik	0.183188	0.301
Elovl3	4.32912	0.485	Tm6sf1	0.460447	0.355	3830417A13Rik	0.934146	0.301
Gas2	0.903823	0.484	Slc5a3	0.397076	0.355	3830432H09Rik	-0.239606	0.301
Scd4	-0.906333	0.484	Timm17b	-0.263931	0.355	3930402G23Rik	-0.659726	0.301
Acot12	3.19344	0.484	Pqbp1	-0.278124	0.355	4631405J19Rik	0.0850323	0.301
Cd1d1	2.15448	0.484	Rcn3	0.528777	0.355	4631405K08Rik	0.528285	0.301
Cd209a	1.68564	0.484	Acadvl	-0.207814	0.354	4632404M16Rik	1.89753	0.301
Chdh	3.05106	0.484	Pea15a	0.323764	0.354	4632411P08Rik	0.354026	0.301
Cpb2	3.61364	0.484	Apof	-0.210072	0.353	4632432E15Rik	0.934146	0.301
D17Wsu92e	0.270207	0.484	Atad3a	-0.220934	0.353	4633401B06Rik	-1.56523	0.301
Doc2g	-0.396734	0.484	Brpf3	-0.223619	0.353	4731419I09Rik	-0.355467	0.301
Gm43314	1.87129	0.484	Dpyd	-0.223475	0.353	4732414G09Rik	-0.112516	0.301
Krt222	-0.282592	0.484	Fam124a	0.313583	0.353	4732416N19Rik	-0.0566836	0.301
Lrrc14b	0.289696	0.484	Folr2	0.534721	0.353	4732419C18Rik	1.83412	0.301
Pyroxd2	0.919773	0.484	Foxn3	0.201385	0.353	4732487G21Rik	0.934146	0.301
Rcor2	-0.687529	0.484	Gm2061	-0.717559	0.353	4732490B19Rik	-2.285	0.301
Snta1	-0.254858	0.484	Gm43189	-0.625431	0.353	4833404L02Rik	0.0448166	0.301
Tpmt	0.832255	0.484	Sat1	0.269228	0.353	4833407H14Rik	0.905521	0.301
Ugt1a6b	3.62108	0.484	Slc4a4	-0.223086	0.353	4833412C05Rik	1.33892	0.301
Mthfd2	0.624717	0.481	Zfp110	-0.225886	0.353	4833412K13Rik	-0.980994	0.301
A930004J17Rik	1.03942	0.481	E030030I06Rik	0.829519	0.35	4833413E03Rik	1.34824	0.301
Hmgn3	-0.592214	0.481	Pla2g4a	0.5106	0.35	4833417C18Rik	-0.24516	0.301
Hs3st3b1	1.65941	0.481	Slc25a17	0.286764	0.35	4833421G17Rik	1.05331	0.301
Lmbrd2	1.67718	0.481	Gstk1	0.275449	0.348	4833422M21Rik	3.40495	0.301
Upp2	2.75352	0.481	Emc8	-0.251213	0.348	4833423E24Rik	1.89753	0.301
Phf3	0.309205	0.481	Gls	0.353303	0.348	4833428L15Rik	-0.989408	0.301
Fndc4	0.965597	0.48	Gsr	-0.309818	0.348	4833445I07Rik	0.355362	0.301
Agt	2.13668	0.48	Miga2	-0.24276	0.348	4921504E06Rik	-0.728546	0.301
Apoa1	3.47301	0.48	Adamts10	0.382243	0.347	4921507G05Rik	0.831357	0.301
Trp53inp1	1.47116	0.479	Cntrl	0.368252	0.347	4921511C10Rik	-0.989408	0.301
Prodh2	3.17944	0.479	Ppig	0.289608	0.347	4921513D11Rik	0.0419412	0.301
C8g	2.19796	0.478	Amdhd2	-0.338921	0.347	4921514A10Rik	0.690523	0.301
Fbp1	2.99755	0.476	Cryab	0.574525	0.347	4921518K17Rik	-0.989408	0.301
Abcc4	0.303699	0.476	Cygb	0.382541	0.347	4921523L03Rik	0.934146	0.301
Phkg1	0.393806	0.476	Frzb	0.860066	0.347	4921536K21Rik	0.515795	0.301
Fat1	0.326085	0.476	Kctd9	-0.270622	0.347	4930401G09Rik	-0.0276265	0.301
Dok7	-0.29214	0.475	Sod1	-0.197851	0.347	4930401O12Rik	0.934146	0.301
C4bp	3.40342	0.475	Sptb	0.850857	0.347	4930402F06Rik	-0.989408	0.301
Cbarp	-0.825149	0.475	Xrn2	-0.235586	0.347	4930403P22Rik	3.65225	0.301
Mat1a	3.4762	0.475	Aldh16a1	-0.24645	0.347	4930404A12Rik	-0.5589	0.301
Mov10	0.417652	0.475	Rnf149	-0.256784	0.347	4930404H24Rik	0.934146	0.301
Myl3	-0.22705	0.475	Slc5a6	-0.319614	0.347	4930404I05Rik	-1.19799	0.301
Ppp1r14b	-0.408293	0.475	Thap2	0.280176	0.347	4930404N11Rik	0.32667	0.301
Rftn1	-0.281514	0.475	Atp5d	-0.218321	0.347	4930405A21Rik	0.189182	0.301
Upb1	2.66721	0.475	Dlec1	0.65744	0.347	4930405N21Rik	2.64903	0.301
Ermp1	0.380632	0.474	Gprasp1	-0.323448	0.347	4930405O22Rik	-1.36614	0.301
Gatsl2	0.26158	0.474	P4ha1	0.324653	0.347	4930407G08Rik	0.175889	0.301
Foxa3	2.77077	0.472	Syt9	0.90302	0.347	4930407I10Rik	1.34828	0.301
Id2	0.542923	0.472	Kmt2c	-0.211203	0.347	4930408O17Rik	0.261394	0.301
Spata17	-0.972524	0.471	Nom1	-0.228	0.347	4930412F12Rik	-0.0340806	0.301
Myo1b	0.87624	0.471	Sumo1	0.238994	0.347	4930412L05Rik	1.30971	0.301
Gpsm1	-0.253319	0.471	Uba5	0.240419	0.347	4930412M03Rik	-0.372354	0.301
Stum	0.474235	0.471	Aatk	0.456765	0.346	4930412O13Rik	0.304876	0.301
Tspyl2	-0.316762	0.471	Inafm1	-0.48249	0.346	4930413G21Rik	0.217631	0.301
Erlin1	0.457401	0.471	Sppl2b	-0.308785	0.345	4930415F15Rik	0.372905	0.301
Gbp6	1.42923	0.471	Zfp983	0.447569	0.345	4930415O20Rik	-0.1863	0.301
Pdpn	-0.609787	0.471	Susd6	-0.293886	0.344	4930417H01Rik	-0.035678	0.301
Pirb	-0.441788	0.471	Oasl2	0.482023	0.344	4930417O13Rik	0.768107	0.301
Rasl10b	-0.248381	0.471	Slc38a7	-0.268031	0.344	4930421C12Rik	-0.989408	0.301
Slc15a2	1.28703	0.471	Lst1	0.766957	0.344	4930422C21Rik	-1.91755	0.301
Usp4	-0.21124	0.471	Ablim3	0.346388	0.344	4930423C22Rik	-0.989408	0.301
Klf6	-0.258863	0.47	Slc3a1	-0.369552	0.344	4930425O10Rik	-0.179912	0.301
Phyh	0.249427	0.47	Spn	0.716976	0.344	4930426I24Rik	1.00001	0.301
Acox2	2.86899	0.469	Ackr2	0.640599	0.342	4930426L09Rik	-0.0460673	0.301
Aim1l	3.09973	0.469	Ahcy	-0.259448	0.342	4930427A07Rik	0.93374	0.301
Cblc	2.45784	0.469	Akr1b10	0.504975	0.342	4930428O21Rik	-0.989408	0.301
Dhrs4	0.210888	0.469	Carmil1	0.437293	0.342	4930429D17Rik	-0.989408	0.301
Fam134b	-0.321676	0.469	Cplx2	0.637339	0.342	4930429F24Rik	0.0118703	0.301
Gbp5	0.920729	0.469	Creg1	-0.321186	0.342	4930430E12Rik	0.625014	0.301
Gls2	2.92886	0.469	Dennd1c	0.640034	0.342	4930431P03Rik	0.814541	0.301
Nectin3	0.621725	0.469	Ercc5	0.256628	0.342	4930432B10Rik	0.281053	0.301
Slc22a1	2.45854	0.469	Gm45223	-0.915751	0.342	4930432E11Rik	2.71771	0.301
Slc25a1	1.59614	0.469	Gm5617	-0.39865	0.342	4930432K21Rik	0.614391	0.301
Sparcl1	0.270176	0.469	Ncaph2	-0.217519	0.342	4930433N12Rik	-0.112516	0.301
Gm12909	5.83177	0.469	Osbp	-0.254753	0.342	4930434B07Rik	0.0605966	0.301
Clmn	1.67986	0.468	Pglyrp2	-0.251045	0.342	4930435N07Rik	0.551544	0.301
Dhcr24	2.83039	0.468	Psmb5	-0.27761	0.342	4930438A08Rik	0.934146	0.301
Ttr	3.33735	0.468	Ptp4a3	-0.379968	0.342	4930439D14Rik	-0.367553	0.301
Ugt2a3	3.4826	0.468	Sec16a	-0.254017	0.342	4930442H23Rik	-0.027627	0.301
Sgk2	2.9818	0.467	Sik2	-0.278257	0.342	4930442L01Rik	-0.688833	0.301
Arl6ip4	-0.288563	0.467	Slc30a5	-0.222962	0.342	4930443O20Rik	-0.628459	0.301
Gm45884	1.08656	0.467	Tpk1	0.272195	0.342	4930444A19Rik	3.02924	0.301
Gm4952	3.39552	0.467	Zxdb	0.445956	0.342	4930444M15Rik	-0.989408	0.301
H2-K1	0.433136	0.467	Myo1f	0.472784	0.341	4930444P10Rik	0.582153	0.301
Ugt2b36	3.45922	0.467	Prpsap1	-0.219947	0.341	4930445N18Rik	1.35038	0.301
Hspb1	-0.349583	0.466	Smad9	-0.343843	0.341	4930447C04Rik	1.76161	0.301
Cyp51	1.32928	0.465	Tab1	-0.440961	0.341	4930447F04Rik	0.934146	0.301
Gprc5b	-0.347499	0.465	Rmrp	-1.07299	0.34	4930447M23Rik	-0.989408	0.301
Hoga1	2.49378	0.465	Cycs	0.267481	0.339	4930447N08Rik	-0.027627	0.301
Myo10	0.258826	0.465	Cdk9	-0.236896	0.339	4930448D08Rik	-0.199988	0.301
A730017L22Rik	0.830708	0.465	Gm28437	0.320394	0.339	4930448E22Rik	-1.91863	0.301
Cpn2	3.39591	0.465	4732440D04Rik	0.785361	0.338	4930448I18Rik	-0.694512	0.301
Creb3l3	3.26208	0.465	Bin2	0.450073	0.338	4930451E10Rik	-0.530118	0.301
Krt8	3.01898	0.464	Car14	-0.315772	0.338	4930451I11Rik	-0.980591	0.301
Cx3cl1	-0.389843	0.464	Ncf2	0.412483	0.338	4930453L07Rik	-0.989408	0.301
Fuca2	-0.313359	0.464	Rgs9	-0.64775	0.338	4930455B14Rik	-0.989408	0.301
Gpx3	-0.277759	0.464	Tor4a	0.468368	0.338	4930455D15Rik	-3.87534	0.301
Gm38394	1.62687	0.464	Cyfip2	0.58275	0.337	4930455G09Rik	-0.293837	0.301
Hnf1b	1.98463	0.464	Simc1	-0.302521	0.336	4930455H04Rik	0.00827424	0.301
Gtpbp4	-0.257743	0.463	Btk	0.63527	0.336	4930456G14Rik	-0.989408	0.301
2310015A10Rik	-0.310145	0.463	Ufd1	-0.222456	0.336	4930461C15Rik	0.483176	0.301
Ammecr1	-0.288702	0.463	Zbtb16	-0.365811	0.335	4930465K10Rik	0.934146	0.301
Aspg	3.01001	0.463	Zfp609	-0.240405	0.335	4930467K11Rik	0.099693	0.301
Enc1	-0.395902	0.463	Rpl27	-0.236262	0.334	4930469G21Rik	1.89329	0.301
Selenoh	-0.450662	0.463	Gm9826	-0.401977	0.334	4930469K13Rik	0.833046	0.301
Tcp11l2	0.249878	0.463	Lamb1	0.420503	0.334	4930470B04Rik	-0.989408	0.301
Polr2e	-0.287073	0.463	Ap2m1	-0.194404	0.334	4930470G03Rik	0.179123	0.301
Gm12250	2.26539	0.461	Gm9917	-0.419031	0.334	4930471C04Rik	-1.85588	0.301
Gorasp2	-0.234325	0.461	Ikbip	0.487482	0.334	4930471M09Rik	1.61972	0.301
Lpl	-0.231253	0.461	Zfp81	0.403457	0.334	4930473A02Rik	0.19314	0.301
Hrg	3.4357	0.459	Arsb	0.238738	0.333	4930474H06Rik	-0.900028	0.301
Mapk4	-0.445502	0.459	Dip2b	-0.295054	0.333	4930477O15Rik	0.134656	0.301
Gm20633	-1.06638	0.459	Dleu2	0.427489	0.333	4930478K11Rik	1.71537	0.301
Abhd18	0.396919	0.459	Elob	-0.232908	0.333	4930478M09Rik	0.934146	0.301
Afm	3.44296	0.459	Fam126b	0.235092	0.333	4930478P22Rik	-0.027627	0.301
Camk1	-0.301126	0.459	Gm4070	0.79326	0.333	4930479D17Rik	0.86308	0.301
Cyp2f2	3.5102	0.459	Ndrg1	-0.311653	0.333	4930480G23Rik	-0.989408	0.301
Fxyd2	-0.931589	0.459	Usp46	0.267924	0.333	4930480K02Rik	0.471817	0.301
Kcna4	-0.892546	0.459	Fam213a	0.242394	0.333	4930481B07Rik	-0.6233	0.301
Rnf149	0.72521	0.459	9930111J21Rik2	0.71476	0.333	4930483J18Rik	3.03931	0.301
Sec14l4	3.4297	0.459	Cd300lb	0.626396	0.332	4930483K19Rik	-0.726931	0.301
Slc1a2	2.53911	0.459	Cd48	0.572795	0.331	4930483O08Rik	-1.50506	0.301
Timm17a	-0.274077	0.459	Anxa3	0.394898	0.33	4930486L24Rik	-0.0523738	0.301
Wbp1l	0.421042	0.459	Ifi27	0.318077	0.33	4930488L21Rik	1.39454	0.301
Arfip2	-0.330869	0.458	Gm45050	0.952547	0.33	4930500F04Rik	0.934146	0.301
AU021092	0.558947	0.458	Mup21	0.530379	0.329	4930500F10Rik	-0.346305	0.301
Gimap6	0.308995	0.458	Eif3i	-0.210888	0.328	4930500L23Rik	-0.989408	0.301
Mapk1ip1l	0.332751	0.458	Ddb1	-0.21598	0.328	4930500M09Rik	0.977305	0.301
Nat8f1	2.0797	0.458	Nceh1	0.26491	0.328	4930502E09Rik	-0.989408	0.301
Rab7b	-0.498012	0.458	1810055G02Rik	-0.415198	0.326	4930503B20Rik	0.934146	0.301
Txnip	-0.210299	0.458	Slc3a2	-0.249456	0.326	4930503E14Rik	-0.989408	0.301
Art3	-0.368292	0.458	Inpp4a	-0.303444	0.326	4930503O07Rik	1.08286	0.301
Trim3	-0.310158	0.458	Ppp1r3c	-0.354424	0.326	4930505A04Rik	0.54351	0.301
Hspb6	-0.231294	0.457	Svip	0.246215	0.326	4930505K14Rik	1.71537	0.301
Lman2l	0.347663	0.457	Ppa1	-0.324207	0.326	4930505N22Rik	0.148793	0.301
Slco1b2	3.41566	0.457	Psmd9	-0.274931	0.326	4930506C21Rik	0.11024	0.301
Tmem86b	0.787217	0.457	Vps13c	-0.238362	0.326	4930507D05Rik	-0.0789803	0.301
Pemt	2.68284	0.457	Wfdc1	0.608664	0.326	4930509E16Rik	0.543706	0.301
Cfhr1	3.24256	0.454	Tlr3	0.277304	0.325	4930509G22Rik	0.0679527	0.301
Gm45314	-1.88946	0.454	Dusp11	0.232493	0.324	4930509H03Rik	-1.27289	0.301
Hps3	-0.292685	0.454	Krcc1	0.206903	0.323	4930511E03Rik	1.34824	0.301
Ubd	2.09262	0.454	Napa	-0.223608	0.323	4930511M06Rik	0.241778	0.301
Wnk1	0.221311	0.454	Pah	0.339726	0.323	4930512B01Rik	0.575911	0.301
Asl	2.47349	0.454	Rbbp6	0.23805	0.323	4930512H18Rik	-1.89766	0.301
Hsd17b13	3.59758	0.454	Dennd3	-0.325722	0.323	4930512P04Rik	0.934146	0.301
Jup	-0.23323	0.454	Elovl3	0.919691	0.323	4930513D17Rik	-0.989408	0.301
Plekhm2	-0.230529	0.454	Mtmr4	-0.1923	0.323	4930513N10Rik	0.535591	0.301
Taok3	0.443957	0.454	Sox12	-0.590823	0.323	4930515G01Rik	0.0369223	0.301
Tmbim6	0.361288	0.454	Acad12	0.318466	0.322	4930516B21Rik	0.813766	0.301
Zfp595	0.507321	0.454	Rbm28	0.248003	0.32	4930517G19Rik	-0.0920474	0.301
Glyctk	2.06548	0.454	Bin3	-0.306423	0.32	4930517O19Rik	0.934146	0.301
Gm45043	2.08554	0.454	Abhd17a	-0.293001	0.32	4930518I17Rik	1.15711	0.301
Tlr11	1.72706	0.454	Adgra3	0.270937	0.32	4930518J20Rik	0.934146	0.301
Irx3	-0.368523	0.453	Ankrd33b	0.285271	0.32	4930519A11Rik	-2.44611	0.301
Zbtb20	0.227055	0.453	Cd52	0.488471	0.32	4930519F09Rik	-1.42393	0.301
mt-Co2	0.307821	0.453	Cry2	-0.223471	0.32	4930519F16Rik	0.934146	0.301
Gm27463	3.14312	0.453	Eif4a3	-0.228498	0.32	4930519P11Rik	-0.254176	0.301
Cald1	0.361494	0.453	Gnl1	-0.257831	0.32	4930520O04Rik	-0.311834	0.301
Proc	3.33483	0.452	Plcxd1	-0.99057	0.32	4930522O17Rik	-2.43279	0.301
Cryz	0.481473	0.452	Tap1	0.336255	0.32	4930524B15Rik	0.466707	0.301
Elmod3	-0.266695	0.451	Tbkbp1	-0.306644	0.32	4930524J08Rik	0.265507	0.301
Gm15912	-0.936873	0.451	Bag3	-0.348427	0.318	4930524N10Rik	0.203682	0.301
Osbpl6	0.309824	0.451	Ccdc171	-0.337662	0.318	4930525G20Rik	-0.0398697	0.301
Tprn	-0.553811	0.451	Ece1	-0.227065	0.318	4930526A20Rik	-0.184569	0.301
F2	3.58862	0.451	Hccs	0.269188	0.318	4930527E20Rik	-0.989408	0.301
Hspa12a	0.35132	0.451	Ncf1	0.428503	0.318	4930528D03Rik	2.05637	0.301
Slco1a1	3.26115	0.451	Timm8a1	0.299596	0.318	4930528G23Rik	-0.0574866	0.301
9330158H04Rik	-0.421069	0.45	Gm10447	-0.717931	0.318	4930528J11Rik	1.21182	0.301
E230001N04Rik	-1.05777	0.45	Scarf1	0.344575	0.318	4930528P14Rik	-0.901568	0.301
Ell2	0.367818	0.45	Tmem26	0.612054	0.318	4930529C04Rik	-0.989408	0.301
Ganab	0.305859	0.45	0610043K17Rik	-0.537055	0.317	4930532G15Rik	-0.0380395	0.301
Myh6	0.329842	0.45	Ppp2r1a	-0.232061	0.317	4930533K18Rik	-0.651945	0.301
Slc2a4rg-ps	0.613138	0.45	Tmem259	-0.265324	0.316	4930534D22Rik	0.212816	0.301
Chac1	0.514097	0.448	Zfp512b	-0.238039	0.316	4930535I16Rik	0.92436	0.301
Asns	0.69929	0.448	Prdx5	-0.204781	0.316	4930535L15Rik	2.29469	0.301
Cyp2d10	3.48898	0.448	Rps12	-0.254128	0.315	4930537H20Rik	1.71537	0.301
Dnase1l3	2.21001	0.448	Hyal2	-0.223838	0.315	4930540E01Rik	-0.989408	0.301
Rhbdf1	-0.336643	0.448	2900052L18Rik	-0.588774	0.314	4930540M05Rik	-1.47293	0.301
Slc17a2	3.70364	0.448	Hspa9	-0.189622	0.314	4930542C12Rik	0.934146	0.301
Sec14l2	3.06262	0.448	2023-09-04	0.365721	0.314	4930543E12Rik	0.934146	0.301
Aifm3	2.9969	0.448	Snhg11	-0.361846	0.314	4930544D05Rik	-1.86224	0.301
Pdlim7	-0.314246	0.448	Npnt	-0.729853	0.313	4930545L23Rik	-0.989408	0.301
Rbmx	-0.227863	0.448	Armcx4	0.541642	0.312	4930547M16Rik	0.181715	0.301
Mst1	3.18614	0.448	Atp5g3	-0.188062	0.312	4930548H24Rik	-0.753205	0.301
Tagln2	-0.283714	0.447	Actn4	-0.206484	0.312	4930551L18Rik	-0.027627	0.301
Tmem43	-0.316387	0.447	Bhmt2	-0.260241	0.312	4930551O13Rik	-0.940414	0.301
Zfp180	0.364063	0.447	Far1	0.369844	0.312	4930552P12Rik	-1.90389	0.301
Naa38	0.313002	0.446	Fcer1g	0.414753	0.312	4930553P18Rik	-0.562305	0.301
Srgap3	0.765077	0.446	Trib3	-0.399853	0.312	4930555A03Rik	0.902167	0.301
Abracl	-0.404151	0.446	Zfp939	-0.418521	0.312	4930556J24Rik	-0.532447	0.301
Ptp4a1	-0.281881	0.446	Jkamp	0.251842	0.311	4930558J18Rik	0.934146	0.301
Pcbd1	2.61556	0.444	Arhgef37	0.413766	0.311	4930558K02Rik	1.34828	0.301
Apoa4	3.31824	0.444	Chsy1	0.388235	0.311	4930560O18Rik	-0.027627	0.301
Dll4	0.367345	0.444	Foxa2	0.444005	0.31	4930562C15Rik	-0.837623	0.301
5330437M03Rik	1.36658	0.444	Rassf2	-0.432725	0.31	4930562F07Rik	-0.0959644	0.301
Calcrl	0.308369	0.443	Rrp1b	-0.385574	0.31	4930563E18Rik	-2.89381	0.301
Atp11c	1.22924	0.442	Serpinb6a	0.253306	0.31	4930563E22Rik	-0.268569	0.301
Igf1	1.73512	0.442	Adtrp	0.214087	0.31	4930565N06Rik	-0.989408	0.301
Lgr5	2.49942	0.442	Gbp9	0.410681	0.31	4930568A12Rik	-0.102739	0.301
Tapbpl	0.54279	0.442	Slc15a4	0.278762	0.309	4930570D08Rik	3.03736	0.301
Ubxn10	-0.695158	0.442	Ung	-0.386963	0.309	4930570G19Rik	-0.389641	0.301
Gm37206	0.782566	0.441	Zfp931	0.391805	0.309	4930570N18Rik	0.934146	0.301
Slc35f6	-0.296233	0.44	1110059E24Rik	0.302975	0.308	4930573C15Rik	-1.86224	0.301
Wls	-0.295608	0.44	Med25	-0.230465	0.308	4930577N17Rik	0.0374395	0.301
Dsg1c	3.11988	0.44	Met	0.221374	0.308	4930578G10Rik	-0.845071	0.301
Sqstm1	-0.311093	0.44	Fam129a	0.311615	0.308	4930578I07Rik	-0.989408	0.301
Tbc1d20	-0.235896	0.44	Klb	-0.250246	0.308	4930578M01Rik	0.0638762	0.301
Gnb3	-0.502892	0.438	Slc6a8	-0.481036	0.308	4930578M07Rik	0.757785	0.301
Lin7a	1.22009	0.438	BC029214	-0.473151	0.308	4930579C12Rik	2.3038	0.301
Proca1	1.25149	0.438	Nr1h4	-0.229308	0.307	4930579F01Rik	-0.783638	0.301
Rps6ka3	-0.236412	0.438	Sult1b1	0.312504	0.307	4930579G18Rik	0.0982906	0.301
H19	-0.515974	0.437	Tapbp	0.23925	0.307	4930579H20Rik	-0.989408	0.301
Zc3hav1	0.341605	0.437	Hnrnpa2b1	0.189713	0.306	4930579K19Rik	-0.0232869	0.301
Slc26a1	3.02482	0.436	Plgrkt	0.33818	0.306	4930579M01Rik	-0.889413	0.301
2810002D19Rik	0.691722	0.435	Prkca	-0.297541	0.306	4930583K01Rik	-0.52324	0.301
Akr1c12	2.99261	0.435	Rab11fip4	-0.396556	0.306	4930586N03Rik	-0.989408	0.301
Arl5a	0.363719	0.435	Rxra	-0.209766	0.306	4930588G17Rik	-0.989408	0.301
H2-D1	0.334452	0.435	Slfn4	0.790603	0.306	4930589L23Rik	1.72466	0.301
Myl7	2.03019	0.435	F9	0.228087	0.306	4930589O11Rik	0.311914	0.301
Nlrp12	2.95179	0.435	Ndufaf4	0.234726	0.306	4930590H14Rik	-0.989408	0.301
Timd2	3.13004	0.435	Epb41	-0.22333	0.306	4930590J08Rik	0.173926	0.301
Tjap1	-0.338527	0.435	Il10rb	0.330101	0.306	4930592C13Rik	-0.251961	0.301
Usp28	-0.191851	0.435	1500017E21Rik	1.12475	0.306	4930593A02Rik	-0.693055	0.301
Pvr	-0.242007	0.435	Map1lc3b	-0.293913	0.306	4930593C16Rik	-1.8495	0.301
Stard9	0.371852	0.435	Naa25	-0.219095	0.306	4930594C11Rik	0.856217	0.301
Wfdc21	3.43069	0.435	Rnf150	0.548482	0.306	4930596I21Rik	1.1329	0.301
Elovl5	1.05224	0.435	Spata24	-0.759568	0.306	4930597L12Rik	0.934146	0.301
Klhl11	0.644947	0.435	Ntm	0.529948	0.304	4930597O21Rik	0.0198359	0.301
Necab1	2.47376	0.435	Acap2	-0.250748	0.304	4930598A11Rik	-1.8495	0.301
Ugt1a6a	1.8722	0.435	Rnpepl1	-0.260036	0.304	4930599N23Rik	-0.526955	0.301
Dnajc3	0.380108	0.434	Aspa	0.39802	0.303	4931403E22Rik	0.261181	0.301
Ugt2b5	3.19324	0.434	Ccr5	0.366927	0.303	4931403G20Rik	2.05637	0.301
Mgrn1	-0.206335	0.434	Reck	-0.468456	0.303	4931406G06Rik	-0.56018	0.301
Pkd2l2	0.472987	0.434	Hamp	-0.768235	0.303	4931409K22Rik	-0.888952	0.301
Adh1	2.32222	0.434	Chac2	0.284205	0.302	4931413I07Rik	-2.8553	0.301
C330007P06Rik	0.273335	0.434	Gamt	0.371372	0.302	4931413K12Rik	-0.989408	0.301
Mal2	2.81392	0.434	Rhobtb1	-0.226658	0.302	4931415C17Rik	-0.792844	0.301
Nfyb	0.322347	0.434	Usp35	-0.625673	0.302	4931422A03Rik	-0.439923	0.301
4931406P16Rik	0.244092	0.433	Vangl1	-0.345635	0.302	4931423N10Rik	0.228992	0.301
Cul7	-0.306554	0.433	Car8	0.305069	0.301	4931428L18Rik	-0.989408	0.301
Mfsd4b1	0.556396	0.433	Agxt	-0.289764	0.301	4931431B13Rik	-2.49875	0.301
Mup3	3.28849	0.433	0610006L08Rik	0.947936	0.301	4931431C16Rik	-0.945839	0.301
Rbm33	0.268774	0.433	0610009E02Rik	-0.000650214	0.301	4931440F15Rik	0.217486	0.301
Sgta	-0.227459	0.433	0610009L18Rik	-0.401474	0.301	4931440J10Rik	-0.884737	0.301
Sulf2	-0.274873	0.433	0610010K14Rik	0.756908	0.301	4931440P22Rik	0.345749	0.301
Tlr5	1.10531	0.433	0610012D04Rik	-0.975617	0.301	4932411K12Rik	0.138675	0.301
Zfp821	-0.447197	0.433	0610025J13Rik	1.89123	0.301	4932414J04Rik	0.934146	0.301
Cspp1	0.386243	0.433	0610033M10Rik	0.947936	0.301	4932415D10Rik	0.934146	0.301
Lgals9	1.11008	0.433	0610038B21Rik	-1.56767	0.301	4932415M13Rik	1.89753	0.301
Nod1	0.329302	0.433	0610039K10Rik	-0.708947	0.301	4932422M17Rik	-0.019121	0.301
Tjp1	0.247261	0.433	0610040F04Rik	0.652252	0.301	4932431P20Rik	0.545592	0.301
Fgd4	0.264093	0.432	1010001B22Rik	-0.103942	0.301	4932435O22Rik	1.90906	0.301
Meis3	-0.551768	0.432	1110002E22Rik	0.939275	0.301	4932438H23Rik	-1.42373	0.301
Slc10a1	3.4179	0.432	1110002J07Rik	2.21909	0.301	4932441J04Rik	1.41747	0.301
Tex2	0.324987	0.432	1110003F10Rik	0.295859	0.301	4932442E05Rik	0.856954	0.301
4732419C18Rik	1.93183	0.432	1110006O24Rik	0.480416	0.301	4932443L11Rik	-0.763655	0.301
Asgr1	3.31996	0.432	1110017D15Rik	-1.04916	0.301	4932702P03Rik	0.249617	0.301
Ppp1r15a	-0.289872	0.431	1110025M09Rik	0.017032	0.301	4933400F21Rik	-0.989408	0.301
Smyd2	-0.33364	0.431	1110035H17Rik	0.507714	0.301	4933401H06Rik	-0.44913	0.301
Sfxn3	-0.323397	0.431	1110036E04Rik	-0.975617	0.301	4933402C06Rik	-0.770396	0.301
Clec12a	0.712914	0.43	1110046J04Rik	0.0868743	0.301	4933402D24Rik	0.934146	0.301
Sqrdl	0.274512	0.43	1190005I06Rik	-0.528536	0.301	4933405D12Rik	0.202021	0.301
Susd4	1.56269	0.43	1200007C13Rik	-0.505852	0.301	4933405L10Rik	4.21003	0.301
Klf15	0.278996	0.429	1500002C15Rik	-0.375547	0.301	4933406G16Rik	-1.8495	0.301
Bche	0.48246	0.428	1500002F19Rik	0.575381	0.301	4933406I18Rik	0.332008	0.301
Serpina10	3.53272	0.428	1500004A13Rik	0.0499277	0.301	4933407E24Rik	2.28374	0.301
Atl2	0.264393	0.427	1500005C15Rik	2.40157	0.301	4933407I08Rik	0.934146	0.301
Best1	-2.19556	0.427	1500009L16Rik	0.947936	0.301	4933407L21Rik	0.485848	0.301
Perp	-0.743757	0.427	1500011B03Rik	-0.386953	0.301	4933408J17Rik	-0.848317	0.301
Rufy4	-0.860601	0.427	1500015O10Rik	2.46935	0.301	4933408N05Rik	0.934146	0.301
2310069G16Rik	0.994081	0.427	1500035N22Rik	-1.92384	0.301	4933412A08Rik	0.514473	0.301
Egr2	-0.907456	0.427	1520401A03Rik	-0.606905	0.301	4933412L11Rik	-0.027627	0.301
2023-03-02	0.203932	0.427	1600010M07Rik	-0.0851199	0.301	4933413C19Rik	-0.0556274	0.301
Mcam	-0.314816	0.427	1600017P15Rik	0.824168	0.301	4933413G19Rik	1.71537	0.301
Tppp3	-0.448995	0.427	1600023N17Rik	-0.339422	0.301	4933415A04Rik	-0.250908	0.301
Gm44950	-0.462693	0.426	1700001C02Rik	0.947936	0.301	4933415J04Rik	0.934146	0.301
D7Ertd443e	-0.698221	0.425	1700001D01Rik	-0.975617	0.301	4933416M07Rik	2.56788	0.301
Spata2l	0.830614	0.425	1700001G17Rik	-0.46667	0.301	4933417A18Rik	-1.26674	0.301
Ar	0.375543	0.425	1700001J03Rik	-0.97464	0.301	4933417C20Rik	-0.106663	0.301
Gm44751	-1.20486	0.425	1700001K19Rik	-0.975617	0.301	4933417D19Rik	2.28699	0.301
Aldh1a7	3.25903	0.424	1700001L19Rik	0.91866	0.301	4933417G07Rik	0.934146	0.301
Cldn2	2.44374	0.424	1700001O22Rik	-0.975617	0.301	4933417O13Rik	0.934146	0.301
Dpt	-0.36429	0.424	1700001P01Rik	-2.60762	0.301	4933421A08Rik	-0.1989	0.301
Irf9	0.380664	0.424	1700003D09Rik	-0.975617	0.301	4933423P22Rik	1.09684	0.301
Mpc1	-0.241422	0.424	1700003E16Rik	-0.122094	0.301	4933424G06Rik	-0.989408	0.301
Myo1e	0.543211	0.424	1700003F12Rik	-1.01611	0.301	4933424M12Rik	-0.173032	0.301
Rfc5	-0.57605	0.424	1700003G18Rik	1.65154	0.301	4933425M03Rik	-0.00211431	0.301
Tek	0.288636	0.424	1700003I16Rik	-0.027287	0.301	4933427E11Rik	-0.701994	0.301
Zfand6	0.216135	0.424	1700003N22Rik	-2.51013	0.301	4933427G23Rik	1.51317	0.301
Alpk2	0.371769	0.424	1700006E09Rik	-0.958316	0.301	4933427I04Rik	-0.888952	0.301
Cramp1l	0.29441	0.424	1700006J14Rik	-0.0426812	0.301	4933427I22Rik	-1.86224	0.301
Gm4070	0.677172	0.424	1700007F19Rik	1.0703	0.301	4933428G20Rik	0.934146	0.301
Pacrg	-1.04137	0.424	1700007J10Rik	0.464475	0.301	4933428P19Rik	0.628508	0.301
Slc35d1	0.550277	0.424	1700007K09Rik	1.88329	0.301	4933429H19Rik	-0.325186	0.301
Dusp5	-0.546907	0.423	1700007K13Rik	1.82107	0.301	4933430I17Rik	-0.106901	0.301
Abhd3	0.749919	0.423	1700008B11Rik	2.36489	0.301	4933430L12Rik	-1.49504	0.301
Serpina1c	3.37727	0.423	1700008O03Rik	-0.348532	0.301	4933431C10Rik	0.934146	0.301
Fam91a1	0.454328	0.423	1700010I14Rik	0.255086	0.301	4933431K23Rik	0.934146	0.301
6330408A02Rik	0.338242	0.423	1700010K24Rik	-0.975617	0.301	4933432K03Rik	0.934146	0.301
1700066M21Rik	0.591579	0.423	1700011H14Rik	0.479845	0.301	4933433G15Rik	0.236784	0.301
Serpina1b	3.26868	0.423	1700011L22Rik	-2.34525	0.301	4933436E23Rik	1.72466	0.301
Tbc1d31	0.479032	0.423	1700012A03Rik	-2.34525	0.301	4933436I20Rik	-0.989408	0.301
Aldh9a1	0.401433	0.422	1700013F07Rik	0.947936	0.301	4933437G19Rik	-1.23884	0.301
Gata4	-0.259335	0.422	1700013H16Rik	1.86662	0.301	4933438K21Rik	0.934146	0.301
Gm37589	1.07416	0.422	1700013M08Rik	1.86662	0.301	4933439K11Rik	0.213215	0.301
Serpina1a	3.26614	0.422	1700014D04Rik	-0.0663737	0.301	5031415H12Rik	1.35043	0.301
Ddit4l	0.664618	0.422	1700015C17Rik	0.91866	0.301	5031425F14Rik	2.71685	0.301
Cyp2c50	3.34651	0.421	1700015O11Rik	-0.61218	0.301	5031434C07Rik	3.04081	0.301
0610031O16Rik	3.56123	0.42	1700016A09Rik	0.333887	0.301	5033403F01Rik	0.21984	0.301
Lman1	0.305975	0.42	1700016B15Rik	-0.122502	0.301	5033403H07Rik	-1.14748	0.301
Slc25a13	0.236569	0.42	1700016C15Rik	0.947936	0.301	5033417F24Rik	0.410563	0.301
Tpm1	-0.232422	0.42	1700016H13Rik	-1.92384	0.301	5033423K11Rik	0.934146	0.301
F13a1	-0.257389	0.42	1700016P03Rik	0.947936	0.301	5033426O07Rik	0.934146	0.301
Bri3bp	-0.224779	0.42	1700018B08Rik	-0.975617	0.301	5033428I22Rik	-1.86224	0.301
Fras1	1.74105	0.419	1700018M17Rik	-1.56969	0.301	5330411J11Rik	-1.56667	0.301
Aff1	0.24048	0.419	1700019A02Rik	-1.30856	0.301	5330411O13Rik	0.934146	0.301
Cd82	0.49517	0.419	1700019B03Rik	-1.44647	0.301	5330413D20Rik	1.89329	0.301
Elovl2	3.25698	0.419	1700019D03Rik	2.39585	0.301	5330413P13Rik	0.934146	0.301
Gbp7	1.04337	0.419	1700020D05Rik	0.0364492	0.301	5330417C22Rik	0.187091	0.301
Gm29427	1.23449	0.419	1700020L24Rik	0.947936	0.301	5330425B07Rik	-0.0334267	0.301
Met	1.92441	0.419	1700020N18Rik	-1.92464	0.301	5330426L24Rik	-2.4382	0.301
Aadac	3.15411	0.419	1700021A07Rik	2.45224	0.301	5330437M03Rik	-1.48266	0.301
Acat2	1.47773	0.419	1700021J08Rik	-0.916305	0.301	5330438I03Rik	0.40047	0.301
Aqp11	0.814033	0.419	1700022I11Rik	0.673267	0.301	5330439A09Rik	1.72002	0.301
Msmo1	1.60166	0.419	1700022N22Rik	-0.10599	0.301	5330439B14Rik	1.89753	0.301
mt-Cytb	0.272732	0.419	1700023H06Rik	-2.45822	0.301	5330439K02Rik	0.0990612	0.301
Tbrg4	-0.257406	0.419	1700024J04Rik	-0.0138356	0.301	5430400D12Rik	-0.868884	0.301
Cpeb1	-0.313476	0.419	1700025B11Rik	-1.35529	0.301	5430402P08Rik	2.05637	0.301
Use1	-0.22898	0.419	1700025N23Rik	0.595933	0.301	5430419D17Rik	0.934146	0.301
Ddx39b	-0.201212	0.418	1700027J19Rik	-0.025409	0.301	5430420F09Rik	0.476682	0.301
Tert	2.57871	0.418	1700028J19Rik	-1.2995	0.301	5430421F17Rik	0.235525	0.301
Usp32	0.278746	0.418	1700028K03Rik	0.391081	0.301	5430427O19Rik	0.215271	0.301
Gpihbp1	-0.266436	0.417	1700028N14Rik	-2.35277	0.301	5430430B14Rik	0.295452	0.301
Smim5	-0.51857	0.417	1700029H14Rik	-3.15158	0.301	5430434F05Rik	0.114346	0.301
Apbb2	0.252032	0.416	1700030C10Rik	-1.04703	0.301	5430437J10Rik	0.545874	0.301
Apoa5	3.26947	0.416	1700030C12Rik	-0.324879	0.301	5730403I07Rik	-0.320678	0.301
Med20	0.338555	0.416	1700030C14Rik	-2.51013	0.301	5730408A14Rik	-0.833008	0.301
Trpt1	-0.385114	0.416	1700030J22Rik	0.509096	0.301	5730416F02Rik	1.14402	0.301
Ugt3a1	2.68895	0.416	1700030M09Rik	0.947936	0.301	5730419F03Rik	1.72466	0.301
Hspa8	0.272028	0.416	1700034H15Rik	-0.655585	0.301	5730420D15Rik	2.36232	0.301
Cyp27a1	1.14933	0.416	1700034I23Rik	-0.0138353	0.301	5730422E09Rik	0.187473	0.301
Masp2	2.95639	0.415	1700034O15Rik	-0.975617	0.301	5730435O14Rik	-0.846672	0.301
Cd274	1.35463	0.415	1700037C18Rik	0.545998	0.301	5730437C11Rik	0.483501	0.301
Qprt	3.04118	0.415	1700040D17Rik	1.7167	0.301	5730460C07Rik	0.318178	0.301
Tfr2	3.28692	0.415	1700040L08Rik	0.43582	0.301	5730488B01Rik	-0.027627	0.301
Trappc12	-0.234656	0.415	1700041G16Rik	-0.0433778	0.301	5730507A11Rik	-0.84288	0.301
Pipox	2.69383	0.414	1700042O10Rik	-0.975617	0.301	5730507C01Rik	0.518934	0.301
Tmem170b	0.303882	0.414	1700045H11Rik	0.980359	0.301	5730522E02Rik	0.356391	0.301
Pdia5	0.728381	0.414	1700047K16Rik	-0.0112123	0.301	5730585A16Rik	0.240342	0.301
Abca8b	0.443875	0.414	1700048M11Rik	-0.115511	0.301	5730596B20Rik	-0.257779	0.301
Azgp1	3.3648	0.414	1700048O20Rik	0.275034	0.301	5830408C22Rik	0.403049	0.301
Bag4	0.476219	0.414	1700051A21Rik	0.947936	0.301	5830411K02Rik	-0.989408	0.301
Meox1	-0.506474	0.414	1700054M17Rik	1.43036	0.301	5830411N06Rik	0.639855	0.301
Abca4	-0.47795	0.414	1700054O19Rik	0.102205	0.301	5830415G21Rik	0.934146	0.301
AC152827.2	-0.893594	0.414	1700056E22Rik	-0.389078	0.301	5830416I19Rik	-0.319106	0.301
Cyp2c44	3.11888	0.414	1700056N10Rik	0.13022	0.301	5830418P13Rik	-0.027627	0.301
Pi4kb	-0.255851	0.414	1700057G04Rik	0.5246	0.301	5830432E09Rik	0.183307	0.301
Rbp7	-0.437825	0.414	1700060C16Rik	0.297468	0.301	5830444F18Rik	1.09181	0.301
Bpgm	-0.324778	0.413	1700060J05Rik	-0.948305	0.301	5830462I19Rik	0.54294	0.301
C1s1	0.864872	0.413	1700061E17Rik	0.165888	0.301	5830468F06Rik	3.03931	0.301
Cdadc1	0.274326	0.413	1700061G19Rik	1.88329	0.301	5830473C10Rik	0.446756	0.301
Cebpg	0.267451	0.413	1700061I17Rik	0.463396	0.301	5930403N24Rik	0.48476	0.301
Ces1f	2.75315	0.413	1700063D05Rik	0.00716479	0.301	5930412G12Rik	-0.71152	0.301
Cyp2c37	3.42815	0.413	1700065D16Rik	1.74367	0.301	5930422O12Rik	0.0554415	0.301
Hmgcr	1.40491	0.413	1700065O20Rik	0.947936	0.301	6030400A10Rik	0.364924	0.301
Lcat	2.60358	0.413	1700066B19Rik	1.4727	0.301	6030407O03Rik	-0.860663	0.301
Pdk3	-0.634282	0.413	1700066J03Rik	1.78215	0.301	6030408B16Rik	-0.99556	0.301
Rnf213	0.407852	0.413	1700067G17Rik	0.947936	0.301	6030419C18Rik	0.171015	0.301
Sdr42e1	1.54343	0.413	1700067K01Rik	0.188682	0.301	6030442E23Rik	1.56393	0.301
Spata24	-0.513177	0.413	1700067P10Rik	-0.975617	0.301	6030442K20Rik	-0.0148394	0.301
Ttc38	0.356507	0.413	1700069B07Rik	0.947936	0.301	6030443J06Rik	-0.0907027	0.301
Vezt	-0.239671	0.413	1700069L16Rik	-0.975617	0.301	6030445D17Rik	-0.21923	0.301
Egfr	1.79226	0.413	1700082M22Rik	-0.303756	0.301	6030460B20Rik	0.520337	0.301
Xylb	2.25238	0.413	1700084C06Rik	-0.333289	0.301	6030469F06Rik	-2.43279	0.301
Fam46a	-0.254001	0.412	1700084E18Rik	0.199715	0.301	6330403K07Rik	0.456281	0.301
Dnajc2	-0.286033	0.412	1700084J12Rik	-1.76444	0.301	6330403N20Rik	-0.163655	0.301
Dph5	-0.410689	0.412	1700086P04Rik	-1.59429	0.301	6330409D20Rik	-2.46666	0.301
Gla	-0.515714	0.412	1700088E04Rik	0.218272	0.301	6330415B21Rik	1.49633	0.301
Msto1	-0.39077	0.411	1700092C10Rik	-0.0696242	0.301	6330537M06Rik	1.42232	0.301
Cpn1	2.99583	0.411	1700093J21Rik	-0.29976	0.301	6330549D23Rik	-0.289566	0.301
Gcgr	3.25082	0.411	1700093K21Rik	-3.59303	0.301	6330562C20Rik	-0.211101	0.301
Reep5	0.222051	0.411	1700094J05Rik	-1.76444	0.301	6430500D05Rik	1.72002	0.301
1300017J02Rik	3.31672	0.411	1700095J07Rik	0.947936	0.301	6430511E19Rik	-0.609037	0.301
B3galt1	0.95428	0.411	1700099I09Rik	0.947936	0.301	6430531B16Rik	0.299762	0.301
Cyp2a12	3.23283	0.411	1700102P08Rik	1.07958	0.301	6430562O15Rik	0.417808	0.301
Ftcd	3.35125	0.411	1700104B16Rik	-0.0317568	0.301	6430584L05Rik	2.34983	0.301
Nox4	1.88545	0.411	1700105P06Rik	0.757788	0.301	6430590A07Rik	0.111599	0.301
Pdzk1	1.9315	0.411	1700108F19Rik	2.82972	0.301	6430628N08Rik	0.934146	0.301
Ube2v2	0.401218	0.411	1700109K24Rik	0.0667977	0.301	6430710C18Rik	-0.670413	0.301
Uox	3.27171	0.411	1700110C19Rik	1.16064	0.301	6430710M23Rik	0.250741	0.301
Apol7a	3.23845	0.41	1700110K17Rik	-1.44759	0.301	6530401F13Rik	-3.09267	0.301
Gm5834	2.16238	0.41	1700112D23Rik	-1.76444	0.301	6530403H02Rik	0.405891	0.301
Lrrc3	2.30288	0.41	1700112E06Rik	0.319616	0.301	6530409C15Rik	-2.8553	0.301
Nkiras2	-0.334545	0.41	1700112J16Rik	-0.811219	0.301	6530437J22Rik	-1.41063	0.301
Gsta3	2.18333	0.409	1700113H08Rik	-0.0138353	0.301	6720464F23Rik	0.0141464	0.301
Hivep2	0.254042	0.409	1700119H24Rik	-0.0182622	0.301	6720475M21Rik	0.335559	0.301
Dpyd	1.42114	0.409	1700120B22Rik	1.41745	0.301	6720482G16Rik	1.12605	0.301
Kat6a	0.312933	0.409	1700120C14Rik	-0.403939	0.301	6720483E21Rik	-2.51098	0.301
Ncoa2	0.231477	0.409	1700120K04Rik	0.195779	0.301	6820402A03Rik	0.413288	0.301
Slc39a4	1.89971	0.409	1700122E12Rik	-0.0062865	0.301	7330404K18Rik	1.08286	0.301
Ugt2b1	3.18985	0.408	1700123M08Rik	-0.600315	0.301	7330423F06Rik	-0.759068	0.301
Sft2d2	0.265168	0.407	1700124L16Rik	1.43799	0.301	7420461P10Rik	2.42685	0.301
Tmem184c	-0.352302	0.406	1700126G02Rik	-0.0696242	0.301	7420700N18Rik	0.934146	0.301
AC125041.1	3.63291	0.406	1700128E19Rik	-0.975617	0.301	7530428D23Rik	1.02364	0.301
Snhg14	-0.352081	0.405	1810006J02Rik	-0.00639922	0.301	8030442B05Rik	-0.989408	0.301
Tmem14c	0.246176	0.405	1810008B01Rik	-0.349359	0.301	8030445P17Rik	0.934146	0.301
Acsm1	3.30428	0.405	1810009A15Rik	-1.28864	0.301	8030451A03Rik	0.094014	0.301
Art1	-0.267666	0.405	1810010D01Rik	-0.0138353	0.301	8030453O22Rik	-0.763769	0.301
2210407C18Rik	0.951669	0.404	1810011H11Rik	0.850672	0.301	8030474K03Rik	0.934146	0.301
Apoa2	3.09106	0.404	1810012K08Rik	-1.25992	0.301	8030487O14Rik	-0.132253	0.301
Baat	3.24239	0.404	1810012K16Rik	-0.421004	0.301	8430419K02Rik	-1.21426	0.301
Ces1e	2.25164	0.404	1810013D15Rik	-0.929956	0.301	8430432A02Rik	-0.728241	0.301
Hey2	0.407126	0.404	1810019N24Rik	-4.54191	0.301	8430436N08Rik	0.934146	0.301
Mup21	3.33276	0.404	1810041H14Rik	-0.541603	0.301	9030612E09Rik	-0.027627	0.301
Nol6	-0.257465	0.404	1810041L15Rik	0.298216	0.301	9030616G12Rik	0.934146	0.301
Prr16	3.28346	0.404	1810049J17Rik	-0.233465	0.301	9030624G23Rik	-0.00661481	0.301
Psmc5	-0.21982	0.404	1810059C17Rik	-0.335725	0.301	9130015G15Rik	0.934146	0.301
Zfyve1	0.317363	0.404	1810062G17Rik	-0.841846	0.301	9130019P16Rik	-0.546797	0.301
Zswim4	-0.354013	0.404	1810062O18Rik	-0.884815	0.301	9130204K15Rik	0.110077	0.301
5830473C10Rik	3.71821	0.403	2010001K21Rik	-0.975617	0.301	9130208D14Rik	0.151862	0.301
Adgrb2	-1.23852	0.403	2010005H15Rik	0.947936	0.301	9130213A22Rik	0.549632	0.301
Gabbr2	2.91407	0.403	2010007H06Rik	-0.05435	0.301	9130230L23Rik	0.484539	0.301
Gm10855	1.54834	0.403	2010008C14Rik	0.737466	0.301	9130409I23Rik	-0.0214763	0.301
Gm20604	-0.652645	0.403	2010013B24Rik	0.947936	0.301	9130410C08Rik	-2.21755	0.301
Gm28515	-2.37838	0.403	2010015M23Rik	-0.439461	0.301	9130604C24Rik	-0.0980011	0.301
Gm29216	0.282716	0.403	2010016I18Rik	-0.340451	0.301	9230009I02Rik	0.934146	0.301
Lpar2	1.80407	0.403	2010106C02Rik	2.46935	0.301	9230104L09Rik	1.28062	0.301
Marveld2	1.00312	0.403	2010109A12Rik	-0.221242	0.301	9230104M06Rik	-1.41607	0.301
Patz1	-0.259955	0.403	2010109I03Rik	-2.51013	0.301	9230105E05Rik	-0.923159	0.301
Plek	-0.415492	0.403	2010110E17Rik	-0.0138356	0.301	9230110F11Rik	2.73782	0.301
Tm4sf4	3.24204	0.403	2010110K18Rik	1.88329	0.301	9230111E07Rik	-0.470155	0.301
Acads	0.19201	0.402	2010204K13Rik	-3.43062	0.301	9230112D13Rik	-0.0938438	0.301
Rab15	-1.13286	0.402	2010300C02Rik	0.507341	0.301	9230114J08Rik	0.934146	0.301
Tbc1d8b	0.516244	0.401	2010308F09Rik	-0.915885	0.301	9230116N13Rik	-0.332379	0.301
Cd151	-0.242268	0.401	2010309G21Rik	-2.51013	0.301	9330102E08Rik	0.804895	0.301
Chpt1	0.191555	0.401	2010310C07Rik	-0.253677	0.301	9330104G04Rik	0.23292	0.301
Tmem131	0.350033	0.401	2010320O07Rik	1.4072	0.301	9330111N05Rik	-0.923515	0.301
Emc9	-0.266752	0.4	2200002J24Rik	-0.975617	0.301	9330118I20Rik	0.934146	0.301
Abcg8	3.05893	0.4	2210008F06Rik	1.89572	0.301	9330121J05Rik	-0.369595	0.301
Acsl5	1.33384	0.4	2210011C24Rik	-0.928154	0.301	9330121K16Rik	-0.313601	0.301
Aebp1	-0.316568	0.4	2210013O21Rik	0.535736	0.301	9330132A10Rik	-0.0163197	0.301
Anxa6	-0.193443	0.4	2210406H18Rik	-0.0769169	0.301	9330136K24Rik	-0.239158	0.301
Phkb	0.191589	0.4	2210406O10Rik	-0.172065	0.301	9330154J02Rik	0.268135	0.301
Sardh	2.2863	0.4	2210411M09Rik	1.86662	0.301	9330154K18Rik	-2.44253	0.301
Tgfa	1.05431	0.4	2210412B16Rik	-0.497467	0.301	9330158H04Rik	-1.48267	0.301
Tmem30b	2.12032	0.4	2210418O10Rik	-2.19425	0.301	9330159F19Rik	0.711597	0.301
Dbn1	-0.471203	0.399	2310001K24Rik	-0.190333	0.301	9330161L09Rik	0.230824	0.301
Dpp4	1.77342	0.399	2310002F09Rik	1.46245	0.301	9330162G02Rik	-0.0571752	0.301
Fam204a	-0.3124	0.399	2310002L09Rik	1.50493	0.301	9330175M20Rik	1.72002	0.301
Gcnt1	-0.5567	0.399	2310005A03Rik	-1.45904	0.301	9330179D12Rik	2.13913	0.301
Hsd3b3	3.01211	0.399	2310007B03Rik	0.00676615	0.301	9330182L06Rik	0.583188	0.301
Pml	0.298927	0.399	2310014F06Rik	0.613274	0.301	9330182O14Rik	-0.989408	0.301
Dqx1	0.778575	0.399	2310015D24Rik	0.947936	0.301	9330198I05Rik	-1.03682	0.301
Cntrl	0.342148	0.399	2310016G11Rik	0.896286	0.301	9330198N18Rik	2.46038	0.301
Zbed4	0.475004	0.399	2310026L22Rik	0.947936	0.301	9430002A10Rik	-0.375335	0.301
Car1	3.43387	0.399	2310031A07Rik	-0.826006	0.301	9430007M09Rik	0.934146	0.301
Ggt6	3.87488	0.399	2310034G01Rik	2.13051	0.301	9430018G01Rik	2.81277	0.301
2310001K24Rik	-1.29443	0.398	2310034O05Rik	-0.756912	0.301	9430024E24Rik	1.72466	0.301
2310057M21Rik	-0.327079	0.398	2310040G07Rik	-0.0138353	0.301	9430025C20Rik	-0.164324	0.301
2700049A03Rik	0.464223	0.398	2310043M15Rik	-1.26328	0.301	9430041J12Rik	0.142441	0.301
5330406M23Rik	0.455259	0.398	2310043O21Rik	1.78215	0.301	9430053O09Rik	0.424667	0.301
Bst1	-0.724514	0.398	2310043P16Rik	-0.465061	0.301	9430060I03Rik	0.0169334	0.301
Ddr1	-0.340613	0.398	2310044K18Rik	-1.92384	0.301	9430062P05Rik	-0.273887	0.301
Fktn	0.311618	0.398	2310047D07Rik	-1.23663	0.301	9430064I24Rik	-2.73373	0.301
Gnao1	-0.317235	0.398	2310058D17Rik	0.23602	0.301	9430069I07Rik	3.18181	0.301
Lox	-0.541639	0.398	2310068J16Rik	0.309312	0.301	9430087J23Rik	-0.00933754	0.301
Rmdn2	0.436128	0.398	2310069G16Rik	0.903233	0.301	9430092D12Rik	0.0686194	0.301
Slc6a17	-0.503742	0.398	2310074N15Rik	0.556482	0.301	9430097D07Rik	-0.989408	0.301
Trib3	0.625607	0.398	2410003L11Rik	-1.56227	0.301	9430098F02Rik	-0.0471771	0.301
Txnl4a	0.325235	0.398	2410080I02Rik	-1.01064	0.301	9430099M06Rik	0.934146	0.301
Shtn1	0.567882	0.398	2510017J16Rik	-0.18453	0.301	9530003O04Rik	1.60718	0.301
Tymp	2.6204	0.398	2510046G10Rik	-0.778207	0.301	9530013L04Rik	0.934146	0.301
Reep6	2.2839	0.397	2610001A08Rik	-1.03325	0.301	9530018H14Rik	1.72002	0.301
Hgfac	3.09845	0.397	2610011E03Rik	-1.54495	0.301	9530022L04Rik	0.774847	0.301
Dact2	1.01394	0.397	2610012C04Rik	1.48895	0.301	9530026F06Rik	0.757785	0.301
Csdc2	-0.248801	0.397	2610016A17Rik	3.19854	0.301	9530027J09Rik	1.07055	0.301
Exph5	3.43967	0.397	2610020C07Rik	-0.884873	0.301	9530034E10Rik	1.47138	0.301
Rnft1	-0.228418	0.397	2610024D14Rik	-1.20029	0.301	9530036M11Rik	1.0234	0.301
Tra2b	-0.26675	0.397	2610027K06Rik	-1.71832	0.301	9530036O11Rik	-0.542609	0.301
Dctn2	-0.218366	0.396	2610028E06Rik	-1.92384	0.301	9530046B11Rik	0.029152	0.301
Gm14097	1.10924	0.396	2610034O05Rik	0.947936	0.301	9530051G07Rik	-0.157154	0.301
Ndufv3	0.229562	0.396	2610203C22Rik	-0.249266	0.301	9530052C20Rik	-0.47486	0.301
Ncaph2	-0.205551	0.396	2610206C17Rik	-0.206163	0.301	9530053A07Rik	-3.17304	0.301
1700020I14Rik	0.214595	0.396	2610306O10Rik	0.180357	0.301	9530056K15Rik	-0.480071	0.301
Mafk	-0.228496	0.396	2610307P16Rik	0.199785	0.301	9530059O14Rik	0.934146	0.301
Sgms2	1.69589	0.396	2610318N02Rik	-0.0138353	0.301	9530078K11Rik	0.643938	0.301
Slc2a8	-0.325842	0.396	2610524H06Rik	0.617416	0.301	9530080O11Rik	0.470054	0.301
Kcnd3os	-1.06777	0.395	2700012I20Rik	0.980282	0.301	9530085P06Rik	-0.989408	0.301
Ctsz	0.434804	0.395	2700016F22Rik	0.706838	0.301	9530086O07Rik	0.237534	0.301
Gm11837	-0.762008	0.395	2700029L08Rik	0.7876	0.301	9530097N15Rik	0.859835	0.301
Sema4a	0.817085	0.393	2700033N17Rik	-0.313956	0.301	9630001P10Rik	-1.33903	0.301
Lrrfip1	-0.222337	0.392	2700038G22Rik	-1.14747	0.301	9630013K17Rik	0.934146	0.301
2610301B20Rik	-0.342892	0.392	2700046A07Rik	-2.7249	0.301	9630028B13Rik	0.934146	0.301
C2cd3	0.393176	0.392	2700068H02Rik	-0.175745	0.301	9630028H03Rik	-0.027627	0.301
Actg1	-0.268146	0.392	2700069I18Rik	1.53134	0.301	9830132P13Rik	-0.691941	0.301
Gm42790	1.77024	0.392	2700080J24Rik	-0.975617	0.301	9830144P21Rik	-0.469934	0.301
Sorl1	-0.382107	0.392	2700099C18Rik	1.13629	0.301	9930004E17Rik	0.504493	0.301
Kcnn1	-0.314742	0.391	2810029C07Rik	-0.846696	0.301	9930038B18Rik	-0.113628	0.301
Nt5c1a	0.608889	0.39	2810039B14Rik	-0.142814	0.301	9930111J21Rik1	0.554711	0.301
Sat2	-0.597825	0.39	2810047C21Rik1	-0.975617	0.301	9930120I10Rik	0.259958	0.301
Mre11a	0.333726	0.389	2810405F17Rik	-0.128563	0.301	a	-1.85588	0.301
Depdc7	1.0128	0.388	2810407A14Rik	0.189036	0.301	A030001D20Rik	0.0140506	0.301
Ramp1	-0.685021	0.388	2810408A11Rik	0.179026	0.301	A030012G06Rik	-2.44611	0.301
Setd4	0.60889	0.388	2810408I11Rik	0.808711	0.301	A130006I12Rik	0.686795	0.301
1810026B05Rik	-0.268453	0.387	2810425M01Rik	-1.06777	0.301	A130048G24Rik	0.160252	0.301
Apoe	1.66279	0.387	2810428J06Rik	0.0812486	0.301	A130050O07Rik	-0.326428	0.301
Cav3	-0.328006	0.387	2810429I04Rik	0.947936	0.301	A130051J06Rik	-0.198674	0.301
Sdc1	1.4607	0.387	2810430I11Rik	0.882377	0.301	A130071D04Rik	0.586746	0.301
Tns2	-0.215231	0.387	2810442N19Rik	-0.425299	0.301	A230005M16Rik	0.768107	0.301
Ugt2b34	3.36263	0.387	2810454H06Rik	-0.553246	0.301	A230020J21Rik	0.934146	0.301
Klhl40	-0.293982	0.387	2810455O05Rik	1.91505	0.301	A230028O05Rik	0.439888	0.301
Myh9	0.330893	0.387	2810468N07Rik	-2.40205	0.301	A230052G05Rik	-3.21244	0.301
Rassf7	1.40619	0.387	2900009J06Rik	0.439899	0.301	A230057D06Rik	1.21013	0.301
Ankrd9	-0.289145	0.387	2900011O08Rik	-0.138119	0.301	A230059L01Rik	0.833671	0.301
Aadat	2.78396	0.387	2900018N21Rik	0.68823	0.301	A230060F14Rik	-0.245614	0.301
Abcc3	2.34964	0.387	2900022M07Rik	-0.975617	0.301	A230065H16Rik	1.05474	0.301
Acd	-0.446841	0.387	2900035J10Rik	-0.337606	0.301	A230065N10Rik	-0.181019	0.301
Akr1c6	3.19945	0.387	2900041M22Rik	2.8538	0.301	A230072E10Rik	0.0584225	0.301
Arhgef19	0.324793	0.387	2900052N01Rik	0.947936	0.301	A230083G16Rik	-0.341039	0.301
Arih2	-0.204809	0.387	2900060B14Rik	1.86662	0.301	A230083N12Rik	-0.348879	0.301
Asah2	0.259414	0.387	2900076G11Rik	-0.380886	0.301	A230085B16Rik	1.92802	0.301
C1rl	2.00859	0.387	2900092N22Rik	1.82511	0.301	A230087F16Rik	-0.498324	0.301
Gamt	1.79538	0.387	2900092O11Rik	-0.975617	0.301	A230103J11Rik	0.111574	0.301
Hsd3b5	3.55145	0.387	2900093K20Rik	-0.319878	0.301	A230108P19Rik	0.934146	0.301
Lpar6	0.315025	0.387	3010003L21Rik	-0.901773	0.301	A2m	2.80112	0.301
Midn	-0.25598	0.387	3100002H09Rik	0.947936	0.301	A2ml1	-0.413205	0.301
Nop14	-0.24287	0.387	3110009E18Rik	-0.527848	0.301	A330009N23Rik	-0.095875	0.301
Nup88	-0.221156	0.387	3110021N24Rik	0.00594281	0.301	A330015K06Rik	-0.901271	0.301
Pid1	0.523378	0.387	3110035E14Rik	-1.18253	0.301	A330032B11Rik	0.510335	0.301
Rdh7	3.24933	0.387	3110053B16Rik	0.575611	0.301	A330040F15Rik	0.0787347	0.301
Slc17a1	1.40801	0.387	3110062G12Rik	0.947936	0.301	A330041J22Rik	0.356287	0.301
Smarca2	0.24089	0.387	3110067C02Rik	1.16355	0.301	A330043C09Rik	0.934146	0.301
Tusc3	-0.330936	0.387	3110070M22Rik	-0.493321	0.301	A330044P14Rik	0.392673	0.301
Vwf	-0.441425	0.387	3110080O07Rik	-0.657224	0.301	A330048O09Rik	0.248843	0.301
Rras2	-0.228258	0.387	3110083C13Rik	-1.00622	0.301	A330058E17Rik	1.21057	0.301
Prkcd	-0.286676	0.386	3222401L13Rik	0.888111	0.301	A330069E16Rik	0.192255	0.301
Arhgef26	1.67243	0.386	3300002I08Rik	-0.586941	0.301	A330074K22Rik	-0.352693	0.301
Gm17501	-0.693427	0.386	3300005D01Rik	1.60543	0.301	A330076H08Rik	0.348108	0.301
Ulk2	0.206617	0.386	3425401B19Rik	2.40851	0.301	A330093E20Rik	-3.20077	0.301
Iqcb1	-0.323429	0.386	3632451O06Rik	0.161383	0.301	A330094K24Rik	1.5332	0.301
Rxra	0.354923	0.386	3830403N18Rik	0.763289	0.301	A330102I10Rik	0.505074	0.301
Uhrf2	0.261792	0.386	3830408C21Rik	-0.00987443	0.301	A3galt2	-0.405659	0.301
Kcnq4	-0.430312	0.386	3930402G23Rik	-1.88829	0.301	A430010J10Rik	-0.257674	0.301
Alg10b	0.46115	0.386	4631405J19Rik	0.0268375	0.301	A430027C01Rik	-0.39695	0.301
B4galt1	-0.245046	0.386	4632411P08Rik	1.1684	0.301	A430027H14Rik	0.834563	0.301
Commd4	-0.368996	0.386	4632428C04Rik	0.0288231	0.301	A430048G15Rik	0.934146	0.301
Cyp8b1	3.06383	0.386	4633401B06Rik	0.111457	0.301	A430050A11Rik	-1.85588	0.301
Etnk2	2.79324	0.386	4731419I09Rik	-1.76444	0.301	A430057M04Rik	-0.190391	0.301
Gng2	-0.400959	0.386	4732416N19Rik	-0.549996	0.301	A430060F13Rik	-1.86224	0.301
Ido2	3.08542	0.386	4732463B04Rik	-0.810773	0.301	A430072P03Rik	2.05637	0.301
2023-03-01	3.32441	0.386	4732487G21Rik	2.46237	0.301	A430073D23Rik	-0.610026	0.301
Plcg2	-0.36883	0.386	4732490B19Rik	2.83342	0.301	A430078G23Rik	-0.977731	0.301
Ppp3cc	-0.292102	0.386	4732491K20Rik	0.337138	0.301	A430078I02Rik	0.0454415	0.301
Rgn	3.04068	0.386	4732496C06Rik	0.542588	0.301	A430093F15Rik	0.292022	0.301
Slc17a3	2.16994	0.386	4831440E17Rik	0.489184	0.301	A430105J06Rik	0.175563	0.301
Tmem82	-0.256302	0.386	4833403J16Rik	0.226051	0.301	A430106G13Rik	0.533358	0.301
Vps11	-0.241849	0.386	4833407H14Rik	1.2607	0.301	A430108G06Rik	4.36455	0.301
Gltpd2	3.38845	0.385	4833412K13Rik	0.272574	0.301	A430110C17Rik	0.441999	0.301
C1qtnf1	0.3263	0.384	4833413E03Rik	1.88329	0.301	A530013C23Rik	-0.249678	0.301
Il1r2	-2.33493	0.384	4833417C18Rik	-0.165267	0.301	A530030E21Rik	0.422234	0.301
Xkr9	3.08815	0.384	4833421G17Rik	0.936852	0.301	A530032D15Rik	-0.519437	0.301
Idnk	0.445994	0.384	4833445I07Rik	-0.932542	0.301	A530040E14Rik	0.709515	0.301
Nipsnap3b	0.690816	0.384	4921504A21Rik	-0.975617	0.301	A530064D06Rik	-0.027627	0.301
Itgb5	-0.232287	0.384	4921507P07Rik	-0.6309	0.301	A530064N14Rik	0.45953	0.301
Zscan12	-0.358522	0.384	4921513I03Rik	-2.51013	0.301	A530072M11Rik	0.402684	0.301
Apoc1	3.05648	0.384	4921514A10Rik	-0.612567	0.301	A530076I17Rik	0.898369	0.301
Heyl	-0.237066	0.384	4921529L05Rik	-0.0138362	0.301	A530083I20Rik	0.326008	0.301
Akr1c13	2.13003	0.384	4921536K21Rik	0.872771	0.301	A530083M17Rik	0.218214	0.301
Cyp4f13	0.501097	0.384	4930404A12Rik	0.824586	0.301	A530084C06Rik	0.37411	0.301
Entpd8	2.96146	0.384	4930404I05Rik	2.09672	0.301	A530095I07Rik	-0.0546551	0.301
Mir99ahg	-0.300573	0.384	4930404N11Rik	0.563909	0.301	A530099J19Rik	0.473494	0.301
Rasl11a	-0.732266	0.384	4930405A21Rik	-0.936701	0.301	A630009H07Rik	0.182635	0.301
Schip1	0.398281	0.384	4930405O22Rik	-0.82403	0.301	A630012P03Rik	-1.91573	0.301
Sin3a	0.236372	0.384	4930408O17Rik	-0.975617	0.301	A630014C17Rik	-0.888952	0.301
Zfp593	-0.614094	0.384	4930412F12Rik	-0.269555	0.301	A630023P12Rik	0.050594	0.301
Acss2	0.396443	0.383	4930412L05Rik	0.947936	0.301	A630033H20Rik	0.035841	0.301
Crim1	0.245104	0.383	4930412M03Rik	-1.37977	0.301	A630035G10Rik	-0.989408	0.301
Gm43912	1.50192	0.383	4930412O13Rik	-0.0138353	0.301	A630072L19Rik	0.372677	0.301
Ikbke	0.778571	0.383	4930413G21Rik	-1.70003	0.301	A630075F10Rik	-2.49875	0.301
mt-Nd4	0.266951	0.383	4930415F15Rik	3.10123	0.301	A630076J17Rik	1.01204	0.301
Psmc1	-0.275895	0.383	4930415O20Rik	1.78215	0.301	A630081D01Rik	-0.472932	0.301
Lrrc8c	0.232884	0.383	4930417H01Rik	-0.541073	0.301	A630091E08Rik	-0.989408	0.301
Actr3	-0.238514	0.383	4930417O13Rik	-0.0133941	0.301	A630095N17Rik	-0.027627	0.301
Ap4e1	0.372856	0.383	4930426D05Rik	0.975484	0.301	A730004F24Rik	0.934146	0.301
Cyp2c38	3.81874	0.383	4930426I24Rik	-0.0210122	0.301	A730013G03Rik	-1.94466	0.301
Ebpl	0.819157	0.383	4930426L09Rik	1.45032	0.301	A730015C16Rik	0.723487	0.301
Fbxl5	-0.273303	0.383	4930427A07Rik	0.898489	0.301	A730017C20Rik	0.568387	0.301
Map1b	-0.316955	0.383	4930429F24Rik	-0.253336	0.301	A730032A03Rik	0.766399	0.301
Mkl2	0.27863	0.383	4930430E12Rik	2.18216	0.301	A730036I17Rik	0.0773586	0.301
Sh2d4a	-0.413031	0.383	4930431P03Rik	0.910956	0.301	A730046J19Rik	-0.859665	0.301
Tinagl1	-0.231787	0.383	4930431P19Rik	0.0407499	0.301	A730056A06Rik	-1.12511	0.301
Zfp398	0.325807	0.383	4930432B10Rik	0.973465	0.301	A730061H03Rik	-1.07639	0.301
Arpc2	-0.2452	0.383	4930432K21Rik	1.88507	0.301	A730062M13Rik	-0.980573	0.301
AI413582	-0.665752	0.382	4930433N12Rik	-0.809229	0.301	A730071L15Rik	-1.63476	0.301
Gmpr	-0.264656	0.382	4930438A08Rik	-1.84611	0.301	A730081D07Rik	0.703284	0.301
Nr1i2	3.10791	0.382	4930439D14Rik	-0.00158824	0.301	A730085K08Rik	-0.384494	0.301
Nsdhl	1.22213	0.382	4930440I19Rik	0.947936	0.301	A730089K16Rik	-3.70343	0.301
Ptprj	0.578505	0.382	4930442H23Rik	0.947936	0.301	A730090N16Rik	1.86188	0.301
Samhd1	0.400432	0.382	4930442L01Rik	4.03801	0.301	A830005F24Rik	1.47819	0.301
Selenom	-0.333256	0.382	4930443G03Rik	-0.975617	0.301	A830008E24Rik	0.721396	0.301
Bdh2	1.04509	0.381	4930443O20Rik	2.45224	0.301	A830009L08Rik	-1.64284	0.301
Cacna1c	0.254938	0.381	4930444A19Rik	0.947936	0.301	A830010M20Rik	0.757785	0.301
Papln	0.674414	0.381	4930445N18Rik	0.947936	0.301	A830011K09Rik	1.89753	0.301
Sox17	-0.30008	0.381	4930448D08Rik	0.973531	0.301	A830012C17Rik	-1.48266	0.301
Tmie	0.635104	0.381	4930448E22Rik	-2.92532	0.301	A830018L16Rik	0.0696554	0.301
Cib3	0.984429	0.38	4930451E10Rik	-1.35816	0.301	A830019P07Rik	0.828732	0.301
Col15a1	-0.354267	0.38	4930451G09Rik	-0.350392	0.301	A830035A12Rik	2.05637	0.301
Cyb5d1	0.32185	0.38	4930452B06Rik	1.08818	0.301	A830036E02Rik	0.92833	0.301
Slc27a2	2.51375	0.38	4930455D15Rik	0.947936	0.301	A830039N20Rik	0.785779	0.301
Tuba1a	-0.323062	0.38	4930455G09Rik	-0.744583	0.301	A830052D11Rik	0.0575885	0.301
Shroom2	0.607545	0.38	4930455H04Rik	0.310727	0.301	A830073O21Rik	0.65516	0.301
Vnn3	2.86003	0.38	4930456G14Rik	-1.92384	0.301	A830082K12Rik	-0.140895	0.301
Nmb	-0.886615	0.38	4930465K10Rik	-1.92384	0.301	A830092H15Rik	-0.989408	0.301
Ptafr	-0.518628	0.38	4930467E23Rik	0.947936	0.301	A930001A20Rik	-1.0529	0.301
Alcam	1.41808	0.379	4930467K11Rik	0.947936	0.301	A930002H24Rik	1.75552	0.301
Utp14b	0.818815	0.379	4930470G03Rik	0.672873	0.301	A930003O13Rik	0.767682	0.301
Nrp1	0.250904	0.378	4930471M09Rik	-0.0138354	0.301	A930005N03Rik	0.229267	0.301
Bmp5	0.888528	0.378	4930473A02Rik	-0.379348	0.301	A930006K02Rik	0.527332	0.301
Chuk	0.360295	0.378	4930474H06Rik	-0.793499	0.301	A930006L05Rik	2.73953	0.301
Cited2	0.20621	0.378	4930477O15Rik	0.947936	0.301	A930007I19Rik	0.162223	0.301
Dixdc1	0.320923	0.378	4930478K11Rik	0.947936	0.301	A930012L18Rik	-0.734626	0.301
Dusp19	0.46932	0.378	4930479D17Rik	1.00381	0.301	A930014E10Rik	1.72466	0.301
Fabp3	-0.27307	0.378	4930480K02Rik	1.02413	0.301	A930015D03Rik	-0.513623	0.301
Gm12224	0.921581	0.378	4930481B07Rik	0.126154	0.301	A930016O22Rik	0.304942	0.301
Gm26684	2.74814	0.378	4930483J18Rik	-0.886715	0.301	A930017M01Rik	0.378094	0.301
Pex7	0.251981	0.378	4930483K19Rik	-0.798609	0.301	A930018M24Rik	2.62095	0.301
Slc35e2	0.473142	0.378	4930483O08Rik	-1.76444	0.301	A930018P22Rik	-0.850263	0.301
Twf2	-0.275722	0.378	4930486L24Rik	0.250095	0.301	A930024E05Rik	-1.04772	0.301
Baz1b	0.282511	0.377	4930500F10Rik	1.43656	0.301	A930028O11Rik	-0.11819	0.301
Ahcy	1.71348	0.376	4930500M09Rik	-0.0138358	0.301	A930029G22Rik	0.0444826	0.301
Fam195a	-0.226293	0.376	4930503O07Rik	0.947936	0.301	A930030B08Rik	0.0564611	0.301
Hsd17b4	0.314548	0.376	4930505K14Rik	-0.975617	0.301	A930032L01Rik	-0.980573	0.301
Zbtb11os1	-0.66512	0.376	4930505N22Rik	-1.22631	0.301	A930035D04Rik	0.161235	0.301
Plcxd2	2.54581	0.376	4930506C21Rik	0.673354	0.301	A930036I15Rik	0.934146	0.301
Gstp3	1.95363	0.375	4930507D05Rik	0.101645	0.301	A930036K24Rik	-0.569618	0.301
Snrpa1	-0.316098	0.375	4930509E16Rik	-0.965833	0.301	AA386476	-0.140517	0.301
Gm38042	1.07717	0.375	4930509G22Rik	0.185386	0.301	AA387200	-0.980573	0.301
Pank3	0.345637	0.375	4930509H03Rik	-0.241563	0.301	AA413626	-0.71021	0.301
0610005C13Rik	2.57799	0.374	4930511M06Rik	-1.92776	0.301	AA414768	-0.112151	0.301
Amot	-0.33202	0.374	4930512B01Rik	-0.0138356	0.301	AA467197	0.194082	0.301
Cyp2d9	2.88143	0.374	4930512H18Rik	0.947936	0.301	AA645442	0.934146	0.301
Gngt2	0.365145	0.374	4930513N10Rik	-0.655752	0.301	AA672651	-2.25264	0.301
Ildr2	1.9556	0.374	4930513N20Rik	0.947936	0.301	AA914427	0.311114	0.301
Itpr1	0.295499	0.374	4930513O06Rik	-0.0896381	0.301	Aanat	0.924401	0.301
Map6	-0.430677	0.374	4930515G01Rik	0.633385	0.301	Aard	1.63306	0.301
Pgap3	-0.410477	0.374	4930516B21Rik	2.36489	0.301	Aarsd1	-0.400491	0.301
Ppara	0.831688	0.374	4930516K23Rik	-1.92384	0.301	AB124611	0.736546	0.301
Ppm1j	-0.383999	0.374	4930517O19Rik	-1.2675	0.301	Abca12	-0.112516	0.301
Soga1	0.589561	0.374	4930519F09Rik	-0.886715	0.301	Abca14	0.0317311	0.301
Tmprss6	3.08341	0.374	4930519G04Rik	0.947936	0.301	Abcb11	0.0674206	0.301
Ttc39a	-0.820911	0.374	4930519P11Rik	0.0603207	0.301	Abcb5	0.934146	0.301
Sec16a	0.31552	0.374	4930520O04Rik	-0.0138353	0.301	Abcc12	1.58985	0.301
Cwc27	-0.258856	0.374	4930524B15Rik	-1.92252	0.301	Abcc8	0.238451	0.301
2810403D21Rik	-0.616217	0.373	4930524J08Rik	-0.246845	0.301	Abcg3	0.434273	0.301
Med1	0.240323	0.373	4930525G20Rik	-0.221774	0.301	Abcg4	1.43246	0.301
E130317F20Rik	-0.784534	0.373	4930526A20Rik	0.614504	0.301	Abcg5	0.115471	0.301
Zfyve26	0.383876	0.373	4930528J11Rik	-0.026219	0.301	Abcg8	-1.11215	0.301
Akap13	0.23735	0.372	4930532G15Rik	-0.294615	0.301	Abo	2.42685	0.301
Alg11	0.340325	0.372	4930533K18Rik	0.872771	0.301	Abra	-0.118007	0.301
Banf1	-0.24465	0.372	4930534D22Rik	-0.782202	0.301	AC025913.3	0.934146	0.301
Bmp2	0.883358	0.372	4930535I16Rik	1.65404	0.301	AC027700.1	0.549578	0.301
C1qtnf9	0.271621	0.372	4930535L15Rik	2.85848	0.301	AC027700.3	-1.47322	0.301
Colec10	3.52998	0.372	4930537H20Rik	-1.76444	0.301	AC055772.1	-0.839484	0.301
Colq	-0.587787	0.372	4930539E08Rik	-0.639835	0.301	AC055818.1	0.313571	0.301
Dock8	0.304599	0.372	4930539J05Rik	0.108673	0.301	AC061963.1	0.824296	0.301
Glt1d1	3.51534	0.372	4930540M05Rik	-0.0138353	0.301	AC061963.2	0.247498	0.301
Glyat	2.76528	0.372	4930544D05Rik	-0.888492	0.301	AC061963.3	0.594198	0.301
Gm35315	1.17507	0.372	4930544G11Rik	-0.975617	0.301	AC068459.1	-1.86224	0.301
Gm37652	1.52972	0.372	4930547E08Rik	0.11701	0.301	AC068459.2	2.05637	0.301
Gm42732	0.385204	0.372	4930547M16Rik	-1.36674	0.301	AC069561.4	0.934146	0.301
Gm4737	1.86068	0.372	4930548H24Rik	-2.51072	0.301	AC073562.1	1.4634	0.301
Gpd1	-0.403947	0.372	4930550C14Rik	-0.576025	0.301	AC073947.3	0.934146	0.301
Hrct1	-0.491636	0.372	4930551O13Rik	-1.10232	0.301	AC079644.9	-1.50896	0.301
Lgalsl	-0.241041	0.372	4930552P12Rik	-1.03819	0.301	AC079680.1	-0.976553	0.301
Lsr	1.99466	0.372	4930553P18Rik	-0.888492	0.301	AC079680.5	0.556426	0.301
Mpzl2	2.17799	0.372	4930555A03Rik	-0.0603516	0.301	AC087890.1	0.490121	0.301
Ormdl2	0.45917	0.372	4930556J24Rik	-1.44732	0.301	AC091260.2	-0.989408	0.301
Ppp1r16b	0.337413	0.372	4930556N13Rik	-0.0138362	0.301	AC091458.2	0.122019	0.301
Ppp1r3c	0.277739	0.372	4930558J18Rik	0.947936	0.301	AC091458.4	-0.354889	0.301
Raet1d	4.25479	0.372	4930558J22Rik	0.947936	0.301	AC091458.5	-0.989408	0.301
Rmnd1	0.232553	0.372	4930558K02Rik	-1.92384	0.301	AC091764.2	0.934146	0.301
Shroom4	0.262511	0.372	4930562C15Rik	-0.975617	0.301	AC091785.2	0.359024	0.301
Slc41a3	-0.398712	0.372	4930562F07Rik	2.42387	0.301	AC092710.2	1.45964	0.301
Smoc2	-0.258311	0.372	4930563E18Rik	1.01485	0.301	AC093467.2	2.5378	0.301
Thada	0.350577	0.372	4930563E22Rik	-1.84779	0.301	AC093926.2	-0.675281	0.301
Tnfaip8l1	1.04759	0.372	4930565N06Rik	2.46237	0.301	AC098712.1	3.73818	0.301
Gulo	3.14793	0.372	4930566F21Rik	2.36489	0.301	AC099934.3	0.7008	0.301
Slc25a30	0.437167	0.372	4930570G19Rik	-0.809699	0.301	AC099934.5	-0.989408	0.301
Gm45380	0.604829	0.371	4930570N18Rik	-2.51013	0.301	AC099934.6	0.188684	0.301
Cyp2c39	3.12515	0.37	4930577N17Rik	-0.473384	0.301	AC100406.1	-0.989408	0.301
Dusp11	0.201053	0.37	4930578C19Rik	-0.0138356	0.301	AC100406.3	-0.28281	0.301
Ets1	0.289114	0.37	4930578G10Rik	-3.48224	0.301	AC100590.1	-0.305703	0.301
Gsta1	-1.06618	0.37	4930578M01Rik	-2.40561	0.301	AC100590.3	-0.027627	0.301
Nr1h5	2.39195	0.37	4930579C12Rik	-2.51013	0.301	AC101709.1	0.652064	0.301
Slc38a3	0.881671	0.37	4930579F01Rik	-0.60324	0.301	AC101709.2	1.56654	0.301
Stard10	1.3995	0.37	4930579G18Rik	-2.70523	0.301	AC101875.1	-0.522365	0.301
Usf3	0.320112	0.37	4930579G24Rik	0.428751	0.301	AC101882.1	-2.08754	0.301
AC154636.3	0.768129	0.37	4930579K19Rik	-1.43929	0.301	AC102114.1	-0.027627	0.301
Adi1	0.315762	0.369	4930583K01Rik	0.501517	0.301	AC102228.1	0.179803	0.301
Prkch	0.240556	0.369	4930588G17Rik	-0.0138354	0.301	AC102312.1	1.08286	0.301
Scx	-0.526692	0.368	4930589L23Rik	1.78215	0.301	AC102312.2	0.934146	0.301
Adamts5	0.220115	0.367	4930589O11Rik	0.335187	0.301	AC102369.1	0.934146	0.301
Il1rap	1.56326	0.367	4930590J08Rik	0.377085	0.301	AC102369.3	-0.989408	0.301
Nhp2	-0.427326	0.367	4930592C13Rik	-0.0767382	0.301	AC102435.2	0.934146	0.301
Slc16a1	-0.254208	0.367	4930593A02Rik	-1.47592	0.301	AC102435.3	-0.148851	0.301
Tmem214	-0.255367	0.367	4930594C11Rik	0.296205	0.301	AC102554.1	1.21093	0.301
Znfx1	0.314003	0.367	4930594M17Rik	-2.92548	0.301	AC102689.1	-2.509	0.301
Sp1	0.208415	0.367	4930596I21Rik	-0.0959234	0.301	AC104832.1	0.199597	0.301
Anapc7	-0.224445	0.367	4930597L12Rik	-2.51013	0.301	AC104834.1	-0.989408	0.301
C2cd4b	-1.73094	0.367	4930597O21Rik	0.607627	0.301	AC104880.1	-1.086	0.301
Hykk	1.59064	0.367	4930599N23Rik	-0.202657	0.301	AC104897.1	0.934146	0.301
Otc	3.24198	0.366	4931403E22Rik	0.288904	0.301	AC105167.1	2.3038	0.301
Slc25a15	1.1444	0.366	4931413I07Rik	0.11701	0.301	AC105169.1	-0.989408	0.301
Cptp	-0.506634	0.366	4931413K12Rik	0.947936	0.301	AC105950.1	-0.989408	0.301
Gm43288	1.42386	0.365	4931422A03Rik	-0.0138358	0.301	AC105958.1	0.888536	0.301
Trim56	0.300859	0.365	4931423N10Rik	2.42942	0.301	AC107638.1	-2.21802	0.301
Wwc1	2.54855	0.365	4931431B13Rik	0.947936	0.301	AC107661.1	1.85143	0.301
Thrsp	0.859413	0.364	4931431C16Rik	1.57007	0.301	AC107755.1	1.72466	0.301
Mup16	2.35247	0.363	4931440F15Rik	-1.07066	0.301	AC107819.3	0.447276	0.301
Ndst1	0.347751	0.363	4931440J10Rik	-1.76444	0.301	AC107851.1	-0.896625	0.301
Pgrmc1	1.59545	0.363	4931440P22Rik	-0.22886	0.301	AC107851.2	2.21919	0.301
Selenop	1.12329	0.363	4932411K12Rik	0.556498	0.301	AC108401.1	-0.205299	0.301
Spp2	2.86347	0.363	4932416K20Rik	0.947936	0.301	AC108401.2	-0.989408	0.301
Zfp84	0.326778	0.363	4932422M17Rik	0.121488	0.301	AC108401.4	0.634175	0.301
Slc22a23	0.455321	0.362	4932430I15Rik	0.947936	0.301	AC108802.1	1.03595	0.301
Ago4	0.289395	0.362	4932431P20Rik	-0.975617	0.301	AC108846.4	0.934146	0.301
Cdkn1a	-0.798072	0.362	4932438H23Rik	-0.0138362	0.301	AC109212.1	0.320401	0.301
Dct	0.782759	0.362	4932441J04Rik	0.918912	0.301	AC109214.1	-1.64519	0.301
Exoc4	0.204114	0.362	4932442E05Rik	-0.131357	0.301	AC110091.3	-0.989408	0.301
Rsl1d1	-0.237063	0.362	4932443L11Rik	0.947936	0.301	AC110091.4	-0.989408	0.301
Epb41l4b	1.61935	0.361	4932702P03Rik	-1.66143	0.301	AC110381.3	0.618578	0.301
Gm28035	1.79815	0.361	4933405D12Rik	1.20228	0.301	AC110521.1	-0.989408	0.301
Tns1	-0.169608	0.361	4933405L10Rik	0.496874	0.301	AC110816.2	0.934146	0.301
Zfp366	0.583629	0.361	4933406C10Rik	-0.635055	0.301	AC112265.1	-2.94758	0.301
Sec16b	1.41703	0.361	4933406D12Rik	0.947936	0.301	AC112274.1	-1.94466	0.301
1810014B01Rik	0.33289	0.36	4933406I18Rik	0.166382	0.301	AC112520.1	-2.8553	0.301
Bahcc1	0.418313	0.36	4933406P04Rik	0.0182775	0.301	AC112680.1	-0.674094	0.301
Car3	2.91037	0.36	4933408B17Rik	0.146379	0.301	AC112680.3	0.334891	0.301
Cebpa	1.58509	0.36	4933408J17Rik	0.408409	0.301	AC113059.1	0.343534	0.301
Chrm2	-0.187994	0.36	4933412A08Rik	-0.565312	0.301	AC113059.2	-0.989408	0.301
Cyp7b1	2.19713	0.36	4933412L11Rik	-0.922663	0.301	AC113082.4	0.934146	0.301
Dcaf4	0.390111	0.36	4933413C19Rik	2.49955	0.301	AC113107.1	-1.089	0.301
Edn1	0.466637	0.36	4933413J09Rik	-0.410642	0.301	AC113158.1	1.741	0.301
Ep400	0.325705	0.36	4933415A04Rik	-1.03915	0.301	AC113441.3	1.72466	0.301
Hpn	2.24045	0.36	4933416M07Rik	-2.25304	0.301	AC113508.1	0.288755	0.301
mt-Atp8	0.405877	0.36	4933417C20Rik	0.28334	0.301	AC113508.3	1.72466	0.301
Rsad2	0.407315	0.36	4933417D19Rik	-1.61073	0.301	AC113508.4	0.000339936	0.301
Taf6l	-0.348527	0.36	4933423P22Rik	-0.975617	0.301	AC113527.1	0.934146	0.301
Trim12c	0.445301	0.36	4933424G06Rik	0.947936	0.301	AC114002.1	0.934146	0.301
Wdr34	-0.499706	0.36	4933424M12Rik	2.14232	0.301	AC114002.2	-0.656478	0.301
Eya1	0.699409	0.36	4933425M03Rik	-0.957138	0.301	AC114412.2	-0.989408	0.301
Sult2a8	3.09025	0.36	4933427E11Rik	-0.0234543	0.301	AC114575.3	0.934146	0.301
Nr1h4	2.28165	0.359	4933427G23Rik	-0.0138354	0.301	AC114645.2	1.25612	0.301
Slc22a18	2.0988	0.359	4933428G20Rik	0.0271438	0.301	AC114645.3	-1.37437	0.301
Ddt	0.549091	0.359	4933428P19Rik	0.872699	0.301	AC114645.4	-0.682912	0.301
Chek2	0.566868	0.358	4933429H19Rik	-0.155558	0.301	AC114645.5	1.72466	0.301
Adgre4	1.11732	0.358	4933430I17Rik	-0.352116	0.301	AC114678.1	0.934146	0.301
Prps2	0.261848	0.357	4933430L12Rik	-1.0574	0.301	AC115037.1	0.148678	0.301
Psen2	0.511052	0.357	4933431G14Rik	-0.372479	0.301	AC115037.2	-0.0276268	0.301
Rab4a	0.611739	0.357	4933431K14Rik	0.0998741	0.301	AC115290.2	1.71537	0.301
Tead3	-0.293949	0.357	4933431K23Rik	-0.958478	0.301	AC115297.1	2.28696	0.301
Tmem243	0.495105	0.357	4933433G15Rik	0.396378	0.301	AC115744.1	-1.5347	0.301
Gpr182	0.365878	0.356	4933437G19Rik	-0.696751	0.301	AC115863.1	-1.05303	0.301
S100a8	-0.862155	0.356	4933438K21Rik	0.865358	0.301	AC115910.1	1.34746	0.301
Ube2t	0.6164	0.356	4933439K11Rik	1.37796	0.301	AC116503.1	-0.188574	0.301
Pknox2	-0.329082	0.356	4933440J02Rik	1.89123	0.301	AC116557.1	-1.35158	0.301
Cntln	0.395358	0.355	5031415H12Rik	-2.51013	0.301	AC116680.1	-0.989408	0.301
Kif13b	1.00741	0.355	5031425F14Rik	-0.12769	0.301	AC116699.1	-0.900633	0.301
Npr3	-0.307031	0.355	5031434O11Rik	-0.161738	0.301	AC117232.2	1.61463	0.301
Sepsecs	0.43303	0.354	5033403F01Rik	0.0565804	0.301	AC117232.3	2.58061	0.301
Xpot	0.268613	0.354	5033417F24Rik	-0.130811	0.301	AC117232.4	0.0835109	0.301
Anxa5	-0.268471	0.353	5033423K11Rik	-0.957387	0.301	AC117232.5	-1.53856	0.301
Mocs2	0.30147	0.353	5033426O07Rik	0.947936	0.301	AC117236.1	-0.497969	0.301
Mrgprh	0.577552	0.353	5033428I22Rik	0.584234	0.301	AC117245.2	-0.179912	0.301
Mycl	1.91115	0.353	5033430I15Rik	0.29361	0.301	AC117245.3	-0.989408	0.301
Smcr8	0.290528	0.353	5330411J11Rik	-0.818556	0.301	AC117245.4	-1.51293	0.301
Spsb3	-0.312989	0.353	5330417H12Rik	-1.76444	0.301	AC117245.5	-0.956084	0.301
[truncated: 27,877 more rows]

## Sheet: Figure 3A
FC	ENA-78 (CXCL5) (57)	Eotaxin (CCL11) (62)	G-CSF (CSF-3) (12)	GM-CSF (42)	GRO alpha (CXCL1) (43)	IFN-gamma (38)	IL-1 alpha (56)	IL-1 beta (19)	IL-10 (13)	IL-12 p70 (39)	IL-13 (35)	IL-15 (54)	IL-17A (CTLA-8) (52)	IL-18 (66)	IL-22 (33)	IL-23 (37)	IL-27 (36)	IL-28 (64)	IL-3 (14)	IL-31 (76)	IL-4 (26)	IL-5 (27)	IL-6 (28)	IL-9 (34)	IP-10 (CXCL10) (22)	LIF (18)	M-CSF (21)	MCP-1 (CCL2) (51)	MCP-3 (CCL7) (48)	MIP-1alpha (CCL3) (47)	MIP-2 alpha (CXCL2) (55)	RANTES (CCL5) (44)	TNF-alpha (45)
KD CoV2 vs CD CoV2	4.22557	1.16087	-2.52113	-10.852	-1.28284	-1.6355	-1.54618	-2.87192	-3.91445	-1.346	-1.36885	-3.84041	-6.79706	-8.57186	-8.51892	-2.54509	-1.15845	-2.32081	-13.1538	-2.34921	-10.3246	-20.7842	-1.75163	-1.49174	-1.11438	-5.59251	-7.41732	-1.86781	1.05977	-1.40587	-1.40331	-1.2987	-1.89067
Concentration Units = pg/ml

## Sheet: Figure3B
Condition/replicate	Conc (pg/mL)
CD_CoV2	8.34
CD_CoV2	7.94
CD_CoV2	4.52
CD_CoV2	18.53
CD_CoV2	10.79
CD_CoV2	15.96
CD_CoV2	19.96
CD_CoV2	25.9
KD_CoV2	6.61
KD_CoV2	6.31
KD_CoV2	2.73
KD_CoV2	6.35
KD_CoV2	12.64
KD_CoV2	11.16
CD	3.08
CD	4.97
CD	3.15
CD	2.19
KD	5.98
KD	2.96

## Sheet: Figure 3E
Kynunerine/Tryptophane	hACE2-CD-CoV2-Serum	hACE2-KD-CoV2-Serum
Readout1	0.0433148	0.0148887
Readout2	0.0217283	0.0205406
Readout3	0.0364244	0.0392247
Readout4	0.0364244	0.0307588
Readout5	0.103993	0.0283336
IDO2 RNAseq - Heart	FC RNA seq
	CD CoV2 vs Mock	KD CoV2 vs Mock
Ido2	4.68377	1.53385

[truncated: 10 more sheets: Figure 4A, Figure 4B, Figure 4C, Figure 4D, Figure 5A, Figure 5C, Figure 6B, Figure 6C, Figure 6D, Figure 6E]
